# Supplementary material for: RNA-Seq Analyses Identify Frequent Allele Specific Expression and No Evidence of Genomic Imprinting in Specific Embryonic Tissues of Chicken
Source: Sci Rep. 2017 Sep 20;7:11944. doi: 10.1038/s41598-017-12179-9 (PMC5607270; doi:10.1038/s41598-017-12179-9)
Supplement: Supplementary file 2 — Supplementary Dataset 1 [file 41598_2017_12179_MOESM2_ESM.xls]

## Sheet: ASE_SNPs_BR_final
SNP_type	Ensembl_id	gene_name	chrom	pos	dbsnp_id	ref_allele	alt_allele	DNAGT_FF	DNAGT_LL	FL_BR_1378_115-RNA_GT	FL_BR_1378_115-ref_count	FL_BR_1378_115-alt_count	FL_BR_1378_115-ref_ratio	FL_BR_1378_115-POP	FL_BR_1378_115-LOP	FL_BR_1378_115-Pvalue(binomial)	FL_BR_1378_115-Adj_Pvalue	FL_BR_1378_115-significant?	FL_BR_1378_115-status	FL_BR_1378_117-RNA_GT	FL_BR_1378_117-ref_count	FL_BR_1378_117-alt_count	FL_BR_1378_117-ref_ratio	FL_BR_1378_117-POP	FL_BR_1378_117-LOP	FL_BR_1378_117-Pvalue(binomial)	FL_BR_1378_117-Adj_Pvalue	FL_BR_1378_117-significant?	FL_BR_1378_117-status	FL_BR_1379_121-RNA_GT	FL_BR_1379_121-ref_count	FL_BR_1379_121-alt_count	FL_BR_1379_121-ref_ratio	FL_BR_1379_121-POP	FL_BR_1379_121-LOP	FL_BR_1379_121-Pvalue(binomial)	FL_BR_1379_121-Adj_Pvalue	FL_BR_1379_121-significant?	FL_BR_1379_121-status	FL_BR_1379_123-RNA_GT	FL_BR_1379_123-ref_count	FL_BR_1379_123-alt_count	FL_BR_1379_123-ref_ratio	FL_BR_1379_123-POP	FL_BR_1379_123-LOP	FL_BR_1379_123-Pvalue(binomial)	FL_BR_1379_123-Adj_Pvalue	FL_BR_1379_123-significant?	FL_BR_1379_123-status
missense_variant	ENSGALG00000009783	GOLGB1	1	58748	rs740015971	G	T	TT	GG	GT	9	6	0.6	M	L	0.607239	1	No	OK	GT	7	4	0.636364	M	L	0.548828	1	No	OK	GG	15	NA	1	M	L	NA	NA	Yes	OK	GG	23	NA	1	M	L	NA	NA	Yes	OK
upstream_gene_variant	ENSGALG00000023986	ENSGALG00000023986	1	114919	rs314287711	A	G	AA	GG	AG	8	9	0.470588	M	L	1	1	No	OK	AG	8	8	0.5	M	L	1	1	No	OK	AG	25	16	0.609756	P	F	0.211024	0.841903	No	OK	AG	11	11	0.5	M	L	1	1	No	OK
synonymous_variant	ENSGALG00000008144	COPG2	1	941879	rs13778630	C	T	CC	TT	CT	48	51	0.484848	M	L	0.840822	1	No	OK	CT	62	69	0.473282	M	L	0.600295	1	No	OK	CT	58	60	0.491525	M	L	0.926704	1	No	OK	CT	76	38	0.666667	P	F	0.000475185	0.084096	Yes	OK
synonymous_variant	ENSGALG00000008437	NET1	1	1091546	rs315288088	G	A	GG	AA	AG	11	14	0.44	M	L	0.690038	1	No	OK	AG	13	14	0.481481	M	L	1	1	No	OK	AG	18	27	0.4	M	L	0.232693	0.852327	No	OK	AG	7	20	0.259259	M	L	0.0191573	0.459728	No	OK
synonymous_variant	ENSGALG00000008444	TUBAL3	1	1153206	rs316077191	A	G	GG	AA	NA	NA	NA	NA	NA	NA	NA	NA	No	OK	NA	NA	NA	NA	NA	NA	NA	NA	No	OK	NA	NA	NA	NA	NA	NA	NA	NA	No	GQ<30	AG	5	5	0.5	M	L	1	1	No	OK
downstream_gene_variant	ENSGALG00000008463	SLC35B4	1	1305334	rs732151999	T	G	GG	TT	GT	30	33	0.47619	P	F	0.801306	1	No	OK	GT	22	43	0.338462	P	F	0.0125025	0.377484	No	OK	GT	33	43	0.434211	P	F	0.301872	0.910889	No	OK	GT	39	43	0.47561	P	F	0.740653	1	No	OK
synonymous_variant	ENSGALG00000008477	EXOC4	1	1572048	rs15745029	G	A	AA	GG	AG	35	44	0.443038	P	F	0.368188	0.969229	No	OK	AG	38	51	0.426966	P	F	0.203117	0.867569	No	OK	AG	45	71	0.387931	P	F	0.0198791	0.421634	No	OK	AG	53	60	0.469027	P	F	0.572656	1	No	OK
downstream_gene_variant	ENSGALG00000006409	PODXL	1	3030697	rs15185486	A	G	GG	AA	AG	16	8	0.666667	M	L	0.15159	0.788549	No	OK	AG	9	17	0.346154	P	F	0.168638	0.812072	No	OK	AG	11	12	0.478261	P	F	1	1	No	OK	AG	15	3	0.833333	M	L	0.00753784	0.321686	No	OK
downstream_gene_variant	ENSGALG00000006409	PODXL	1	3031149	rs733213794	A	C	CC	AA	AC	17	8	0.68	M	L	0.107752	0.737728	No	OK	AC	8	12	0.4	P	F	0.503445	1	No	OK	NA	NA	NA	NA	NA	NA	NA	NA	No	DP<10	AC	17	4	0.809524	M	L	0.00719738	0.319543	No	OK
downstream_gene_variant	ENSGALG00000006356	MKLN1	1	3037437	rs317114145	C	T	TT	CC	CT	13	17	0.433333	P	F	0.584665	1	No	OK	CT	13	15	0.464286	P	F	0.850554	1	No	OK	CT	15	17	0.46875	P	F	0.86005	1	No	OK	CT	14	7	0.666667	M	L	0.189247	0.842775	No	OK
3_prime_UTR_variant	ENSGALG00000006324	PFKFB3	1	3477119	rs739572254	C	T	CC	TT	CT	8	9	0.470588	M	L	1	1	No	OK	CT	21	7	0.75	P	F	0.012541	0.377484	No	OK	CT	25	8	0.757576	P	F	0.00455138	0.224176	No	OK	CT	17	6	0.73913	P	F	0.0346897	0.55232	No	OK
3_prime_UTR_variant	ENSGALG00000006324	PFKFB3	1	3477139	rs317478385	C	T	TT	CC	CT	12	13	0.48	P	F	1	1	No	OK	CT	11	28	0.282051	P	F	0.0094753	0.343002	No	OK	CT	10	23	0.30303	P	F	0.035082	0.514591	No	OK	CT	8	20	0.285714	P	F	0.0356981	0.55232	No	OK
downstream_gene_variant	ENSGALG00000009279	SFMBT2	1	3824110	rs733978697	G	T	GG	TT	GT	5	5	0.5	M	L	1	1	No	OK	GT	15	4	0.789474	P	F	0.0192108	0.448481	No	OK	GT	6	10	0.375	M	L	0.454498	0.986079	No	OK	GG	10	NA	1	P	F	NA	NA	Yes	OK
upstream_gene_variant	ENSGALG00000006731	TAF3	1	4149860	rs313731163	T	C	CC	TT	CT	8	5	0.615385	M	L	0.581055	1	No	OK	CT	24	9	0.727273	M	L	0.013531	0.388831	No	OK	CT	12	2	0.857143	M	L	0.0129395	0.354957	No	OK	CT	12	14	0.461538	P	F	0.845019	1	No	OK
upstream_gene_variant	ENSGALG00000006731	TAF3	1	4149881	rs317787595	A	G	GG	AA	AG	9	9	0.5	M	L	1	1	No	OK	AG	34	9	0.790698	M	L	0.000170155	0.0438048	Yes	OK	AG	12	4	0.75	M	L	0.0768127	0.646624	No	OK	AG	14	20	0.411765	P	F	0.391528	0.966915	No	OK
intergenic_region	ENSGALG00000006726-ENSGALG00000025441	GATA3-gga-mir-1626	1	5330804	rs13826817	C	A	AA	CC	AC	7	3	0.7	M	L	0.34375	0.948603	No	OK	AC	7	9	0.4375	P	F	0.803619	1	No	OK	NA	NA	NA	NA	NA	NA	NA	NA	No	DP<10;GQ<30	AC	3	8	0.272727	P	F	0.226562	0.876447	No	OK
upstream_gene_variant	ENSGALG00000023852	ENSGALG00000023852	1	5846085	rs741412043	A	G	AA	GG	AG	24	8	0.75	P	F	0.00700037	0.330453	No	OK	AG	18	9	0.666667	P	F	0.122078	0.738522	No	OK	AG	24	23	0.510638	P	F	0.885433	1	No	OK	AG	25	9	0.735294	P	F	0.00904119	0.349564	No	OK
3_prime_UTR_variant	ENSGALG00000006694	UPF2	1	6084518	.	C	T	TT	CC	CT	10	31	0.243902	P	F	0.00145049	0.158623	No	OK	CT	10	39	0.204082	P	F	3.84591e-05	0.0167318	Yes	OK	CT	9	41	0.18	P	F	5.6141e-06	0.00288069	Yes	OK	CT	8	32	0.2	P	F	0.000182166	0.0440001	Yes	OK
synonymous_variant	ENSGALG00000014038	CDC123	1	6203685	rs737027777	T	C	TT	CC	CT	29	44	0.39726	M	L	0.100644	0.737728	No	OK	CT	30	51	0.37037	M	L	0.0256544	0.498019	No	OK	CT	23	28	0.45098	M	L	0.575849	1	No	OK	CT	17	31	0.354167	M	L	0.0594634	0.643907	No	OK
3_prime_UTR_variant	ENSGALG00000014038	CDC123	1	6230057	rs16749304	G	C	GG	CC	CG	46	34	0.575	P	F	0.218518	0.875717	No	OK	CG	43	24	0.641791	P	F	0.02712	0.510919	No	OK	CG	30	18	0.625	P	F	0.111403	0.706435	No	OK	CG	19	23	0.452381	M	L	0.643969	1	No	OK
downstream_gene_variant	ENSGALG00000014038	CDC123	1	6230523	rs734810502	C	T	CC	TT	CT	34	59	0.365591	M	L	0.0124006	0.391914	No	OK	CT	31	62	0.333333	M	L	0.00171276	0.159552	No	OK	CT	21	49	0.3	M	L	0.00109324	0.115961	No	OK	CT	25	44	0.362319	M	L	0.0294935	0.531876	No	OK
downstream_gene_variant	ENSGALG00000014038	CDC123	1	6230538	rs312625583	A	G	GG	AA	AG	42	22	0.65625	M	L	0.0168582	0.442024	No	OK	AG	49	21	0.7	M	L	0.00109324	0.126245	No	OK	AG	30	8	0.789474	M	L	0.000471987	0.0704714	Yes	OK	AG	31	23	0.574074	M	L	0.340891	0.944743	No	OK
synonymous_variant	ENSGALG00000009866	CAMK1D	1	6467163	rs741271667	G	A	AA	GG	AG	8	25	0.242424	P	F	0.00455138	0.269948	No	OK	AG	22	33	0.4	P	F	0.177001	0.826294	No	OK	AG	19	29	0.395833	P	F	0.193413	0.823913	No	OK	AG	35	19	0.648148	M	L	0.0402236	0.587254	No	OK
downstream_gene_variant	ENSGALG00000009866	CAMK1D	1	6477629	rs10726306	A	G	AA	GG	AG	14	21	0.4	M	L	0.310505	0.948603	No	OK	AG	27	15	0.642857	P	F	0.0884295	0.71045	No	OK	AG	30	32	0.483871	M	L	0.899076	1	No	OK	AG	33	17	0.66	P	F	0.0328391	0.55232	No	OK
3_prime_UTR_variant	ENSGALG00000014565	PHYH	1	6605424	rs735467508	G	T	GG	TT	GT	17	22	0.435897	M	L	0.522397	1	No	OK	GT	16	5	0.761905	P	F	0.0266037	0.503559	No	OK	GT	25	16	0.609756	P	F	0.211024	0.841903	No	OK	GT	11	11	0.5	M	L	1	1	No	OK
3_prime_UTR_variant	ENSGALG00000028708	FAM107B	1	7160879	rs315769641	G	T	TT	GG	GT	30	20	0.6	M	L	0.202639	0.873468	No	OK	GT	57	31	0.647727	M	L	0.00734341	0.312876	No	OK	GT	49	32	0.604938	M	L	0.0747882	0.646624	No	OK	GT	41	33	0.554054	M	L	0.415985	0.981845	No	OK
3_prime_UTR_variant	ENSGALG00000028708	FAM107B	1	7161135	rs16013139	G	C	GG	CC	CG	20	20	0.5	M	L	1	1	No	OK	CG	31	42	0.424658	M	L	0.241645	0.887293	No	OK	CG	38	34	0.527778	P	F	0.723948	1	No	OK	CG	25	38	0.396825	M	L	0.129918	0.777456	No	OK
synonymous_variant	ENSGALG00000028708	FAM107B	1	7165033	rs313162264	T	C	CC	TT	CT	41	18	0.694915	M	L	0.00379371	0.255541	No	OK	CT	42	26	0.617647	M	L	0.0681187	0.651937	No	OK	CT	55	50	0.52381	M	L	0.696468	1	No	OK	CT	55	38	0.591398	M	L	0.0965652	0.719049	No	OK
synonymous_variant	ENSGALG00000028708	FAM107B	1	7169300	rs317669200	A	G	AA	GG	AG	21	35	0.375	M	L	0.0814268	0.709185	No	OK	AG	13	33	0.282609	M	L	0.00453386	0.252967	No	OK	AG	31	36	0.462687	M	L	0.625407	1	No	OK	AG	31	55	0.360465	M	L	0.0126725	0.390757	No	OK
splice_region_variant&synonymous_variant	ENSGALG00000008499	PCLO	1	9876685	rs316863608	T	C	CC	TT	CT	20	11	0.645161	M	L	0.149613	0.787158	No	OK	CT	18	9	0.666667	M	L	0.122078	0.738522	No	OK	CT	22	16	0.578947	M	L	0.417692	0.962991	No	OK	CT	14	8	0.636364	M	L	0.286279	0.931555	No	OK
3_prime_UTR_variant	ENSGALG00000008461	HGF/SF	1	10534216	rs317977875	T	A	AA	TT	NA	NA	NA	NA	NA	NA	NA	NA	No	DP<10	NA	NA	NA	NA	NA	NA	NA	NA	No	DP<10	NA	NA	NA	NA	NA	NA	NA	NA	No	DP<10	NA	NA	NA	NA	NA	NA	NA	NA	No	DP<10;GQ<30
downstream_gene_variant	ENSGALG00000008382	GNAI1	1	11189573	rs315736065	T	G	TT	GG	GT	19	40	0.322034	M	L	0.0086415	0.356331	No	OK	GT	17	48	0.261538	M	L	0.000152107	0.0418301	Yes	OK	GT	12	34	0.26087	M	L	0.00164149	0.139757	No	OK	GT	10	32	0.238095	M	L	0.000940674	0.119486	No	OK
downstream_gene_variant	ENSGALG00000008382	GNAI1	1	11190144	rs732441032	T	C	CC	TT	CT	31	46	0.402597	P	F	0.110016	0.737728	No	OK	CT	38	49	0.436782	P	F	0.283607	0.928004	No	OK	CT	18	52	0.257143	P	F	5.84955e-05	0.0170185	Yes	OK	CT	36	24	0.6	M	L	0.155002	0.799041	No	OK
downstream_gene_variant	ENSGALG00000008382	GNAI1	1	11190630	rs314712291	T	G	TT	GG	GT	53	45	0.540816	P	F	0.479692	1	No	OK	GT	72	56	0.5625	P	F	0.184683	0.833641	No	OK	GT	68	33	0.673267	P	F	0.000641249	0.0839177	Yes	OK	GT	35	36	0.492958	M	L	1	1	No	OK
synonymous_variant	ENSGALG00000008382	GNAI1	1	11196888	rs313912649	T	C	TT	CC	CT	77	68	0.531034	P	F	0.506596	1	No	OK	CT	98	67	0.593939	P	F	0.019242	0.449023	No	OK	CT	90	71	0.559006	P	F	0.1558	0.768643	No	OK	CT	71	42	0.628319	P	F	0.00814969	0.326387	No	OK
synonymous_variant	ENSGALG00000008335	PHTF2	1	12264782	rs318116901	C	G	CC	GG	CG	14	7	0.666667	P	F	0.189247	0.842578	No	OK	CG	12	4	0.75	P	F	0.0768127	0.676046	No	OK	NA	NA	NA	NA	NA	NA	NA	NA	No	DP<10	NA	NA	NA	NA	NA	NA	NA	NA	No	DP<10;GQ<30
upstream_gene_variant	ENSGALG00000008335	PHTF2	1	12316723	rs15199943	G	A	GG	AA	AA	NA	12	0	M	L	NA	NA	Yes	OK	AA	NA	11	0	M	L	NA	NA	Yes	OK	AG	1	11	0.0833333	M	L	0.00634766	0.269912	No	OK	NA	NA	NA	NA	NA	NA	NA	NA	No	DP<10;GQ<30
upstream_gene_variant	ENSGALG00000008335	PHTF2	1	12316729	rs15199942	A	G	AA	GG	GG	NA	11	0	M	L	NA	NA	Yes	OK	GG	NA	11	0	M	L	NA	NA	Yes	OK	AG	2	11	0.153846	M	L	0.0224609	0.440267	No	OK	NA	NA	NA	NA	NA	NA	NA	NA	No	DP<10;GQ<30
synonymous_variant	ENSGALG00000008312	GSAP	1	12513641	rs317137353	G	A	AA	GG	AG	17	3	0.85	M	L	0.00257683	0.211118	No	OK	AG	16	12	0.571429	M	L	0.571588	1	No	OK	AG	10	3	0.769231	M	L	0.0922852	0.681378	No	OK	AG	7	3	0.7	M	L	0.34375	0.944743	No	OK
intergenic_region	ENSGALG00000008175-ENSGALG00000008167	ORC5-KMT2E	1	13519105	rs739094827	G	A	AA	GG	AG	53	33	0.616279	M	L	0.0398536	0.593406	No	OK	AG	67	57	0.540323	M	L	0.419074	0.975095	No	OK	AG	65	51	0.560345	M	L	0.227275	0.84641	No	OK	AG	47	29	0.618421	M	L	0.0504524	0.624851	No	OK
intergenic_region	ENSGALG00000008175-ENSGALG00000008167	ORC5-KMT2E	1	13533111	rs312870318	G	A	GG	AA	AG	20	5	0.8	P	F	0.00407732	0.26069	No	OK	AG	25	12	0.675676	P	F	0.047031	0.607894	No	OK	AG	18	13	0.580645	P	F	0.47313	0.9995	No	OK	AG	9	15	0.375	M	L	0.307456	0.944743	No	OK
3_prime_UTR_variant	ENSGALG00000008154	SRPK2	1	13629564	rs10722930	C	T	TT	CC	CT	75	44	0.630252	M	L	0.00572686	0.305813	No	OK	CT	89	56	0.613793	M	L	0.00765605	0.313173	No	OK	CT	55	42	0.56701	M	L	0.222878	0.84641	No	OK	CT	45	31	0.592105	M	L	0.135385	0.78268	No	OK
intergenic_region	ENSGALG00000008154-ENSGALG00000008132	SRPK2-PUS7	1	13782558	rs314856867	A	G	GG	AA	AG	10	3	0.769231	M	L	0.0922852	0.728561	No	OK	AG	17	5	0.772727	M	L	0.0169005	0.424191	No	OK	NA	NA	NA	NA	NA	NA	NA	NA	No	DP<10	NA	NA	NA	NA	NA	NA	NA	NA	No	DP<10;GQ<30
intergenic_region	ENSGALG00000008154-ENSGALG00000008132	SRPK2-PUS7	1	13782564	rs315510147	T	C	CC	TT	CT	12	3	0.8	M	L	0.0351562	0.556209	No	OK	CT	20	7	0.740741	M	L	0.0191573	0.448481	No	OK	NA	NA	NA	NA	NA	NA	NA	NA	No	DP<10	CT	9	2	0.818182	M	L	0.0654297	0.643907	No	OK
upstream_gene_variant	ENSGALG00000008132	PUS7	1	13786861	rs313873655	T	C	CC	TT	CT	16	6	0.727273	M	L	0.0524788	0.641826	No	OK	CT	23	4	0.851852	M	L	0.000310749	0.0611185	Yes	OK	CT	15	3	0.833333	M	L	0.00753784	0.283025	No	OK	NA	NA	NA	NA	NA	NA	NA	NA	No	GQ<30
downstream_gene_variant	ENSGALG00000008060	PRKAR2B	1	14347574	rs315557341	C	T	TT	CC	CT	80	73	0.522876	M	L	0.627771	1	No	OK	CT	98	46	0.680556	M	L	1.75485e-05	0.00871555	Yes	OK	CT	91	58	0.610738	M	L	0.00853115	0.299344	No	OK	CT	88	56	0.611111	M	L	0.00954328	0.351643	No	OK
synonymous_variant	ENSGALG00000007931	DLD	1	14667636	rs13829194	G	A	GG	AA	AG	35	35	0.5	M	L	1	1	No	OK	AG	41	40	0.506173	P	F	0.912157	1	No	OK	AG	37	47	0.440476	M	L	0.326134	0.924445	No	OK	AG	27	38	0.415385	M	L	0.214539	0.876447	No	OK
3_prime_UTR_variant	ENSGALG00000007183	ERGIC2	1	14799410	rs10722203	A	T	TT	AA	AT	32	48	0.4	P	F	0.0929119	0.728561	No	OK	AT	50	48	0.510204	M	L	0.919607	1	No	OK	AT	58	63	0.479339	P	F	0.716294	1	No	OK	AT	31	61	0.336957	P	F	0.0023146	0.191742	No	OK
downstream_gene_variant	ENSGALG00000027995	ENSGALG00000027995	1	15717678	rs738933787	T	C	CC	TT	CT	46	22	0.676471	M	L	0.00490338	0.284407	No	OK	CT	61	34	0.642105	M	L	0.00731312	0.312876	No	OK	CT	77	30	0.719626	M	L	6.27761e-06	0.00313351	Yes	OK	CT	34	26	0.566667	M	L	0.366294	0.966171	No	OK
3_prime_UTR_variant	ENSGALG00000008526	BRD1	1	18539134	rs314115849	C	A	CC	AA	AA	NA	15	0	M	L	NA	NA	Yes	OK	AC	5	17	0.227273	M	L	0.0169005	0.424191	No	OK	NA	NA	NA	NA	NA	NA	NA	NA	No	DP<10;GQ<30	NA	NA	NA	NA	NA	NA	NA	NA	No	GQ<30
synonymous_variant	ENSGALG00000008526	BRD1	1	18593025	.	G	A	AA	GG	AG	13	35	0.270833	P	F	0.00208811	0.194294	No	OK	AG	25	25	0.5	M	L	1	1	No	OK	AG	32	30	0.516129	M	L	0.899076	1	No	OK	AG	6	25	0.193548	P	F	0.00087791	0.117427	No	OK
intergenic_region	ENSGALG00000008705-ENSGALG00000008694	TRABD-SELO	1	20057443	rs732969635	A	G	GG	AA	NA	NA	NA	NA	NA	NA	NA	NA	No	DP<10;GQ<30	NA	NA	NA	NA	NA	NA	NA	NA	No	DP<10;GQ<30	NA	NA	NA	NA	NA	NA	NA	NA	No	DP<10;GQ<30	AG	7	3	0.7	M	L	0.34375	0.944743	No	OK
synonymous_variant	ENSGALG00000008657	TUBGCP6	1	20095956	rs315441987	A	G	GG	AA	NA	NA	NA	NA	NA	NA	NA	NA	No	DP<10	AG	10	13	0.434783	P	F	0.677639	1	No	OK	AG	11	8	0.578947	M	L	0.647606	1	No	OK	AG	5	9	0.357143	P	F	0.42395	0.981845	No	OK
3_prime_UTR_variant	ENSGALG00000008821	NDUFA5	1	22082928	rs29005603	C	T	CC	TT	CT	37	40	0.480519	M	L	0.819893	1	No	OK	CT	59	17	0.776316	P	F	1.39687e-06	0.00103152	Yes	OK	CT	43	21	0.671875	P	F	0.0081469	0.287749	No	OK	CT	36	28	0.5625	P	F	0.381733	0.966171	No	OK
3_prime_UTR_variant	ENSGALG00000008821	NDUFA5	1	22083224	rs29005605	T	C	TT	CC	CT	50	24	0.675676	P	F	0.00337223	0.239608	No	OK	CT	48	44	0.521739	P	F	0.754652	1	No	OK	CT	48	40	0.545455	P	F	0.455741	0.987087	No	OK	CT	47	14	0.770492	P	F	2.71919e-05	0.0114199	Yes	OK
3_prime_UTR_variant	ENSGALG00000008961	PTPRZ1	1	22672077	rs318010359	T	C	TT	CC	CT	35	15	0.7	P	F	0.00660045	0.321605	No	OK	CT	29	17	0.630435	P	F	0.103805	0.728015	No	OK	CT	25	19	0.568182	P	F	0.451381	0.986079	No	OK	CT	21	14	0.6	P	F	0.310505	0.944743	No	OK
3_prime_UTR_variant	ENSGALG00000008961	PTPRZ1	1	22672472	rs732666306	A	G	GG	AA	AG	93	100	0.481865	P	F	0.665933	1	No	OK	AG	87	138	0.386667	P	F	0.000819738	0.109336	No	OK	AG	99	112	0.469194	P	F	0.408799	0.962991	No	OK	AG	97	136	0.416309	P	F	0.0126265	0.390757	No	OK
synonymous_variant	ENSGALG00000008961	PTPRZ1	1	22675628	rs313816367	T	C	CC	TT	CT	199	244	0.44921	P	F	0.0364535	0.563758	No	OK	CT	191	236	0.447307	P	F	0.0331071	0.540888	No	OK	CT	203	258	0.440347	P	F	0.0118203	0.346073	No	OK	CT	195	230	0.458824	P	F	0.0989841	0.719754	No	OK
intron_variant	ENSGALG00000008961	PTPRZ1	1	22690451	rs314073810	T	C	TT	CC	CT	15	26	0.365854	M	L	0.117275	0.74672	No	OK	CT	17	19	0.472222	M	L	0.867939	1	No	OK	NA	NA	NA	NA	NA	NA	NA	NA	No	DP<10	CT	11	6	0.647059	P	F	0.332306	0.944743	No	OK
intron_variant	ENSGALG00000008961	PTPRZ1	1	22690910	rs314778420	C	T	CC	TT	CT	26	39	0.4	M	L	0.136032	0.778428	No	OK	CT	14	28	0.333333	M	L	0.0435585	0.580525	No	OK	CT	9	6	0.6	P	F	0.607239	1	No	OK	CT	8	12	0.4	M	L	0.503445	1	No	OK
intron_variant	ENSGALG00000008961	PTPRZ1	1	22691279	rs738091751	C	A	AA	CC	CC	18	NA	1	M	L	NA	NA	Yes	OK	AC	15	4	0.789474	M	L	0.0192108	0.448481	No	OK	AC	8	2	0.8	M	L	0.109375	0.704233	No	OK	NA	NA	NA	NA	NA	NA	NA	NA	No	GQ<30
intron_variant	ENSGALG00000008961	PTPRZ1	1	22691327	rs314564709	G	C	CC	GG	NA	NA	NA	NA	NA	NA	NA	NA	No	GQ<30	CG	21	7	0.75	M	L	0.012541	0.377484	No	OK	CG	8	4	0.666667	M	L	0.387695	0.944998	No	OK	CG	17	4	0.809524	M	L	0.00719738	0.319543	No	OK
intron_variant	ENSGALG00000008961	PTPRZ1	1	22693593	rs740046798	T	G	GG	TT	TT	58	NA	0.935484	M	L	NA	NA	Yes	OK	TT	76	NA	0.95	M	L	NA	NA	Yes	OK	NA	NA	NA	NA	NA	NA	NA	NA	No	GQ<30	TT	51	NA	0.962264	M	L	NA	NA	Yes	OK
intron_variant	ENSGALG00000008961	PTPRZ1	1	22693759	rs735304606	C	T	TT	CC	NA	NA	NA	NA	NA	NA	NA	NA	No	GQ<30	CC	71	NA	0.972603	M	L	NA	NA	Yes	OK	CC	40	NA	0.930233	M	L	NA	NA	Yes	OK	CC	57	NA	0.982759	M	L	NA	NA	Yes	OK
intron_variant	ENSGALG00000008961	PTPRZ1	1	22700436	rs314697282	T	G	GG	TT	GT	15	12	0.555556	M	L	0.701108	1	No	OK	GT	38	9	0.808511	M	L	2.4904e-05	0.0114563	Yes	OK	GT	8	13	0.380952	P	F	0.38331	0.944998	No	OK	GT	17	12	0.586207	M	L	0.458258	1	No	OK
intron_variant	ENSGALG00000008961	PTPRZ1	1	22700464	rs314618968	T	C	CC	TT	CT	18	10	0.642857	M	L	0.184933	0.841061	No	OK	CT	34	9	0.790698	M	L	0.000170155	0.0438048	Yes	OK	CT	7	14	0.333333	P	F	0.189247	0.812765	No	OK	CT	14	12	0.538462	M	L	0.845019	1	No	OK
intron_variant	ENSGALG00000008961	PTPRZ1	1	22700487	rs314646968	G	T	TT	GG	GT	23	15	0.605263	M	L	0.255875	0.904561	No	OK	GT	40	16	0.714286	M	L	0.00184155	0.1686	No	OK	GT	15	16	0.483871	P	F	1	1	No	OK	GT	14	18	0.4375	P	F	0.596615	1	No	OK
synonymous_variant	ENSGALG00000008961	PTPRZ1	1	22706670	rs315486587	C	A	AA	CC	AC	138	114	0.547619	M	L	0.147229	0.783965	No	OK	AC	136	140	0.492754	P	F	0.85674	1	No	OK	AC	151	114	0.569811	M	L	0.0268161	0.474893	No	OK	AC	156	107	0.593156	M	L	0.00300553	0.214562	No	OK
synonymous_variant	ENSGALG00000008975	FAM3C	1	23004591	rs313710785	G	T	GG	TT	GT	61	75	0.448529	M	L	0.264893	0.904561	No	OK	GT	75	70	0.517241	P	F	0.739882	1	No	OK	GT	59	78	0.430657	M	L	0.123775	0.723729	No	OK	GT	52	61	0.460177	M	L	0.451853	1	No	OK
downstream_gene_variant	ENSGALG00000009066	KCND2	1	23288750	rs312897817	C	T	CC	TT	CT	45	22	0.671642	P	F	0.00674145	0.325786	No	OK	CT	50	36	0.581395	P	F	0.160578	0.808537	No	OK	CT	39	31	0.557143	P	F	0.402963	0.957284	No	OK	CT	27	18	0.6	P	F	0.232693	0.8832	No	OK
downstream_gene_variant	ENSGALG00000009066	KCND2	1	23289270	rs317516989	T	A	TT	AA	AT	32	23	0.581818	P	F	0.28061	0.92876	No	OK	AT	45	23	0.661765	P	F	0.0103377	0.361922	No	OK	AT	32	17	0.653061	P	F	0.0443842	0.557144	No	OK	AT	21	12	0.636364	P	F	0.162756	0.82139	No	OK
intron_variant	ENSGALG00000009134	CORTBP2	1	24319373	rs741571432	G	A	GG	AA	AG	8	2	0.8	P	F	0.109375	0.737728	No	OK	NA	NA	NA	NA	NA	NA	NA	NA	No	DP<10	NA	NA	NA	NA	NA	NA	NA	NA	No	DP<10;GQ<30	NA	NA	NA	NA	NA	NA	NA	NA	No	DP<10;GQ<30
intron_variant	ENSGALG00000009380	ST7	1	24610384	rs316196215	C	T	TT	CC	NA	NA	NA	NA	NA	NA	NA	NA	No	DP<10	CC	10	NA	1	M	L	NA	NA	Yes	OK	NA	NA	NA	NA	NA	NA	NA	NA	No	DP<10;GQ<30	NA	NA	NA	NA	NA	NA	NA	NA	No	DP<10;GQ<30
3_prime_UTR_variant	ENSGALG00000009385	CAPZA2	1	24744228	rs15212666	T	C	CC	TT	CT	25	50	0.333333	P	F	0.00522824	0.290107	No	OK	CT	39	63	0.382353	P	F	0.0222977	0.467804	No	OK	CT	51	60	0.459459	P	F	0.447806	0.986079	No	OK	CT	38	38	0.5	M	L	1	1	No	OK
synonymous_variant	ENSGALG00000009393	CAV1	1	24999227	rs13840591	C	T	TT	CC	NA	NA	NA	NA	NA	NA	NA	NA	No	DP<10	NA	NA	NA	NA	NA	NA	NA	NA	No	DP<10;GQ<30	NA	NA	NA	NA	NA	NA	NA	NA	No	DP<10	NA	NA	NA	NA	NA	NA	NA	NA	No	DP<10;GQ<30
intergenic_region	ENSGALG00000009435-ENSGALG00000009439	PPP1R3A-GPR85	1	26596770	rs14802538	C	T	CC	TT	CT	23	29	0.442308	M	L	0.488456	1	No	OK	CT	33	51	0.392857	M	L	0.0629723	0.634764	No	OK	CT	20	31	0.392157	M	L	0.16078	0.786731	No	OK	CT	11	24	0.314286	M	L	0.0409596	0.588187	No	OK
synonymous_variant	ENSGALG00000009514	NRCAM	1	28664629	rs313021364	A	G	AA	GG	AG	64	73	0.467153	M	L	0.494442	1	No	OK	AG	89	83	0.517442	P	F	0.703139	1	No	OK	AG	56	62	0.474576	M	L	0.645497	1	No	OK	AG	42	47	0.47191	M	L	0.671809	1	No	OK
synonymous_variant	ENSGALG00000009523	CNTN1	1	28917067	rs315482610	T	C	TT	CC	CT	113	62	0.645714	P	F	0.000142211	0.0426569	Yes	OK	CT	108	77	0.583784	P	F	0.0271388	0.511102	No	OK	CT	88	74	0.54321	P	F	0.307067	0.915803	No	OK	CT	52	40	0.565217	P	F	0.251322	0.903183	No	OK
synonymous_variant	ENSGALG00000009523	CNTN1	1	28917073	rs317967086	G	A	GG	AA	AG	120	68	0.638298	P	F	0.00018307	0.050845	Yes	OK	AG	125	83	0.600962	P	F	0.00435797	0.252967	No	OK	AG	99	75	0.568966	P	F	0.0809266	0.656412	No	OK	AG	60	46	0.566038	P	F	0.206498	0.873416	No	OK
synonymous_variant	ENSGALG00000009523	CNTN1	1	28924145	rs14804695	C	T	CC	TT	CT	130	165	0.440678	M	L	0.0475694	0.631575	No	OK	CT	127	144	0.468635	M	L	0.331094	0.939424	No	OK	CT	111	95	0.538835	P	F	0.29596	0.910889	No	OK	CT	76	93	0.449704	M	L	0.218294	0.876447	No	OK
downstream_gene_variant	ENSGALG00000009586	IRAK4	1	30026337	rs737128192	A	G	GG	AA	AG	37	9	0.804348	M	L	4.05604e-05	0.0180432	Yes	OK	AG	25	15	0.625	M	L	0.15386	0.784122	No	OK	AG	25	23	0.520833	M	L	0.885433	1	No	OK	AG	14	17	0.451613	P	F	0.7201	1	No	OK
downstream_gene_variant	ENSGALG00000009698	SLC38A1	1	30875045	rs10722194	C	T	CC	TT	CT	56	58	0.491228	M	L	0.925435	1	No	OK	CT	49	113	0.302469	M	L	5.35518e-07	0.000448572	Yes	OK	CT	55	69	0.443548	M	L	0.242923	0.862054	No	OK	CT	42	49	0.461538	M	L	0.529602	1	No	OK
synonymous_variant	ENSGALG00000009759	SLC16A7	1	32077946	rs317215194	C	T	CC	TT	CT	20	14	0.588235	P	F	0.391528	0.970586	No	OK	CT	22	11	0.666667	P	F	0.0801433	0.682416	No	OK	CT	39	23	0.629032	P	F	0.0558972	0.600469	No	OK	CT	18	11	0.62069	P	F	0.264931	0.903183	No	OK
3_prime_UTR_variant	ENSGALG00000009759	SLC16A7	1	32078804	rs731243121	G	A	AA	GG	AG	13	24	0.351351	P	F	0.0988717	0.730057	No	OK	AA	NA	16	0	P	F	NA	NA	Yes	OK	AG	23	24	0.489362	P	F	1	1	No	OK	AG	18	23	0.439024	P	F	0.532709	1	No	OK
3_prime_UTR_variant	ENSGALG00000009759	SLC16A7	1	32080921	rs312683558	T	G	TT	GG	GT	13	12	0.52	P	F	0.845019	1	No	OK	GT	25	11	0.694444	P	F	0.0288167	0.522815	No	OK	GT	16	17	0.484848	M	L	1	1	No	OK	GT	22	7	0.758621	P	F	0.00813006	0.326387	No	OK
3_prime_UTR_variant	ENSGALG00000009759	SLC16A7	1	32081432	rs317931371	T	C	TT	CC	CT	19	18	0.513514	P	F	0.871415	1	No	OK	CT	17	8	0.68	P	F	0.107752	0.728015	No	OK	CT	33	10	0.767442	P	F	0.000606107	0.0807835	Yes	OK	CT	21	10	0.677419	P	F	0.0707555	0.676458	No	OK
downstream_gene_variant	ENSGALG00000009759	SLC16A7	1	32082857	rs313171521	T	A	TT	AA	AT	21	13	0.617647	P	F	0.229481	0.875717	No	OK	AT	29	10	0.74359	P	F	0.00337785	0.228675	No	OK	AT	30	30	0.5	M	L	1	1	No	OK	AT	35	15	0.7	P	F	0.00660045	0.30664	No	OK
downstream_gene_variant	ENSGALG00000009759	SLC16A7	1	32083026	rs732708041	C	T	TT	CC	CT	21	27	0.4375	P	F	0.470879	1	No	OK	CT	15	20	0.428571	P	F	0.49956	1	No	OK	CT	13	30	0.302326	P	F	0.0137182	0.364154	No	OK	CT	18	17	0.514286	M	L	0.867939	1	No	OK
downstream_gene_variant	ENSGALG00000009759	SLC16A7	1	32084449	rs317639518	T	C	TT	CC	CT	28	17	0.622222	P	F	0.135156	0.778428	No	OK	CT	39	16	0.709091	P	F	0.00266726	0.199486	No	OK	CT	31	23	0.574074	P	F	0.340891	0.924445	No	OK	CT	27	18	0.6	P	F	0.232693	0.8832	No	OK
intron_variant	ENSGALG00000019361	FAM19A2	1	32683256	rs14807718	T	C	TT	CC	CT	9	7	0.5625	P	F	0.803619	1	No	OK	CT	9	10	0.473684	M	L	1	1	No	OK	CT	5	5	0.5	M	L	1	1	No	OK	NA	NA	NA	NA	NA	NA	NA	NA	No	DP<10
intron_variant	ENSGALG00000009805	PPM1H	1	33113378	rs734584600	G	A	AA	GG	NA	NA	NA	NA	NA	NA	NA	NA	No	DP<10;GQ<30	NA	NA	NA	NA	NA	NA	NA	NA	No	DP<10;GQ<30	NA	NA	NA	NA	NA	NA	NA	NA	No	DP<10;GQ<30	NA	NA	NA	NA	NA	NA	NA	NA	No	DP<10;GQ<30
splice_region_variant&synonymous_variant	ENSGALG00000009867	WIF1	1	33850490	rs10730436	C	T	TT	CC	CT	4	12	0.25	P	F	0.0768127	0.698011	No	OK	CT	4	11	0.266667	P	F	0.118469	0.733936	No	OK	TT	NA	11	0	P	F	NA	NA	Yes	OK	CT	4	7	0.363636	P	F	0.548828	1	No	OK
downstream_gene_variant	ENSGALG00000009873	LEMD3	1	33944292	rs739487910	T	C	TT	CC	CT	15	4	0.789474	P	F	0.0192108	0.464707	No	OK	CT	13	7	0.65	P	F	0.263176	0.898645	No	OK	CT	6	15	0.285714	M	L	0.0783539	0.649407	No	OK	CT	11	5	0.6875	P	F	0.210114	0.873416	No	OK
upstream_gene_variant	ENSGALG00000026661	MSRB3	1	33944998	rs314496833	T	C	CC	TT	CT	5	7	0.416667	P	F	0.774414	1	No	OK	CT	14	10	0.583333	M	L	0.541256	1	No	OK	CT	15	11	0.576923	M	L	0.557197	1	No	OK	CT	10	9	0.526316	M	L	0.823803	1	No	OK
synonymous_variant	ENSGALG00000009940	SLC35E3	1	35236784	rs737690106	G	A	AA	GG	AG	48	105	0.313725	P	F	4.6965e-06	0.00283367	Yes	OK	AG	95	138	0.407725	P	F	0.00581469	0.288468	No	OK	AG	80	145	0.355556	P	F	1.74943e-05	0.00701344	Yes	OK	AG	43	98	0.304965	P	F	4.1535e-06	0.00254768	Yes	OK
3_prime_UTR_variant	ENSGALG00000009940	SLC35E3	1	35239378	rs15233831	G	A	GG	AA	AG	106	72	0.595506	P	F	0.0131585	0.398796	No	OK	AG	87	74	0.540373	P	F	0.344314	0.939424	No	OK	AG	74	83	0.471338	M	L	0.523301	1	No	OK	AG	107	84	0.560209	P	F	0.111176	0.73507	No	OK
3_prime_UTR_variant	ENSGALG00000009940	SLC35E3	1	35239447	rs15233832	G	A	GG	AA	AG	86	107	0.445596	M	L	0.149783	0.787898	No	OK	AG	104	65	0.615385	P	F	0.00334463	0.228675	No	OK	AG	102	87	0.539683	P	F	0.308505	0.917693	No	OK	AG	94	95	0.497354	M	L	1	1	No	OK
3_prime_UTR_variant	ENSGALG00000009940	SLC35E3	1	35239449	rs15233834	G	A	GG	AA	AG	84	107	0.439791	M	L	0.111176	0.741067	No	OK	AG	106	65	0.619883	P	F	0.00212927	0.183562	No	OK	AG	102	87	0.539683	P	F	0.308505	0.917693	No	OK	AG	97	95	0.505208	P	F	0.942493	1	No	OK
3_prime_UTR_variant	ENSGALG00000009940	SLC35E3	1	35239493	rs740090275	G	A	AA	GG	AG	95	118	0.446009	P	F	0.131512	0.778428	No	OK	AG	92	110	0.455446	P	F	0.231569	0.876578	No	OK	AG	82	108	0.431579	P	F	0.0694442	0.632049	No	OK	AG	85	83	0.505952	M	L	0.938533	1	No	OK
3_prime_UTR_variant	ENSGALG00000009940	SLC35E3	1	35239678	rs732438018	C	G	GG	CC	CG	47	75	0.385246	P	F	0.0141705	0.410506	No	OK	CG	52	73	0.416	P	F	0.0732143	0.674259	No	OK	CG	52	77	0.403101	P	F	0.0341867	0.514591	No	OK	CG	31	40	0.43662	P	F	0.342471	0.944743	No	OK
downstream_gene_variant	ENSGALG00000019355	CPSF6	1	35369745	rs14810515	C	A	AA	CC	AC	24	12	0.666667	M	L	0.0652453	0.654957	No	OK	AC	30	21	0.588235	M	L	0.262438	0.898645	No	OK	AC	28	19	0.595745	M	L	0.24296	0.862054	No	OK	AC	21	10	0.677419	M	L	0.0707555	0.676458	No	OK
missense_variant	ENSGALG00000010177	ZFC3H1	1	36306541	rs15236221	C	T	CC	TT	CT	27	29	0.482143	M	L	0.893853	1	No	OK	CT	34	31	0.523077	P	F	0.804317	1	No	OK	CT	40	27	0.597015	P	F	0.142071	0.751288	No	OK	CT	18	21	0.461538	M	L	0.749259	1	No	OK
downstream_gene_variant	ENSGALG00000010183	RAB21	1	36408994	rs14811578	A	G	GG	AA	AG	27	4	0.870968	M	L	3.39532e-05	0.0160565	Yes	OK	AG	26	18	0.590909	M	L	0.291215	0.934425	No	OK	AG	25	17	0.595238	M	L	0.279956	0.899538	No	OK	AG	11	10	0.52381	M	L	0.831812	1	No	OK
downstream_gene_variant	ENSGALG00000010200	TRHDE	1	36796003	rs314781392	A	G	GG	AA	AG	15	11	0.576923	M	L	0.557197	1	No	OK	AG	19	14	0.575758	M	L	0.48685	1	No	OK	AG	27	7	0.794118	M	L	0.000821395	0.0998984	Yes	OK	AG	10	10	0.5	M	L	1	1	No	OK
downstream_gene_variant	ENSGALG00000010200	TRHDE	1	36796042	rs317543393	A	G	AA	GG	AG	14	10	0.583333	P	F	0.541256	1	No	OK	AG	10	16	0.384615	M	L	0.32694	0.939424	No	OK	AG	10	31	0.243902	M	L	0.00145049	0.134724	No	OK	AG	11	6	0.647059	P	F	0.332306	0.944743	No	OK
intron_variant	ENSGALG00000010204	KCNC2	1	37559735	rs313620897	A	C	AA	CC	AC	7	6	0.538462	P	F	0.790527	1	No	OK	AC	7	3	0.7	P	F	0.34375	0.939424	No	OK	CC	NA	10	0	M	L	NA	NA	Yes	OK	NA	NA	NA	NA	NA	NA	NA	NA	No	DP<10
3_prime_UTR_variant	ENSGALG00000010246	OSBPL8	1	37961814	rs741257172	A	G	GG	AA	AG	34	29	0.539683	M	L	0.614655	1	No	OK	AG	25	40	0.384615	P	F	0.0816815	0.687792	No	OK	AG	20	35	0.363636	P	F	0.0580641	0.602707	No	OK	AG	22	27	0.44898	P	F	0.568172	1	No	OK
3_prime_UTR_variant	ENSGALG00000010246	OSBPL8	1	37962669	rs315919045	T	C	TT	CC	CT	18	15	0.545455	P	F	0.728332	1	No	OK	CT	42	28	0.6	P	F	0.119609	0.735963	No	OK	CT	25	7	0.78125	P	F	0.0021024	0.160242	No	OK	CT	17	19	0.472222	M	L	0.867939	1	No	OK
3_prime_UTR_variant	ENSGALG00000010253	ZDHHC17	1	38158889	rs10730351	G	A	GG	AA	AG	42	34	0.552632	P	F	0.422191	0.986856	No	OK	AG	61	45	0.575472	P	F	0.144782	0.76899	No	OK	AG	46	39	0.541176	P	F	0.515426	1	No	OK	AG	29	31	0.483333	M	L	0.897422	1	No	OK
intergenic_region	ENSGALG00000010311-ENSGALG00000010319	NAV3-SYT1	1	38998309	rs13854631	G	A	AA	GG	AG	16	11	0.592593	M	L	0.442068	1	No	OK	AG	8	9	0.470588	P	F	1	1	No	OK	AG	13	9	0.590909	M	L	0.523467	1	No	OK	AG	10	12	0.454545	P	F	0.831812	1	No	OK
intergenic_region	ENSGALG00000010311-ENSGALG00000010319	NAV3-SYT1	1	39001431	rs15242455	T	C	TT	CC	CC	NA	12	0	M	L	NA	NA	Yes	OK	NA	NA	NA	NA	NA	NA	NA	NA	No	DP<10	NA	NA	NA	NA	NA	NA	NA	NA	No	DP<10;GQ<30	NA	NA	NA	NA	NA	NA	NA	NA	No	DP<10;GQ<30
intergenic_region	ENSGALG00000010311-ENSGALG00000010319	NAV3-SYT1	1	39035562	rs313091408	C	T	CC	TT	TT	NA	13	0	M	L	NA	NA	Yes	OK	TT	NA	10	0	M	L	NA	NA	Yes	OK	TT	NA	20	0	M	L	NA	NA	Yes	OK	NA	NA	NA	NA	NA	NA	NA	NA	No	DP<10;GQ<30
downstream_gene_variant	ENSGALG00000010319	SYT1	1	39382883	rs317837628	C	A	AA	CC	AC	90	105	0.461538	P	F	0.316073	0.948603	No	OK	AC	90	118	0.432692	P	F	0.0609305	0.634764	No	OK	AC	92	137	0.401747	P	F	0.00355013	0.206102	No	OK	AC	82	110	0.427083	P	F	0.0510648	0.626961	No	OK
downstream_gene_variant	ENSGALG00000010319	SYT1	1	39382904	rs312879993	G	A	GG	AA	AG	100	104	0.490196	M	L	0.833699	1	No	OK	AG	123	91	0.574766	P	F	0.0338364	0.540888	No	OK	AG	133	102	0.565957	P	F	0.0501179	0.582713	No	OK	AG	103	79	0.565934	P	F	0.08794	0.716957	No	OK
3_prime_UTR_variant	ENSGALG00000027192	NTS	1	42068076	rs316667249	A	G	AA	GG	AG	54	42	0.5625	P	F	0.261469	0.904561	No	OK	AG	61	26	0.701149	P	F	0.000223689	0.0501145	Yes	OK	AG	39	28	0.58209	P	F	0.221549	0.84641	No	OK	AG	20	19	0.512821	P	F	0.874629	1	No	OK
synonymous_variant	ENSGALG00000011168	C12orf29	1	42680610	rs14816378	G	A	GG	AA	AG	14	26	0.35	M	L	0.0806905	0.706093	No	OK	AG	14	36	0.28	M	L	0.00260217	0.196818	No	OK	AG	18	28	0.391304	M	L	0.183925	0.810929	No	OK	AG	10	28	0.263158	M	L	0.00509764	0.279244	No	OK
downstream_gene_variant	ENSGALG00000011168	C12orf29	1	42685142	rs314547050	G	C	CC	GG	CG	22	21	0.511628	M	L	0.880396	1	No	OK	CG	21	18	0.538462	M	L	0.749259	1	No	OK	CG	21	15	0.583333	M	L	0.405032	0.957284	No	OK	CG	26	5	0.83871	M	L	0.000192195	0.0459402	Yes	OK
downstream_gene_variant	ENSGALG00000011168	C12orf29	1	42688693	rs315506021	A	G	AA	GG	AG	20	5	0.8	P	F	0.00407732	0.26069	No	OK	AG	17	12	0.586207	P	F	0.458258	1	No	OK	AG	8	6	0.571429	P	F	0.790527	1	No	OK	AG	9	9	0.5	M	L	1	1	No	OK
downstream_gene_variant	ENSGALG00000011168	C12orf29	1	42688807	rs318019076	A	G	AA	GG	AG	12	6	0.666667	P	F	0.237885	0.885542	No	OK	AG	24	15	0.615385	P	F	0.199591	0.865125	No	OK	AG	11	10	0.52381	P	F	0.831812	1	No	OK	AG	13	5	0.722222	P	F	0.0962524	0.71815	No	OK
downstream_gene_variant	ENSGALG00000011168	C12orf29	1	42688889	rs313013761	A	G	AA	GG	AG	30	16	0.652174	P	F	0.054076	0.647186	No	OK	AG	32	14	0.695652	P	F	0.0113516	0.373213	No	OK	AG	21	10	0.677419	P	F	0.0707555	0.635913	No	OK	AG	24	7	0.774194	P	F	0.00332689	0.224768	No	OK
intron_variant	ENSGALG00000011177	CEP290	1	42690015	rs312704307	T	C	TT	CC	CT	13	10	0.565217	P	F	0.677639	1	No	OK	CT	27	6	0.818182	P	F	0.000324063	0.0617794	Yes	OK	CT	6	8	0.428571	M	L	0.790527	1	No	OK	CT	10	6	0.625	P	F	0.454498	1	No	OK
intron_variant	ENSGALG00000011177	CEP290	1	42690107	rs13857630	A	G	AA	GG	AG	24	19	0.55814	P	F	0.542384	1	No	OK	AG	30	21	0.588235	P	F	0.262438	0.898645	No	OK	AG	10	11	0.47619	M	L	1	1	No	OK	AG	19	8	0.703704	P	F	0.052239	0.626961	No	OK
intron_variant	ENSGALG00000011177	CEP290	1	42690143	rs740441300	G	A	GG	AA	AG	24	18	0.571429	P	F	0.440799	1	No	OK	AG	36	21	0.631579	P	F	0.0627367	0.634764	No	OK	AG	20	15	0.571429	P	F	0.49956	1	No	OK	AG	18	12	0.6	P	F	0.361595	0.957844	No	OK
intron_variant	ENSGALG00000011177	CEP290	1	42690250	rs313425523	C	T	CC	TT	CT	14	23	0.378378	M	L	0.187742	0.842578	No	OK	CT	32	14	0.695652	P	F	0.0113516	0.373213	No	OK	CT	24	17	0.585366	P	F	0.348889	0.929892	No	OK	CT	19	7	0.730769	P	F	0.0289593	0.531876	No	OK
intron_variant	ENSGALG00000011177	CEP290	1	42690340	rs314549621	C	T	CC	TT	CT	22	15	0.594595	P	F	0.324009	0.948603	No	OK	CT	31	10	0.756098	P	F	0.00145049	0.147739	No	OK	CT	15	9	0.625	P	F	0.307456	0.915803	No	OK	CT	21	6	0.777778	P	F	0.00592461	0.296687	No	OK
intergenic_region	ENSGALG00000011207-ENSGALG00000011215	MKP3-WDR51B	1	43195419	.	T	C	CC	TT	CT	8	5	0.615385	M	L	0.581055	1	No	OK	CT	4	15	0.210526	P	F	0.0192108	0.448481	No	OK	CC	NA	11	0	P	F	NA	NA	Yes	OK	CT	5	9	0.357143	P	F	0.42395	0.981845	No	OK
intergenic_region	ENSGALG00000011207-ENSGALG00000011215	MKP3-WDR51B	1	43195431	rs317961866	C	G	CC	GG	CG	5	8	0.384615	M	L	0.581055	1	No	OK	CG	15	4	0.789474	P	F	0.0192108	0.448481	No	OK	CC	12	NA	1	P	F	NA	NA	Yes	OK	CG	8	4	0.666667	P	F	0.387695	0.966171	No	OK
intergenic_region	ENSGALG00000011207-ENSGALG00000011215	MKP3-WDR51B	1	43195668	rs317942336	T	A	TT	AA	AT	15	11	0.576923	P	F	0.557197	1	No	OK	AT	20	5	0.8	P	F	0.00407732	0.251182	No	OK	AT	15	8	0.652174	P	F	0.21004	0.841903	No	OK	AT	19	7	0.730769	P	F	0.0289593	0.531876	No	OK
intergenic_region	ENSGALG00000011207-ENSGALG00000011215	MKP3-WDR51B	1	43195728	.	G	A	AA	GG	AG	4	6	0.4	P	F	0.753906	1	No	OK	AG	3	11	0.214286	P	F	0.057373	0.634764	No	OK	AG	7	12	0.368421	P	F	0.359283	0.937003	No	OK	NA	NA	NA	NA	NA	NA	NA	NA	No	DP<10
downstream_gene_variant	ENSGALG00000011285	ENSGALG00000011285	1	44711580	rs316872225	G	A	GG	AA	AG	140	131	0.516605	P	F	0.627073	1	No	OK	AG	114	140	0.448819	M	L	0.116557	0.733936	No	OK	AG	128	138	0.481203	M	L	0.581151	1	No	OK	AG	87	145	0.375	M	L	0.000169842	0.0426306	Yes	OK
downstream_gene_variant	ENSGALG00000011285	ENSGALG00000011285	1	44712386	rs13650610	C	G	CC	GG	CG	68	103	0.397661	M	L	0.00912208	0.365658	No	OK	CG	66	99	0.4	M	L	0.0124956	0.377484	No	OK	CG	77	89	0.463855	M	L	0.393301	0.949345	No	OK	CG	64	64	0.5	M	L	1	1	No	OK
downstream_gene_variant	ENSGALG00000011285	ENSGALG00000011285	1	44712394	rs13650611	T	C	TT	CC	CT	71	106	0.40113	M	L	0.010397	0.382089	No	OK	CT	59	101	0.36875	M	L	0.00112291	0.128875	No	OK	CT	81	97	0.455056	M	L	0.260829	0.87658	No	OK	CT	65	76	0.460993	M	L	0.399787	0.979427	No	OK
3_prime_UTR_variant	ENSGALG00000011292	UBE2N	1	44716584	.	A	C	CC	AA	AC	59	53	0.526786	M	L	0.6368	1	No	OK	AC	73	88	0.453416	P	F	0.269821	0.904216	No	OK	AC	108	59	0.646707	M	L	0.000184897	0.0410522	Yes	OK	AC	53	58	0.477477	P	F	0.704379	1	No	OK
3_prime_UTR_variant	ENSGALG00000011292	UBE2N	1	44716704	.	C	G	GG	CC	CG	56	57	0.495575	P	F	1	1	No	OK	CG	69	60	0.534884	M	L	0.481354	1	No	OK	CG	85	52	0.620438	M	L	0.00605254	0.26271	No	OK	CG	58	52	0.527273	M	L	0.633756	1	No	OK
3_prime_UTR_variant	ENSGALG00000011292	UBE2N	1	44717357	rs315242793	T	C	TT	CC	CT	46	55	0.455446	M	L	0.42616	0.990252	No	OK	CT	56	67	0.455285	M	L	0.367297	0.958259	No	OK	CT	67	83	0.446667	M	L	0.220545	0.84641	No	OK	CT	47	70	0.401709	M	L	0.0415008	0.589112	No	OK
intron_variant	ENSGALG00000011293	MRPL42	1	44750708	rs316483481	A	G	AA	GG	GG	NA	10	0	M	L	NA	NA	Yes	OK	AG	5	11	0.3125	M	L	0.210114	0.867569	No	OK	NA	NA	NA	NA	NA	NA	NA	NA	No	DP<10;GQ<30	NA	NA	NA	NA	NA	NA	NA	NA	No	DP<10;GQ<30
upstream_gene_variant	ENSGALG00000011325	NDUFA12	1	45190077	rs315509665	C	A	CC	AA	NA	NA	NA	NA	NA	NA	NA	NA	No	DP<10;GQ<30	AC	4	7	0.363636	M	L	0.548828	1	No	OK	AC	9	4	0.692308	P	F	0.266846	0.87658	No	OK	NA	NA	NA	NA	NA	NA	NA	NA	No	DP<10;GQ<30
intergenic_region	ENSGALG00000011357-ENSGALG00000011377	VEZT-METAP2	1	45365098	rs13860090	A	T	AA	TT	AT	16	14	0.533333	P	F	0.855536	1	No	OK	AT	24	16	0.6	P	F	0.268187	0.899439	No	OK	AT	21	10	0.677419	P	F	0.0707555	0.635913	No	OK	AT	21	15	0.583333	P	F	0.405032	0.979427	No	OK
intergenic_region	ENSGALG00000011357-ENSGALG00000011377	VEZT-METAP2	1	45366415	rs318105562	G	A	AA	GG	AG	2	16	0.111111	P	F	0.00131226	0.152138	No	OK	AG	14	32	0.304348	P	F	0.0113516	0.373213	No	OK	AG	12	9	0.571429	M	L	0.663624	1	No	OK	AG	10	23	0.30303	P	F	0.035082	0.55232	No	OK
downstream_gene_variant	ENSGALG00000029125	RMST_8	1	46153863	rs29006771	T	C	TT	CC	CT	42	64	0.396226	M	L	0.040872	0.593406	No	OK	CT	81	78	0.509434	P	F	0.87404	1	No	OK	CT	36	46	0.439024	M	L	0.320293	0.924445	No	OK	CT	37	70	0.345794	M	L	0.00184012	0.169325	No	OK
downstream_gene_variant	ENSGALG00000011514	SLC25A3	1	46523221	.	T	G	TT	GG	GT	75	76	0.496689	M	L	1	1	No	OK	GT	58	102	0.3625	M	L	0.000629347	0.0936511	Yes	OK	GT	69	102	0.403509	M	L	0.0141623	0.368853	No	OK	GT	54	82	0.397059	M	L	0.02026	0.467555	No	OK
downstream_gene_variant	ENSGALG00000011514	SLC25A3	1	46523222	.	C	T	CC	TT	CT	75	76	0.496689	M	L	1	1	No	OK	CT	58	102	0.3625	M	L	0.000629347	0.0936511	Yes	OK	CT	69	102	0.403509	M	L	0.0141623	0.368853	No	OK	CT	54	82	0.397059	M	L	0.02026	0.467555	No	OK
downstream_gene_variant	ENSGALG00000011514	SLC25A3	1	46524670	rs29005182	T	C	TT	CC	CT	91	77	0.541667	P	F	0.315875	0.948603	No	OK	CT	112	79	0.586387	P	F	0.0203471	0.460265	No	OK	CT	109	77	0.586022	P	F	0.0227676	0.441933	No	OK	CT	90	61	0.596026	P	F	0.0223751	0.477895	No	OK
3_prime_UTR_variant	ENSGALG00000011549	ANKS1B	1	46576250	rs315593438	C	T	TT	CC	CT	45	62	0.420561	P	F	0.121512	0.750278	No	OK	CT	50	49	0.505051	M	L	0.920411	1	No	OK	CT	47	44	0.516484	M	L	0.834081	1	No	OK	CT	26	34	0.433333	P	F	0.366294	0.966171	No	OK
synonymous_variant	ENSGALG00000011643	UTP20	1	47528009	rs731530456	C	T	CC	TT	NA	NA	NA	NA	NA	NA	NA	NA	No	DP<10;GQ<30	CT	5	12	0.294118	M	L	0.143463	0.76899	No	OK	CT	6	19	0.24	M	L	0.0146333	0.373641	No	OK	CT	6	12	0.333333	M	L	0.237885	0.884045	No	OK
3_prime_UTR_variant	ENSGALG00000011643	UTP20	1	47565661	rs316276517	A	G	AA	GG	NA	NA	NA	NA	NA	NA	NA	NA	No	GQ<30	AG	17	9	0.653846	P	F	0.168638	0.812072	No	OK	AG	21	6	0.777778	P	F	0.00592461	0.260039	No	OK	AG	15	4	0.789474	P	F	0.0192108	0.459728	No	OK
3_prime_UTR_variant	ENSGALG00000011643	UTP20	1	47565922	rs10727676	C	G	GG	CC	CG	117	139	0.457031	P	F	0.189248	0.842578	No	OK	CG	126	124	0.504	M	L	0.949588	1	No	OK	CG	100	164	0.378788	P	F	9.82304e-05	0.0259135	Yes	OK	CG	103	137	0.429167	P	F	0.0329434	0.55232	No	OK
3_prime_UTR_variant	ENSGALG00000011651	ARL1	1	47566097	rs315184500	C	T	CC	TT	CT	159	106	0.6	P	F	0.00135669	0.155493	No	OK	CT	187	83	0.692593	P	F	2.20022e-10	3.22982e-07	Yes	OK	CT	174	94	0.649254	P	F	1.17247e-06	0.000795933	Yes	OK	CT	173	98	0.638376	P	F	6.11215e-06	0.00356163	Yes	OK
synonymous_variant	ENSGALG00000011662	NUP205	1	47585135	rs313981745	G	A	AA	GG	AG	28	7	0.8	M	L	0.00050826	0.0924937	Yes	OK	AG	22	16	0.578947	M	L	0.417692	0.975095	No	OK	AG	32	26	0.551724	M	L	0.511842	1	No	OK	AG	18	29	0.382979	P	F	0.143865	0.782737	No	OK
synonymous_variant	ENSGALG00000011662	NUP205	1	47614308	rs313247741	G	A	GG	AA	AG	23	14	0.621622	P	F	0.187742	0.842578	No	OK	AG	22	27	0.44898	M	L	0.568172	1	No	OK	AG	29	26	0.527273	P	F	0.787706	1	No	OK	AG	16	31	0.340426	M	L	0.0399861	0.585989	No	OK
intron_variant	ENSGALG00000011747	ENSGALG00000011747	1	47989040	rs15259026	G	A	AA	GG	NA	NA	NA	NA	NA	NA	NA	NA	No	DP<10;GQ<30	NA	NA	NA	NA	NA	NA	NA	NA	No	DP<10;GQ<30	GG	11	NA	1	M	L	NA	NA	Yes	OK	NA	NA	NA	NA	NA	NA	NA	NA	No	DP<10
downstream_gene_variant	ENSGALG00000011800	KIAA1467	1	48142932	rs314232707	T	C	TT	CC	CT	54	26	0.675	P	F	0.00232454	0.203366	No	OK	CT	79	29	0.731481	P	F	1.59695e-06	0.00116395	Yes	OK	CT	57	32	0.640449	P	F	0.0105469	0.331945	No	OK	CT	48	24	0.666667	P	F	0.00630983	0.30664	No	OK
downstream_gene_variant	ENSGALG00000011800	KIAA1467	1	48142938	rs312746877	C	A	CC	AA	AC	38	18	0.678571	P	F	0.0104548	0.382089	No	OK	AC	60	27	0.689655	P	F	0.000524355	0.0848862	Yes	OK	AC	48	28	0.631579	P	F	0.0286267	0.487348	No	OK	AC	31	21	0.596154	P	F	0.211609	0.873665	No	OK
downstream_gene_variant	ENSGALG00000011800	KIAA1467	1	48142995	rs29007323	C	G	CC	GG	CG	32	17	0.653061	P	F	0.0443842	0.60783	No	OK	CG	37	26	0.587302	P	F	0.207368	0.867569	No	OK	CG	43	29	0.597222	P	F	0.124918	0.728452	No	OK	CG	25	21	0.543478	P	F	0.658738	1	No	OK
downstream_gene_variant	ENSGALG00000011814	ATF7IP	1	48758001	rs314594929	T	C	CC	TT	CT	10	9	0.526316	M	L	0.823803	1	No	OK	CT	13	18	0.419355	P	F	0.47313	1	No	OK	CT	19	17	0.527778	M	L	0.867939	1	No	OK	CT	13	17	0.433333	P	F	0.584665	1	No	OK
downstream_gene_variant	ENSGALG00000011857	LUC7L2	1	49009852	rs316437004	A	T	TT	AA	NA	NA	NA	NA	NA	NA	NA	NA	No	DP<10	AT	5	5	0.5	M	L	1	1	No	OK	NA	NA	NA	NA	NA	NA	NA	NA	No	DP<10	NA	NA	NA	NA	NA	NA	NA	NA	No	DP<10;GQ<30
downstream_gene_variant	ENSGALG00000011857	LUC7L2	1	49010152	rs315896915	T	C	CC	TT	NA	NA	NA	NA	NA	NA	NA	NA	No	DP<10;GQ<30	CC	NA	10	0	P	F	NA	NA	Yes	OK	CT	3	12	0.2	P	F	0.0351562	0.514591	No	OK	NA	NA	NA	NA	NA	NA	NA	NA	No	DP<10
downstream_gene_variant	ENSGALG00000011897	SMDT1	1	49272380	rs316460826	T	C	CC	TT	NA	NA	NA	NA	NA	NA	NA	NA	No	DP<10;GQ<30	CT	11	3	0.785714	M	L	0.057373	0.634764	No	OK	CT	8	2	0.8	M	L	0.109375	0.704233	No	OK	TT	11	0	1	M	L	0.000976562	0.123021	No	OK
3_prime_UTR_variant	ENSGALG00000011894	CYP2D6	1	49273508	rs14822114	T	C	CC	TT	CC	NA	13	0	P	F	NA	NA	Yes	OK	CT	8	14	0.363636	P	F	0.286279	0.928004	No	OK	CT	8	10	0.444444	P	F	0.814529	1	No	OK	CT	6	5	0.545455	M	L	0.774414	1	No	OK
downstream_gene_variant	ENSGALG00000011900	NAGA	1	49291384	rs314307324	A	C	AA	CC	AC	5	7	0.416667	M	L	0.774414	1	No	OK	CC	NA	11	0	M	L	NA	NA	Yes	OK	AC	6	7	0.461538	M	L	1	1	No	OK	NA	NA	NA	NA	NA	NA	NA	NA	No	DP<10
downstream_gene_variant	ENSGALG00000011900	NAGA	1	49291388	rs739301192	A	C	AA	CC	AC	5	7	0.416667	M	L	0.774414	1	No	OK	CC	NA	11	0	M	L	NA	NA	Yes	OK	AC	5	7	0.416667	M	L	0.774414	1	No	OK	NA	NA	NA	NA	NA	NA	NA	NA	No	DP<10
upstream_gene_variant	ENSGALG00000011908	WBP2NL	1	49298563	rs15261701	G	A	AA	GG	AG	135	89	0.602679	M	L	0.00256291	0.211118	No	OK	AG	117	103	0.531818	M	L	0.380823	0.958259	No	OK	AG	133	90	0.596413	M	L	0.00480412	0.233394	No	OK	AG	110	105	0.511628	M	L	0.785084	1	No	OK
upstream_gene_variant	ENSGALG00000011908	WBP2NL	1	49298656	rs741482373	C	T	CC	TT	CT	118	78	0.602041	P	F	0.00520872	0.290107	No	OK	CT	123	76	0.61809	P	F	0.00105937	0.12427	No	OK	CT	120	70	0.631579	P	F	0.000352341	0.0590102	Yes	OK	CT	115	83	0.580808	P	F	0.0273368	0.522556	No	OK
upstream_gene_variant	ENSGALG00000011919	MEI1	1	49412983	rs313871123	A	C	AA	CC	AC	68	91	0.427673	M	L	0.0807086	0.706093	No	OK	AC	65	75	0.464286	M	L	0.44699	0.99923	No	OK	AC	74	77	0.490066	M	L	0.870779	1	No	OK	AC	50	79	0.387597	M	L	0.0133804	0.398719	No	OK
upstream_gene_variant	ENSGALG00000011919	MEI1	1	49413414	rs312813682	C	A	CC	AA	AC	17	19	0.472222	M	L	0.867939	1	No	OK	AC	28	13	0.682927	P	F	0.0275332	0.512869	No	OK	AC	28	15	0.651163	P	F	0.065994	0.611357	No	OK	AC	20	7	0.740741	P	F	0.0191573	0.459728	No	OK
upstream_gene_variant	ENSGALG00000011919	MEI1	1	49413610	rs312667020	C	T	CC	TT	CT	33	14	0.702128	P	F	0.00794273	0.340632	No	OK	CT	48	26	0.648649	P	F	0.01408	0.394717	No	OK	CT	45	11	0.803571	P	F	5.37832e-06	0.0027942	Yes	OK	CT	35	18	0.660377	P	F	0.0270083	0.519838	No	OK
upstream_gene_variant	ENSGALG00000011919	MEI1	1	49413721	rs317422395	G	C	GG	CC	CG	30	20	0.6	P	F	0.202639	0.873468	No	OK	CG	41	22	0.650794	P	F	0.022575	0.467804	No	OK	CG	31	16	0.659574	P	F	0.0399861	0.543763	No	OK	CG	22	14	0.611111	P	F	0.242985	0.893315	No	OK
upstream_gene_variant	ENSGALG00000011919	MEI1	1	49413837	rs315315782	G	C	CC	GG	CG	9	21	0.3	P	F	0.0427739	0.602048	No	OK	CG	15	38	0.283019	P	F	0.00219019	0.186924	No	OK	CG	14	34	0.291667	P	F	0.0055152	0.249379	No	OK	CG	15	28	0.348837	P	F	0.065994	0.646991	No	OK
3_prime_UTR_variant	ENSGALG00000011934	DESI1	1	49439591	.	C	T	TT	CC	CT	104	89	0.53886	M	L	0.313576	0.948603	No	OK	CT	106	112	0.486239	P	F	0.734966	1	No	OK	CT	108	90	0.545455	M	L	0.226906	0.84641	No	OK	CT	105	85	0.552632	M	L	0.167911	0.82243	No	OK
upstream_gene_variant	ENSGALG00000011944	PMM1	1	49440586	rs15262020	C	T	TT	CC	CT	93	58	0.615894	M	L	0.00548247	0.299384	No	OK	CT	97	62	0.610063	M	L	0.00682262	0.31004	No	OK	CT	108	68	0.613636	M	L	0.00317197	0.1956	No	OK	CT	87	64	0.576159	M	L	0.0730492	0.682667	No	OK
upstream_gene_variant	ENSGALG00000011944	PMM1	1	49441504	rs739896247	G	A	AA	GG	AG	95	64	0.597484	M	L	0.0170775	0.445321	No	OK	AG	86	47	0.646617	M	L	0.000913198	0.112786	No	OK	AG	72	50	0.590164	M	L	0.0568227	0.600469	No	OK	AG	91	64	0.587097	M	L	0.0364228	0.557805	No	OK
upstream_gene_variant	ENSGALG00000011944	PMM1	1	49441926	rs314927258	A	G	GG	AA	AG	59	65	0.475806	P	F	0.653598	1	No	OK	AG	82	83	0.49697	P	F	1	1	No	OK	AG	48	84	0.363636	P	F	0.00219353	0.163094	No	OK	AG	48	53	0.475248	P	F	0.690826	1	No	OK
upstream_gene_variant	ENSGALG00000011944	PMM1	1	49442104	rs313326678	T	G	GG	TT	GT	13	18	0.419355	P	F	0.47313	1	No	OK	GT	34	25	0.576271	M	L	0.297595	0.934425	No	OK	GT	42	16	0.724138	M	L	0.000861782	0.103219	No	OK	GT	15	19	0.441176	P	F	0.607591	1	No	OK
synonymous_variant	ENSGALG00000011950	ACO2	1	49477560	rs313176504	C	G	GG	CC	CG	99	137	0.419492	P	F	0.0158387	0.440845	No	OK	CG	136	138	0.49635	P	F	0.951842	1	No	OK	CG	119	168	0.414634	P	F	0.00452283	0.224176	No	OK	CG	96	136	0.413793	P	F	0.0102987	0.368768	No	OK
intergenic_region	ENSGALG00000028594-ENSGALG00000011958	ENSGALG00000028594-TEF	1	49514852	rs313179101	T	C	TT	CC	CT	53	50	0.514563	P	F	0.843898	1	No	OK	CT	66	49	0.573913	P	F	0.13535	0.76899	No	OK	CT	46	42	0.522727	P	F	0.749329	1	No	OK	CT	34	26	0.566667	P	F	0.366294	0.966171	No	OK
downstream_gene_variant	ENSGALG00000011958	TEF	1	49517889	rs15262334	C	T	CC	TT	CT	57	57	0.5	M	L	1	1	No	OK	CT	74	75	0.496644	M	L	1	1	No	OK	CT	68	87	0.43871	M	L	0.147998	0.756262	No	OK	CT	60	68	0.46875	M	L	0.536269	1	No	OK
synonymous_variant	ENSGALG00000011966	RANGAP1	1	49594632	rs734051235	C	T	CC	TT	CT	28	27	0.509091	P	F	0.893853	1	No	OK	CT	32	27	0.542373	P	F	0.602923	1	No	OK	CT	24	33	0.421053	M	L	0.289244	0.907982	No	OK	CT	29	30	0.491525	M	L	1	1	No	OK
splice_region_variant&synonymous_variant	ENSGALG00000011966	RANGAP1	1	49602663	rs316142547	A	T	TT	AA	AT	50	26	0.657895	M	L	0.00790518	0.340632	No	OK	AT	51	38	0.573034	M	L	0.203117	0.867569	No	OK	AT	61	50	0.54955	M	L	0.342581	0.924445	No	OK	AT	56	46	0.54902	M	L	0.372944	0.966171	No	OK
3_prime_UTR_variant	ENSGALG00000011966	RANGAP1	1	49610128	rs312604779	G	C	CC	GG	CG	63	39	0.617647	M	L	0.0222977	0.481088	No	OK	CG	75	54	0.581395	M	L	0.0778494	0.677178	No	OK	CG	62	46	0.574074	M	L	0.148576	0.758738	No	OK	CG	62	50	0.553571	M	L	0.298593	0.940674	No	OK
3_prime_UTR_variant	ENSGALG00000011966	RANGAP1	1	49610588	rs10728118	T	A	AA	TT	AT	36	16	0.692308	M	L	0.00778744	0.34033	No	OK	AT	67	42	0.614679	M	L	0.0210864	0.461238	No	OK	AT	80	50	0.615385	M	L	0.0106941	0.331998	No	OK	AT	57	42	0.575758	M	L	0.15907	0.815591	No	OK
3_prime_UTR_variant	ENSGALG00000011966	RANGAP1	1	49610668	rs315358568	G	T	TT	GG	GT	13	25	0.342105	P	F	0.0729514	0.697262	No	OK	GT	18	22	0.45	P	F	0.635828	1	No	OK	GT	21	32	0.396226	P	F	0.168978	0.789804	No	OK	GT	23	34	0.403509	P	F	0.18485	0.840421	No	OK
intergenic_region	ENSGALG00000012034-ENSGALG00000012050	ADSL-TNRC6B	1	49969961	rs732584865	A	G	AA	GG	AG	11	24	0.314286	M	L	0.0409596	0.593406	No	OK	AG	23	29	0.442308	M	L	0.488456	1	No	OK	AG	8	18	0.307692	M	L	0.0755187	0.646624	No	OK	AG	6	24	0.2	M	L	0.00143091	0.149227	No	OK
downstream_gene_variant	ENSGALG00000012144	MIEF1	1	50471613	rs80572158	T	C	CC	TT	CT	12	14	0.461538	P	F	0.845019	1	No	OK	CT	24	15	0.615385	M	L	0.199591	0.865125	No	OK	CT	23	9	0.71875	M	L	0.0200616	0.421634	No	OK	CT	18	10	0.642857	M	L	0.184933	0.840421	No	OK
downstream_gene_variant	ENSGALG00000012146	MGAT3	1	50488155	rs314857702	C	T	CC	TT	CT	25	29	0.462963	M	L	0.683489	1	No	OK	CT	36	45	0.444444	M	L	0.374174	0.958259	No	OK	CT	60	58	0.508475	P	F	0.926704	1	No	OK	CT	32	48	0.4	M	L	0.0929119	0.716957	No	OK
downstream_gene_variant	ENSGALG00000027665	SYNGR1	1	50532310	rs317540406	A	G	GG	AA	AG	89	60	0.597315	M	L	0.0214834	0.479897	No	OK	AG	78	83	0.484472	P	F	0.752689	1	No	OK	AG	100	71	0.584795	M	L	0.031954	0.503375	No	OK	AG	81	55	0.595588	M	L	0.0316737	0.545047	No	OK
downstream_gene_variant	ENSGALG00000027665	SYNGR1	1	50532482	rs317863042	A	C	CC	AA	AC	98	82	0.544444	M	L	0.263499	0.904561	No	OK	AC	109	84	0.564767	M	L	0.0838015	0.703532	No	OK	AC	98	101	0.492462	P	F	0.887303	1	No	OK	AC	102	86	0.542553	M	L	0.27392	0.917798	No	OK
intron_variant	ENSGALG00000023146	CBX7	1	50618231	rs80643674	C	T	CC	TT	TT	NA	10	0	M	L	NA	NA	Yes	OK	NA	NA	NA	NA	NA	NA	NA	NA	No	DP<10;GQ<30	NA	NA	NA	NA	NA	NA	NA	NA	No	DP<10;GQ<30	NA	NA	NA	NA	NA	NA	NA	NA	No	DP<10;GQ<30
downstream_gene_variant	ENSGALG00000023146	CBX7	1	50621048	rs733298982	C	T	CC	TT	CT	7	25	0.21875	M	L	0.0021024	0.194294	No	OK	CT	4	14	0.222222	M	L	0.0308838	0.528433	No	OK	CT	8	13	0.380952	M	L	0.38331	0.944998	No	OK	NA	NA	NA	NA	NA	NA	NA	NA	No	GQ<30
3_prime_UTR_variant	ENSGALG00000012215	GTPBP1	1	50675362	rs735538894	C	T	TT	CC	CT	56	77	0.421053	P	F	0.0824913	0.71537	No	OK	CT	61	71	0.462121	P	F	0.433537	0.988582	No	OK	CT	70	84	0.454545	P	F	0.294814	0.910889	No	OK	CT	65	90	0.419355	P	F	0.0535376	0.629369	No	OK
upstream_gene_variant	ENSGALG00000012272	TMEM184B	1	50805167	rs313805460	A	G	AA	GG	AG	172	132	0.565789	P	F	0.0251383	0.507718	No	OK	AG	156	156	0.5	M	L	1	1	No	OK	AG	139	153	0.476027	M	L	0.446851	0.986079	No	OK	AG	151	152	0.49835	M	L	1	1	No	OK
intron_variant	ENSGALG00000012281	PLA2G6	1	50844020	rs315563316	A	T	TT	AA	NA	NA	NA	NA	NA	NA	NA	NA	No	DP<10;GQ<30	NA	NA	NA	NA	NA	NA	NA	NA	No	DP<10;GQ<30	AA	10	NA	1	M	L	NA	NA	Yes	OK	NA	NA	NA	NA	NA	NA	NA	NA	No	DP<10;GQ<30
upstream_gene_variant	ENSGALG00000012285	BAIAP2L2	1	50854724	rs314662573	T	C	TT	CC	CT	17	21	0.447368	M	L	0.627103	1	No	OK	CT	23	27	0.46	M	L	0.671811	1	No	OK	CT	19	21	0.475	M	L	0.874629	1	No	OK	CT	14	16	0.466667	M	L	0.855536	1	No	OK
upstream_gene_variant	ENSGALG00000012285	BAIAP2L2	1	50854814	rs317640006	A	G	AA	GG	AG	24	20	0.545455	P	F	0.651588	1	No	OK	AG	25	28	0.471698	M	L	0.783846	1	No	OK	AG	15	24	0.384615	M	L	0.199591	0.837692	No	OK	AG	19	13	0.59375	P	F	0.377086	0.966171	No	OK
missense_variant	ENSGALG00000012532	TXN2	1	51575531	rs15265881	C	G	CC	GG	CG	83	57	0.592857	P	F	0.0342357	0.556209	No	OK	CG	98	69	0.586826	P	F	0.0299512	0.528433	No	OK	CG	122	85	0.589372	P	F	0.0121579	0.352132	No	OK	CG	85	89	0.488506	M	L	0.820171	1	No	OK
intron_variant	ENSGALG00000012532	TXN2	1	51580161	rs3137248	C	T	TT	CC	CT	67	72	0.482014	P	F	0.734539	1	No	OK	CT	75	107	0.412088	P	F	0.0213115	0.46126	No	OK	CT	100	115	0.465116	P	F	0.339701	0.924445	No	OK	CT	86	113	0.432161	P	F	0.065045	0.643907	No	OK
intergenic_region	ENSGALG00000028574-ENSGALG00000012559	ENSGALG00000028574-LARGE	1	52509521	rs317794833	T	C	CC	TT	TT	24	NA	0.96	M	L	NA	NA	Yes	OK	NA	NA	NA	NA	NA	NA	NA	NA	No	GQ<30	NA	NA	NA	NA	NA	NA	NA	NA	No	GQ<30	NA	NA	NA	NA	NA	NA	NA	NA	No	DP<10;GQ<30
intergenic_region	ENSGALG00000028574-ENSGALG00000012559	ENSGALG00000028574-LARGE	1	52509566	rs315415422	A	T	TT	AA	NA	NA	NA	NA	NA	NA	NA	NA	No	GQ<30	AT	16	3	0.842105	M	L	0.00442505	0.252967	No	OK	NA	NA	NA	NA	NA	NA	NA	NA	No	GQ<30	NA	NA	NA	NA	NA	NA	NA	NA	No	GQ<30
intergenic_region	ENSGALG00000028574-ENSGALG00000012559	ENSGALG00000028574-LARGE	1	52509724	rs313414868	C	T	TT	CC	NA	NA	NA	NA	NA	NA	NA	NA	No	GQ<30	NA	NA	NA	NA	NA	NA	NA	NA	No	GQ<30	NA	NA	NA	NA	NA	NA	NA	NA	No	GQ<30	NA	NA	NA	NA	NA	NA	NA	NA	No	GQ<30
intergenic_region	ENSGALG00000028574-ENSGALG00000012559	ENSGALG00000028574-LARGE	1	52509847	rs318121093	C	A	AA	CC	AC	26	7	0.787879	M	L	0.00131873	0.152138	No	OK	NA	NA	NA	NA	NA	NA	NA	NA	No	GQ<30	AC	14	5	0.736842	M	L	0.0635681	0.608677	No	OK	CC	29	NA	1	M	L	NA	NA	Yes	OK
intergenic_region	ENSGALG00000028574-ENSGALG00000012559	ENSGALG00000028574-LARGE	1	52510046	rs316901735	T	C	TT	CC	CT	3	23	0.115385	M	L	8.79765e-05	0.0314521	Yes	OK	CC	NA	39	0.0487805	M	L	NA	NA	Yes	OK	CT	3	23	0.115385	M	L	8.79765e-05	0.0234352	Yes	OK	NA	NA	NA	NA	NA	NA	NA	NA	No	GQ<30
intergenic_region	ENSGALG00000028574-ENSGALG00000012559	ENSGALG00000028574-LARGE	1	52510207	rs14824713	A	C	AA	CC	NA	NA	NA	NA	NA	NA	NA	NA	No	GQ<30	NA	NA	NA	NA	NA	NA	NA	NA	No	GQ<30	AC	6	10	0.375	M	L	0.454498	0.986079	No	OK	NA	NA	NA	NA	NA	NA	NA	NA	No	GQ<30
intergenic_region	ENSGALG00000028574-ENSGALG00000012559	ENSGALG00000028574-LARGE	1	52510295	rs14824715	T	C	TT	CC	CT	4	10	0.285714	M	L	0.179565	0.831097	No	OK	CT	4	16	0.2	M	L	0.0118179	0.373449	No	OK	NA	NA	NA	NA	NA	NA	NA	NA	No	GQ<30	NA	NA	NA	NA	NA	NA	NA	NA	No	DP<10
intergenic_region	ENSGALG00000028574-ENSGALG00000012559	ENSGALG00000028574-LARGE	1	52510537	rs14824717	C	T	CC	TT	CT	4	12	0.25	M	L	0.0768127	0.698011	No	OK	CT	4	13	0.235294	M	L	0.0490417	0.610271	No	OK	NA	NA	NA	NA	NA	NA	NA	NA	No	DP<10	NA	NA	NA	NA	NA	NA	NA	NA	No	DP<10;GQ<30
intergenic_region	ENSGALG00000028574-ENSGALG00000012559	ENSGALG00000028574-LARGE	1	52510619	rs314631127	C	T	TT	CC	CT	17	5	0.772727	M	L	0.0169005	0.442024	No	OK	CT	34	10	0.772727	M	L	0.000388131	0.0703552	Yes	OK	CT	12	3	0.8	M	L	0.0351562	0.514591	No	OK	NA	NA	NA	NA	NA	NA	NA	NA	No	GQ<30
intergenic_region	ENSGALG00000028574-ENSGALG00000012559	ENSGALG00000028574-LARGE	1	52511560	rs312619658	T	A	AA	TT	AT	28	4	0.875	M	L	1.93012e-05	0.0100313	Yes	OK	AT	24	5	0.827586	M	L	0.000546113	0.0851359	Yes	OK	NA	NA	NA	NA	NA	NA	NA	NA	No	GQ<30	AT	15	4	0.789474	M	L	0.0192108	0.459728	No	OK
intergenic_region	ENSGALG00000028574-ENSGALG00000012559	ENSGALG00000028574-LARGE	1	52511581	rs317027695	T	A	AA	TT	AT	19	3	0.863636	M	L	0.000855446	0.119426	No	OK	AT	13	5	0.722222	M	L	0.0962524	0.714629	No	OK	NA	NA	NA	NA	NA	NA	NA	NA	No	GQ<30	AT	10	4	0.714286	M	L	0.179565	0.832826	No	OK
intergenic_region	ENSGALG00000028574-ENSGALG00000012559	ENSGALG00000028574-LARGE	1	52511688	rs313292282	C	T	TT	CC	CT	14	3	0.823529	M	L	0.0127258	0.391914	No	OK	CT	11	4	0.733333	M	L	0.118469	0.733936	No	OK	CT	8	2	0.8	M	L	0.109375	0.704233	No	OK	NA	NA	NA	NA	NA	NA	NA	NA	No	DP<10
intergenic_region	ENSGALG00000028574-ENSGALG00000012559	ENSGALG00000028574-LARGE	1	52512047	rs737385237	T	C	TT	CC	CT	7	17	0.291667	M	L	0.0639147	0.654957	No	OK	CT	5	18	0.217391	M	L	0.010622	0.361922	No	OK	NA	NA	NA	NA	NA	NA	NA	NA	No	DP<10;GQ<30	NA	NA	NA	NA	NA	NA	NA	NA	No	DP<10
intergenic_region	ENSGALG00000028574-ENSGALG00000012559	ENSGALG00000028574-LARGE	1	52512061	rs312308630	G	A	GG	AA	AG	7	18	0.28	M	L	0.0432853	0.602048	No	OK	AG	5	19	0.208333	M	L	0.00661075	0.303608	No	OK	NA	NA	NA	NA	NA	NA	NA	NA	No	DP<10;GQ<30	NA	NA	NA	NA	NA	NA	NA	NA	No	DP<10;GQ<30
intergenic_region	ENSGALG00000028574-ENSGALG00000012559	ENSGALG00000028574-LARGE	1	52512968	rs14824746	G	A	AA	GG	AG	4	7	0.363636	P	F	0.548828	1	No	OK	AG	14	4	0.777778	M	L	0.0308838	0.528433	No	OK	GG	10	NA	1	M	L	NA	NA	Yes	OK	AG	13	4	0.764706	M	L	0.0490417	0.618391	No	OK
intergenic_region	ENSGALG00000028574-ENSGALG00000012559	ENSGALG00000028574-LARGE	1	52513337	rs14824749	T	A	AA	TT	NA	NA	NA	NA	NA	NA	NA	NA	No	DP<10	AT	11	3	0.785714	M	L	0.057373	0.634764	No	OK	NA	NA	NA	NA	NA	NA	NA	NA	No	DP<10	NA	NA	NA	NA	NA	NA	NA	NA	No	DP<10;GQ<30
intergenic_region	ENSGALG00000028574-ENSGALG00000012559	ENSGALG00000028574-LARGE	1	52513445	rs13653188	T	G	GG	TT	GT	20	5	0.8	M	L	0.00407732	0.26069	No	OK	GT	15	6	0.714286	M	L	0.0783539	0.677178	No	OK	GT	10	3	0.769231	M	L	0.0922852	0.681378	No	OK	GT	7	5	0.583333	M	L	0.774414	1	No	OK
intergenic_region	ENSGALG00000028574-ENSGALG00000012559	ENSGALG00000028574-LARGE	1	52513712	rs14824750	C	G	GG	CC	CG	15	5	0.75	M	L	0.0413895	0.593406	No	OK	CG	8	5	0.615385	M	L	0.581055	1	No	OK	NA	NA	NA	NA	NA	NA	NA	NA	No	DP<10	NA	NA	NA	NA	NA	NA	NA	NA	No	GQ<30
intergenic_region	ENSGALG00000028574-ENSGALG00000012559	ENSGALG00000028574-LARGE	1	52513736	rs13653189	C	T	TT	CC	CT	17	6	0.73913	M	L	0.0346897	0.556209	No	OK	CT	13	3	0.8125	M	L	0.0212708	0.461238	No	OK	CT	8	3	0.727273	M	L	0.226562	0.84641	No	OK	NA	NA	NA	NA	NA	NA	NA	NA	No	DP<10;GQ<30
intergenic_region	ENSGALG00000028574-ENSGALG00000012559	ENSGALG00000028574-LARGE	1	52513861	rs13653190	C	T	TT	CC	NA	NA	NA	NA	NA	NA	NA	NA	No	GQ<30	NA	NA	NA	NA	NA	NA	NA	NA	No	GQ<30	CC	11	NA	1	M	L	NA	NA	Yes	OK	NA	NA	NA	NA	NA	NA	NA	NA	No	GQ<30
intergenic_region	ENSGALG00000028574-ENSGALG00000012559	ENSGALG00000028574-LARGE	1	52514423	rs316524789	A	C	CC	AA	AC	22	4	0.846154	M	L	0.000533521	0.093959	Yes	OK	NA	NA	NA	NA	NA	NA	NA	NA	No	GQ<30	NA	NA	NA	NA	NA	NA	NA	NA	No	DP<10;GQ<30	AC	10	4	0.714286	M	L	0.179565	0.832826	No	OK
intergenic_region	ENSGALG00000028574-ENSGALG00000012559	ENSGALG00000028574-LARGE	1	52514428	rs731202872	A	C	CC	AA	AC	20	2	0.909091	M	L	0.000121117	0.0385312	Yes	OK	NA	NA	NA	NA	NA	NA	NA	NA	No	GQ<30	NA	NA	NA	NA	NA	NA	NA	NA	No	DP<10;GQ<30	AC	9	5	0.642857	M	L	0.42395	0.981845	No	OK
intergenic_region	ENSGALG00000028574-ENSGALG00000012559	ENSGALG00000028574-LARGE	1	52514639	rs316690140	A	C	CC	AA	AC	13	5	0.722222	M	L	0.0962524	0.730057	No	OK	AC	12	3	0.8	M	L	0.0351562	0.540888	No	OK	NA	NA	NA	NA	NA	NA	NA	NA	No	DP<10;GQ<30	AC	11	6	0.647059	M	L	0.332306	0.944743	No	OK
intergenic_region	ENSGALG00000028574-ENSGALG00000012559	ENSGALG00000028574-LARGE	1	52515320	rs315071325	A	G	GG	AA	AG	12	3	0.8	M	L	0.0351562	0.556209	No	OK	AA	17	NA	1	M	L	NA	NA	Yes	OK	NA	NA	NA	NA	NA	NA	NA	NA	No	DP<10	NA	NA	NA	NA	NA	NA	NA	NA	No	GQ<30
intergenic_region	ENSGALG00000028574-ENSGALG00000012559	ENSGALG00000028574-LARGE	1	52516293	rs314681681	A	T	AA	TT	AT	3	10	0.230769	M	L	0.0922852	0.728561	No	OK	TT	NA	11	0	M	L	NA	NA	Yes	OK	NA	NA	NA	NA	NA	NA	NA	NA	No	GQ<30	NA	NA	NA	NA	NA	NA	NA	NA	No	DP<10;GQ<30
intergenic_region	ENSGALG00000028574-ENSGALG00000012559	ENSGALG00000028574-LARGE	1	52516587	rs13653191	A	G	AA	GG	AG	3	18	0.142857	M	L	0.00148964	0.159217	No	OK	AG	3	7	0.3	M	L	0.34375	0.939424	No	OK	AG	2	9	0.181818	M	L	0.0654297	0.608677	No	OK	AG	3	9	0.25	M	L	0.145996	0.782737	No	OK
intergenic_region	ENSGALG00000028574-ENSGALG00000012559	ENSGALG00000028574-LARGE	1	52516635	rs15267852	G	A	GG	AA	AG	3	20	0.130435	M	L	0.000488281	0.091466	Yes	OK	AG	2	12	0.142857	M	L	0.0129395	0.380402	No	OK	NA	NA	NA	NA	NA	NA	NA	NA	No	DP<10	NA	NA	NA	NA	NA	NA	NA	NA	No	DP<10
intergenic_region	ENSGALG00000028574-ENSGALG00000012559	ENSGALG00000028574-LARGE	1	52516770	rs316065616	C	G	CC	GG	CG	4	19	0.173913	M	L	0.00259948	0.211118	No	OK	CG	7	17	0.291667	M	L	0.0639147	0.634764	No	OK	CG	6	8	0.428571	M	L	0.790527	1	No	OK	CG	3	10	0.230769	M	L	0.0922852	0.716957	No	OK
intergenic_region	ENSGALG00000028574-ENSGALG00000012559	ENSGALG00000028574-LARGE	1	52517535	rs316275967	C	T	CC	TT	CT	7	20	0.259259	M	L	0.0191573	0.464707	No	OK	CT	7	24	0.225806	M	L	0.00332689	0.228534	No	OK	NA	NA	NA	NA	NA	NA	NA	NA	No	GQ<30	CT	3	7	0.3	M	L	0.34375	0.944743	No	OK
intergenic_region	ENSGALG00000028574-ENSGALG00000012559	ENSGALG00000028574-LARGE	1	52517571	rs314020457	C	T	TT	CC	NA	NA	NA	NA	NA	NA	NA	NA	No	GQ<30	CT	18	7	0.72	M	L	0.0432853	0.579774	No	OK	CT	16	3	0.842105	M	L	0.00442505	0.22277	No	OK	CT	6	5	0.545455	M	L	0.774414	1	No	OK
intergenic_region	ENSGALG00000028574-ENSGALG00000012559	ENSGALG00000028574-LARGE	1	52517720	rs316010022	A	G	GG	AA	AG	14	10	0.583333	M	L	0.541256	1	No	OK	AG	22	9	0.709677	M	L	0.0294494	0.522815	No	OK	NA	NA	NA	NA	NA	NA	NA	NA	No	GQ<30	NA	NA	NA	NA	NA	NA	NA	NA	No	GQ<30
intergenic_region	ENSGALG00000028574-ENSGALG00000012559	ENSGALG00000028574-LARGE	1	52517971	rs314802461	A	T	AA	TT	NA	NA	NA	NA	NA	NA	NA	NA	No	DP<10	AT	4	10	0.285714	M	L	0.179565	0.826294	No	OK	NA	NA	NA	NA	NA	NA	NA	NA	No	DP<10	AT	2	8	0.2	M	L	0.109375	0.733046	No	OK
intergenic_region	ENSGALG00000028574-ENSGALG00000012559	ENSGALG00000028574-LARGE	1	52517996	rs733382914	C	T	CC	TT	NA	NA	NA	NA	NA	NA	NA	NA	No	DP<10;GQ<30	CT	2	10	0.166667	M	L	0.0385742	0.560845	No	OK	NA	NA	NA	NA	NA	NA	NA	NA	No	DP<10	CT	2	10	0.166667	M	L	0.0385742	0.573593	No	OK
intergenic_region	ENSGALG00000028574-ENSGALG00000012559	ENSGALG00000028574-LARGE	1	52518183	rs315125142	T	G	GG	TT	TT	10	NA	1	M	L	NA	NA	Yes	OK	GT	17	7	0.708333	M	L	0.0639147	0.634764	No	OK	NA	NA	NA	NA	NA	NA	NA	NA	No	DP<10	GT	12	3	0.8	M	L	0.0351562	0.55232	No	OK
intergenic_region	ENSGALG00000028574-ENSGALG00000012559	ENSGALG00000028574-LARGE	1	52518242	rs741081066	C	T	CC	TT	NA	NA	NA	NA	NA	NA	NA	NA	No	GQ<30	CT	8	18	0.307692	M	L	0.0755187	0.676046	No	OK	CT	3	7	0.3	M	L	0.34375	0.924445	No	OK	CT	4	10	0.285714	M	L	0.179565	0.832826	No	OK
intergenic_region	ENSGALG00000028574-ENSGALG00000012559	ENSGALG00000028574-LARGE	1	52518450	rs738754874	T	G	TT	GG	GT	4	11	0.266667	M	L	0.118469	0.74672	No	OK	GT	3	12	0.2	M	L	0.0351562	0.540888	No	OK	NA	NA	NA	NA	NA	NA	NA	NA	No	DP<10;GQ<30	GT	2	8	0.2	M	L	0.109375	0.733046	No	OK
intergenic_region	ENSGALG00000028574-ENSGALG00000012559	ENSGALG00000028574-LARGE	1	52519070	rs15267859	T	C	TT	CC	CT	7	20	0.259259	M	L	0.0191573	0.464707	No	OK	CT	10	26	0.277778	M	L	0.011331	0.373213	No	OK	CT	4	9	0.307692	M	L	0.266846	0.87658	No	OK	CT	9	14	0.391304	M	L	0.404873	0.979427	No	OK
intergenic_region	ENSGALG00000028574-ENSGALG00000012559	ENSGALG00000028574-LARGE	1	52519174	rs315895678	G	A	GG	AA	AG	9	13	0.409091	M	L	0.523467	1	No	OK	AG	8	33	0.195122	M	L	0.000112221	0.0344158	Yes	OK	AG	5	14	0.263158	M	L	0.0635681	0.608677	No	OK	AA	NA	14	0.0666667	M	L	NA	NA	Yes	OK
upstream_gene_variant	ENSGALG00000012559	LARGE	1	52519611	rs314423111	T	C	TT	CC	CT	9	23	0.28125	M	L	0.0200616	0.473368	No	OK	CT	8	17	0.32	M	L	0.107752	0.728015	No	OK	CT	4	11	0.266667	M	L	0.118469	0.711878	No	OK	CT	6	10	0.375	M	L	0.454498	1	No	OK
upstream_gene_variant	ENSGALG00000012559	LARGE	1	52519651	rs316487343	G	A	GG	AA	AG	8	27	0.228571	M	L	0.00187823	0.182916	No	OK	AG	9	25	0.264706	M	L	0.00904119	0.341754	No	OK	AG	5	18	0.217391	M	L	0.010622	0.331945	No	OK	AG	3	12	0.2	M	L	0.0351562	0.55232	No	OK
upstream_gene_variant	ENSGALG00000012559	LARGE	1	52519655	rs314123469	T	A	TT	AA	AT	9	24	0.272727	M	L	0.013531	0.400603	No	OK	AT	11	26	0.297297	M	L	0.0200739	0.455567	No	OK	AT	5	18	0.217391	M	L	0.010622	0.331945	No	OK	AT	3	11	0.214286	M	L	0.057373	0.638396	No	OK
upstream_gene_variant	ENSGALG00000012559	LARGE	1	52519991	rs15267866	T	C	TT	CC	CT	13	13	0.5	M	L	1	1	No	OK	CC	NA	11	0	M	L	NA	NA	Yes	OK	CT	6	8	0.428571	M	L	0.790527	1	No	OK	CT	4	9	0.307692	M	L	0.266846	0.903183	No	OK
upstream_gene_variant	ENSGALG00000012559	LARGE	1	52520287	rs15267871	C	G	CC	GG	CG	13	24	0.351351	M	L	0.0988717	0.730057	No	OK	CG	15	20	0.428571	M	L	0.49956	1	No	OK	CG	3	10	0.230769	M	L	0.0922852	0.681378	No	OK	NA	NA	NA	NA	NA	NA	NA	NA	No	GQ<30
upstream_gene_variant	ENSGALG00000012559	LARGE	1	52520900	rs317928293	A	G	AA	GG	AG	7	11	0.388889	M	L	0.480682	1	No	OK	AG	11	9	0.55	P	F	0.823803	1	No	OK	AG	4	7	0.363636	M	L	0.548828	1	No	OK	AG	4	10	0.285714	M	L	0.179565	0.832826	No	OK
upstream_gene_variant	ENSGALG00000012559	LARGE	1	52520915	rs315123685	C	T	CC	TT	CT	4	14	0.222222	M	L	0.0308838	0.54621	No	OK	CT	10	16	0.384615	M	L	0.32694	0.939424	No	OK	CT	3	7	0.3	M	L	0.34375	0.924445	No	OK	NA	NA	NA	NA	NA	NA	NA	NA	No	GQ<30
upstream_gene_variant	ENSGALG00000012559	LARGE	1	52521372	rs314641722	A	G	GG	AA	AG	15	4	0.789474	M	L	0.0192108	0.464707	No	OK	NA	NA	NA	NA	NA	NA	NA	NA	No	GQ<30	AG	3	13	0.1875	P	F	0.0212708	0.430055	No	OK	AG	14	10	0.583333	M	L	0.541256	1	No	OK
downstream_gene_variant	ENSGALG00000012559	LARGE	1	52799973	rs316437205	T	G	TT	GG	GT	51	26	0.662338	P	F	0.00587071	0.310295	No	OK	GT	58	51	0.53211	P	F	0.5657	1	No	OK	GT	84	62	0.575342	P	F	0.0818617	0.660524	No	OK	GT	45	31	0.592105	P	F	0.135385	0.78268	No	OK
downstream_gene_variant	ENSGALG00000012559	LARGE	1	52800299	rs316234904	G	A	GG	AA	AG	40	39	0.506329	P	F	0.911072	1	No	OK	AG	47	66	0.415929	M	L	0.0899543	0.71045	No	OK	AG	52	66	0.440678	M	L	0.231266	0.851269	No	OK	AG	28	40	0.411765	M	L	0.18181	0.840421	No	OK
downstream_gene_variant	ENSGALG00000012566	SYN3	1	53187539	rs316723564	A	G	AA	GG	AG	75	75	0.5	M	L	1	1	No	OK	AG	68	74	0.478873	M	L	0.674935	1	No	OK	AG	69	78	0.469388	M	L	0.509502	1	No	OK	AG	53	63	0.456897	M	L	0.40347	0.979427	No	OK
downstream_gene_variant	ENSGALG00000012566	SYN3	1	53188051	rs317756326	A	G	AA	GG	AG	81	85	0.487952	M	L	0.815968	1	No	OK	AG	56	106	0.345679	M	L	0.000105266	0.0330043	Yes	OK	AG	87	111	0.439394	M	L	0.101904	0.704233	No	OK	AG	63	67	0.484615	M	L	0.792583	1	No	OK
downstream_gene_variant	ENSGALG00000012566	SYN3	1	53188188	rs317987866	C	T	CC	TT	CT	52	70	0.42623	M	L	0.123427	0.758036	No	OK	CT	45	84	0.348837	M	L	0.00075589	0.105005	No	OK	CT	63	86	0.422819	M	L	0.0711393	0.637217	No	OK	CT	46	60	0.433962	M	L	0.206498	0.873416	No	OK
downstream_gene_variant	ENSGALG00000012566	SYN3	1	53188202	rs741439135	G	A	AA	GG	AG	78	53	0.59542	M	L	0.0356	0.556209	No	OK	AG	78	50	0.609375	M	L	0.0166707	0.424191	No	OK	AG	89	67	0.570513	M	L	0.0923768	0.681378	No	OK	AG	64	51	0.556522	M	L	0.263054	0.903183	No	OK
downstream_gene_variant	ENSGALG00000012566	SYN3	1	53189039	rs317089198	A	G	AA	GG	AG	39	36	0.52	P	F	0.817554	1	No	OK	AG	36	75	0.324324	M	L	0.000271818	0.0569215	Yes	OK	AG	61	61	0.5	M	L	1	1	No	OK	AG	33	52	0.388235	M	L	0.0502509	0.624851	No	OK
downstream_gene_variant	ENSGALG00000012566	SYN3	1	53189092	.	A	T	TT	AA	AT	69	71	0.492857	P	F	0.932687	1	No	OK	AT	99	50	0.66443	M	L	7.32795e-05	0.0252488	Yes	OK	AT	91	93	0.494565	P	F	0.941259	1	No	OK	AT	69	56	0.552	M	L	0.283085	0.931555	No	OK
3_prime_UTR_variant	ENSGALG00000012611	RTCB	1	53261938	rs29005423	C	T	CC	TT	CT	67	73	0.478571	M	L	0.672757	1	No	OK	CT	107	83	0.563158	P	F	0.0949384	0.714629	No	OK	CT	129	101	0.56087	P	F	0.0747931	0.646624	No	OK	CT	81	73	0.525974	P	F	0.572846	1	No	OK
3_prime_UTR_variant	ENSGALG00000012611	RTCB	1	53262233	rs739753477	A	G	GG	AA	AG	58	71	0.449612	P	F	0.290688	0.941367	No	OK	AG	84	62	0.575342	M	L	0.0818617	0.688792	No	OK	AG	69	78	0.469388	P	F	0.509502	1	No	OK	AG	36	74	0.327273	P	F	0.000371251	0.0715149	Yes	OK
intergenic_region	ENSGALG00000012631-ENSGALG00000012635	PWP1-BTBD11	1	53331348	rs313232424	G	A	GG	AA	AG	11	4	0.733333	P	F	0.118469	0.74672	No	OK	AG	14	5	0.736842	P	F	0.0635681	0.634764	No	OK	AG	8	12	0.4	M	L	0.503445	1	No	OK	NA	NA	NA	NA	NA	NA	NA	NA	No	GQ<30
missense_variant	ENSGALG00000012639	MTERF2	1	53593905	rs735677053	G	T	TT	GG	NA	NA	NA	NA	NA	NA	NA	NA	No	DP<10	NA	NA	NA	NA	NA	NA	NA	NA	No	DP<10	GG	11	NA	1	M	L	NA	NA	Yes	OK	NA	NA	NA	NA	NA	NA	NA	NA	No	DP<10;GQ<30
missense_variant	ENSGALG00000012639	MTERF2	1	53593906	rs737752548	C	T	TT	CC	NA	NA	NA	NA	NA	NA	NA	NA	No	DP<10	NA	NA	NA	NA	NA	NA	NA	NA	No	DP<10	CC	11	NA	1	M	L	NA	NA	Yes	OK	NA	NA	NA	NA	NA	NA	NA	NA	No	DP<10;GQ<30
3_prime_UTR_variant	ENSGALG00000012640	TMEM263	1	53600054	rs29005162	A	G	AA	GG	GG	NA	31	0	M	L	NA	NA	Yes	OK	AG	18	26	0.409091	M	L	0.291215	0.934425	No	OK	GG	NA	47	0	M	L	NA	NA	Yes	OK	AG	19	16	0.542857	P	F	0.735879	1	No	OK
intron_variant	ENSGALG00000012642	RIC8B	1	53644832	rs314472287	G	T	TT	GG	GT	3	14	0.176471	P	F	0.0127258	0.391914	No	OK	GT	3	8	0.272727	P	F	0.226562	0.870122	No	OK	NA	NA	NA	NA	NA	NA	NA	NA	No	DP<10	NA	NA	NA	NA	NA	NA	NA	NA	No	DP<10
intron_variant	ENSGALG00000012642	RIC8B	1	53651720	rs13868060	A	G	AA	GG	GG	NA	17	0	M	L	NA	NA	Yes	OK	NA	NA	NA	NA	NA	NA	NA	NA	No	DP<10	GG	NA	10	0	M	L	NA	NA	Yes	OK	NA	NA	NA	NA	NA	NA	NA	NA	No	DP<10;GQ<30
synonymous_variant	ENSGALG00000012662	NUAK1	1	53940254	rs312956514	T	C	TT	CC	CC	NA	65	0	M	L	NA	NA	Yes	OK	CT	41	41	0.5	M	L	1	1	No	OK	CC	NA	79	0	M	L	NA	NA	Yes	OK	CT	27	44	0.380282	M	L	0.0568147	0.638396	No	OK
intron_variant	ENSGALG00000012717	NFYB	1	54794014	rs312703143	G	A	AA	GG	AG	10	17	0.37037	P	F	0.247789	0.900506	No	OK	AG	8	22	0.266667	P	F	0.0161248	0.424191	No	OK	NA	NA	NA	NA	NA	NA	NA	NA	No	GQ<30	AG	11	13	0.458333	P	F	0.83882	1	No	OK
intron_variant	ENSGALG00000012717	NFYB	1	54794355	rs313296170	G	A	GG	AA	AG	27	10	0.72973	P	F	0.00763208	0.336375	No	OK	AG	27	10	0.72973	P	F	0.00763208	0.312876	No	OK	AG	15	8	0.652174	P	F	0.21004	0.841903	No	OK	AG	12	7	0.631579	P	F	0.359283	0.957844	No	OK
intron_variant	ENSGALG00000012717	NFYB	1	54794993	rs317950349	C	A	AA	CC	AC	12	39	0.235294	P	F	0.000198039	0.0522386	Yes	OK	AC	15	32	0.319149	P	F	0.0186238	0.448481	No	OK	AC	7	22	0.241379	P	F	0.00813006	0.287749	No	OK	AC	9	20	0.310345	P	F	0.0614283	0.643907	No	OK
intron_variant	ENSGALG00000012717	NFYB	1	54795019	rs314289915	A	G	GG	AA	AG	11	27	0.289474	P	F	0.013853	0.403983	No	OK	AG	15	25	0.375	P	F	0.15386	0.784122	No	OK	AG	7	19	0.269231	P	F	0.0289593	0.487348	No	OK	AG	8	19	0.296296	P	F	0.052239	0.626961	No	OK
intron_variant	ENSGALG00000012717	NFYB	1	54795216	rs314581788	A	T	TT	AA	AT	8	19	0.296296	P	F	0.052239	0.641826	No	OK	AT	13	16	0.448276	P	F	0.711071	1	No	OK	AT	11	19	0.366667	P	F	0.200488	0.837692	No	OK	AT	10	20	0.333333	P	F	0.0987371	0.719049	No	OK
intron_variant	ENSGALG00000012717	NFYB	1	54795534	rs316165676	G	A	GG	AA	AG	14	5	0.736842	P	F	0.0635681	0.654957	No	OK	AG	23	10	0.69697	P	F	0.035082	0.540888	No	OK	NA	NA	NA	NA	NA	NA	NA	NA	No	GQ<30	AG	11	12	0.478261	M	L	1	1	No	OK
intron_variant	ENSGALG00000012717	NFYB	1	54795681	rs317544236	A	C	AA	CC	AC	7	4	0.636364	P	F	0.548828	1	No	OK	AC	11	4	0.733333	P	F	0.118469	0.733936	No	OK	AC	11	3	0.785714	P	F	0.057373	0.600469	No	OK	NA	NA	NA	NA	NA	NA	NA	NA	No	DP<10;GQ<30
intron_variant	ENSGALG00000012717	NFYB	1	54795984	rs316677908	A	G	AA	GG	AG	28	5	0.848485	P	F	6.61877e-05	0.0248166	Yes	OK	AG	26	7	0.787879	P	F	0.00131873	0.14017	No	OK	AG	17	6	0.73913	P	F	0.0346897	0.514591	No	OK	AG	13	6	0.684211	P	F	0.167068	0.82243	No	OK
intron_variant	ENSGALG00000012717	NFYB	1	54796066	rs315771186	T	C	TT	CC	CT	14	6	0.7	P	F	0.115318	0.74672	No	OK	CT	29	10	0.74359	P	F	0.00337785	0.228675	No	OK	CT	13	4	0.764706	P	F	0.0490417	0.57839	No	OK	CT	9	2	0.818182	P	F	0.0654297	0.643907	No	OK
intron_variant	ENSGALG00000012717	NFYB	1	54796323	rs312971756	C	T	TT	CC	CT	7	18	0.28	P	F	0.0432853	0.602048	No	OK	CT	7	33	0.175	P	F	4.2277e-05	0.0173188	Yes	OK	NA	NA	NA	NA	NA	NA	NA	NA	No	GQ<30	CT	10	16	0.384615	P	F	0.32694	0.944743	No	OK
intron_variant	ENSGALG00000012717	NFYB	1	54796458	rs313330928	T	C	CC	TT	CT	4	16	0.2	P	F	0.0118179	0.391914	No	OK	CT	6	13	0.315789	P	F	0.167068	0.812072	No	OK	CT	2	8	0.2	P	F	0.109375	0.704233	No	OK	CT	2	12	0.142857	P	F	0.0129395	0.391687	No	OK
intron_variant	ENSGALG00000012717	NFYB	1	54796481	rs313595600	C	T	TT	CC	CT	5	13	0.277778	P	F	0.0962524	0.730057	No	OK	CT	4	9	0.307692	P	F	0.266846	0.898645	No	OK	CT	2	9	0.181818	P	F	0.0654297	0.608677	No	OK	CT	3	12	0.2	P	F	0.0351562	0.55232	No	OK
upstream_gene_variant	ENSGALG00000012722	5-MCDG	1	54868410	rs313293105	A	T	AA	TT	AT	37	14	0.72549	P	F	0.0017692	0.176893	No	OK	AT	42	35	0.545455	P	F	0.494382	1	No	OK	AT	40	31	0.56338	P	F	0.342471	0.924445	No	OK	AT	26	18	0.590909	P	F	0.291215	0.939836	No	OK
upstream_gene_variant	ENSGALG00000012722	5-MCDG	1	54868458	rs314126831	T	G	TT	GG	GT	41	18	0.694915	P	F	0.00379371	0.255541	No	OK	GT	51	34	0.6	P	F	0.0820543	0.689999	No	OK	GT	46	41	0.528736	P	F	0.668285	1	No	OK	GT	37	18	0.672727	P	F	0.0144538	0.411855	No	OK
upstream_gene_variant	ENSGALG00000012722	5-MCDG	1	54868681	rs314576859	A	G	AA	GG	AG	46	29	0.613333	P	F	0.0639499	0.654957	No	OK	AG	56	32	0.636364	P	F	0.0137504	0.39113	No	OK	AG	54	39	0.580645	P	F	0.146177	0.751687	No	OK	AG	47	29	0.618421	P	F	0.0504524	0.624851	No	OK
upstream_gene_variant	ENSGALG00000012722	5-MCDG	1	54868702	rs314822893	C	T	CC	TT	CT	49	36	0.576471	P	F	0.19276	0.854166	No	OK	CT	58	45	0.563107	P	F	0.236902	0.880005	No	OK	CT	59	42	0.584158	P	F	0.110918	0.706435	No	OK	CT	54	39	0.580645	P	F	0.146177	0.783437	No	OK
3_prime_UTR_variant	ENSGALG00000012760	CCDC53	1	55615119	rs313823925	A	G	GG	AA	AG	22	30	0.423077	P	F	0.33175	0.948603	No	OK	AG	21	22	0.488372	P	F	1	1	No	OK	AG	14	34	0.291667	P	F	0.0055152	0.249379	No	OK	AG	7	22	0.241379	P	F	0.00813006	0.326387	No	OK
3_prime_UTR_variant	ENSGALG00000012760	CCDC53	1	55615312	rs739210379	A	C	CC	AA	AC	11	22	0.333333	P	F	0.0801433	0.705023	No	OK	AC	11	24	0.314286	P	F	0.0409596	0.57437	No	OK	AC	14	25	0.358974	P	F	0.108129	0.704233	No	OK	AC	13	19	0.40625	P	F	0.377086	0.966171	No	OK
3_prime_UTR_variant	ENSGALG00000012760	CCDC53	1	55615425	rs312599952	G	A	AA	GG	AG	11	21	0.34375	P	F	0.110184	0.737728	No	OK	AG	13	21	0.382353	P	F	0.229481	0.870122	No	OK	AG	10	20	0.333333	P	F	0.0987371	0.689017	No	OK	AG	11	13	0.458333	P	F	0.83882	1	No	OK
3_prime_UTR_variant	ENSGALG00000012760	CCDC53	1	55615762	rs794268233	A	G	GG	AA	AG	18	38	0.321429	P	F	0.0104548	0.382089	No	OK	AG	24	47	0.338028	P	F	0.00855454	0.332018	No	OK	AG	31	29	0.516667	M	L	0.897422	1	No	OK	AG	22	24	0.478261	P	F	0.882996	1	No	OK
3_prime_UTR_variant	ENSGALG00000012760	CCDC53	1	55615928	rs312835295	A	G	GG	AA	AG	10	11	0.47619	P	F	1	1	No	OK	AG	14	30	0.318182	P	F	0.0226288	0.467804	No	OK	AG	14	20	0.411765	P	F	0.391528	0.945739	No	OK	AG	7	21	0.25	P	F	0.012541	0.390757	No	OK
3_prime_UTR_variant	ENSGALG00000012760	CCDC53	1	55615947	rs313382345	T	C	CC	TT	CT	10	12	0.454545	P	F	0.831812	1	No	OK	CT	10	24	0.294118	P	F	0.0243065	0.480666	No	OK	CT	13	21	0.382353	P	F	0.229481	0.84641	No	OK	CT	4	17	0.190476	P	F	0.00719738	0.319543	No	OK
downstream_gene_variant	ENSGALG00000012792	HIPK2	1	56299151	rs731997139	C	T	TT	CC	CT	24	17	0.585366	M	L	0.348889	0.95527	No	OK	CT	28	13	0.682927	M	L	0.0275332	0.512869	No	OK	CT	34	31	0.523077	M	L	0.804317	1	No	OK	CT	16	12	0.571429	M	L	0.571588	1	No	OK
downstream_gene_variant	ENSGALG00000012796	KIAA1549	1	56461935	.	G	A	GG	AA	AG	41	56	0.42268	M	L	0.154816	0.795499	No	OK	AG	50	68	0.423729	M	L	0.117213	0.733936	No	OK	AG	37	66	0.359223	M	L	0.0055359	0.250058	No	OK	AG	42	49	0.461538	M	L	0.529602	1	No	OK
synonymous_variant	ENSGALG00000012834	AKR1D1	1	56721704	rs315354331	C	T	CC	TT	CT	129	45	0.741379	P	F	1.36854e-10	2.0525e-07	Yes	OK	CT	136	43	0.759777	P	F	1.90901e-12	3.57125e-09	Yes	OK	CT	203	61	0.768939	P	F	5.28526e-19	2.06995e-15	Yes	OK	CT	150	60	0.714286	P	F	4.44697e-10	6.47827e-07	Yes	OK
synonymous_variant	ENSGALG00000012834	AKR1D1	1	56731039	rs316445153	G	C	CC	GG	CG	40	132	0.232558	P	F	1.11144e-12	2.33367e-09	Yes	OK	CG	54	146	0.27	P	F	5.67428e-11	9.21645e-08	Yes	OK	CG	56	188	0.229508	P	F	7.34952e-18	2.07885e-14	Yes	OK	CG	42	167	0.200957	P	F	7.7066e-19	5.13227e-15	Yes	OK
synonymous_variant	ENSGALG00000012834	AKR1D1	1	56735606	rs15278008	C	T	TT	CC	CT	56	102	0.35443	P	F	0.000314568	0.0676734	Yes	OK	CT	50	128	0.280899	P	F	4.48518e-09	5.13709e-06	Yes	OK	CT	51	130	0.281768	P	F	3.83376e-09	3.98351e-06	Yes	OK	CT	44	89	0.330827	P	F	0.000118579	0.0333001	Yes	OK
3_prime_UTR_variant	ENSGALG00000012834	AKR1D1	1	56735646	rs15278010	C	T	TT	CC	CT	52	104	0.333333	P	F	3.80769e-05	0.0170832	Yes	OK	CT	53	117	0.311765	P	F	1.02053e-06	0.000795479	Yes	OK	CT	62	119	0.342541	P	F	2.73026e-05	0.00978935	Yes	OK	CT	37	81	0.313559	P	F	6.29189e-05	0.02239	Yes	OK
intron_variant	ENSGALG00000012863	ADCK2	1	57049099	rs15279017	C	T	CC	TT	NA	NA	NA	NA	NA	NA	NA	NA	No	DP<10;GQ<30	CT	4	11	0.266667	M	L	0.118469	0.733936	No	OK	CT	5	5	0.5	M	L	1	1	No	OK	CC	11	NA	1	P	F	NA	NA	Yes	OK
3_prime_UTR_variant	ENSGALG00000028879	MRPS33	1	57164793	rs316282153	C	T	CC	TT	CT	31	20	0.607843	P	F	0.16078	0.817478	No	OK	CT	35	16	0.686275	P	F	0.0109736	0.36922	No	OK	CT	55	15	0.785714	P	F	1.65252e-06	0.0010517	Yes	OK	CT	19	13	0.59375	P	F	0.377086	0.966171	No	OK
downstream_gene_variant	ENSGALG00000028444	TMEM178B	1	57398667	rs312419122	T	C	TT	CC	CT	21	21	0.5	M	L	1	1	No	OK	CT	23	54	0.298701	M	L	0.00053878	0.0851359	Yes	OK	CT	23	31	0.425926	M	L	0.340891	0.924445	No	OK	CT	25	28	0.471698	M	L	0.783846	1	No	OK
downstream_gene_variant	ENSGALG00000028444	TMEM178B	1	57399504	rs313913237	G	A	GG	AA	AG	17	42	0.288136	M	L	0.00154717	0.159243	No	OK	AG	36	31	0.537313	P	F	0.625407	1	No	OK	AG	26	62	0.295455	M	L	0.000157149	0.0373882	Yes	OK	AG	24	51	0.32	M	L	0.00244423	0.198536	No	OK
synonymous_variant	ENSGALG00000012870	AGK	1	57441857	rs15279988	T	C	CC	TT	CT	32	36	0.470588	P	F	0.716301	1	No	OK	CT	28	53	0.345679	P	F	0.0072755	0.312876	No	OK	CT	53	50	0.514563	M	L	0.843898	1	No	OK	CT	22	46	0.323529	P	F	0.00490338	0.27212	No	OK
3_prime_UTR_variant	ENSGALG00000012870	AGK	1	57457852	rs29008888	C	G	CC	GG	CG	45	33	0.576923	P	F	0.212683	0.875717	No	OK	CG	79	44	0.642276	P	F	0.00204504	0.180743	No	OK	CG	74	36	0.672727	P	F	0.000371251	0.0607923	Yes	OK	CG	66	39	0.628571	P	F	0.0108179	0.373002	No	OK
3_prime_UTR_variant	ENSGALG00000012870	AGK	1	57457886	rs10728024	A	C	AA	CC	AC	57	40	0.587629	P	F	0.103769	0.737728	No	OK	AC	79	47	0.626984	P	F	0.00553603	0.278149	No	OK	AC	74	39	0.654867	P	F	0.00127763	0.126801	No	OK	AC	74	51	0.592	P	F	0.0486622	0.618391	No	OK
downstream_gene_variant	ENSGALG00000012877	CREB3L2	1	57580449	rs312662271	A	G	AA	GG	AG	26	11	0.702703	P	F	0.0200739	0.473368	No	OK	AG	34	17	0.666667	P	F	0.0240929	0.480666	No	OK	AG	33	23	0.589286	P	F	0.228806	0.84641	No	OK	AG	10	13	0.434783	M	L	0.677639	1	No	OK
downstream_gene_variant	ENSGALG00000026497	MTPN	1	58393510	rs314463565	G	A	GG	AA	AG	93	74	0.556886	P	F	0.163459	0.820959	No	OK	AG	93	84	0.525424	P	F	0.547751	1	No	OK	AG	97	73	0.570588	P	F	0.0774206	0.649407	No	OK	AG	102	86	0.542553	P	F	0.27392	0.917798	No	OK
downstream_gene_variant	ENSGALG00000026497	MTPN	1	58394007	rs315397083	A	G	AA	GG	AG	108	78	0.580645	P	F	0.0331912	0.556209	No	OK	AG	96	101	0.48731	M	L	0.775739	1	No	OK	AG	106	74	0.588889	P	F	0.020597	0.428382	No	OK	AG	82	57	0.589928	P	F	0.0413978	0.588187	No	OK
downstream_gene_variant	ENSGALG00000026497	MTPN	1	58394194	rs734167910	G	A	AA	GG	AG	111	108	0.506849	M	L	0.892535	1	No	OK	AG	113	103	0.523148	M	L	0.54039	1	No	OK	AG	87	115	0.430693	P	F	0.0572016	0.600469	No	OK	AG	97	87	0.527174	M	L	0.507127	1	No	OK
synonymous_variant	ENSGALG00000012908	SLC13A4	1	58525776	rs314568438	A	G	GG	AA	AG	9	8	0.529412	M	L	0.814529	1	No	OK	NA	NA	NA	NA	NA	NA	NA	NA	No	GQ<30	AG	14	10	0.583333	M	L	0.541256	1	No	OK	AG	11	13	0.458333	P	F	0.83882	1	No	OK
intergenic_region	ENSGALG00000012908-ENSGALG00000012911	SLC13A4-SYT10	1	58551554	rs736481930	T	C	TT	CC	CT	126	108	0.538462	P	F	0.266389	0.904561	No	OK	CT	145	117	0.553435	P	F	0.0951149	0.714629	No	OK	CT	131	128	0.505792	P	F	0.90113	1	No	OK	CT	123	120	0.506173	P	F	0.897946	1	No	OK
downstream_gene_variant	ENSGALG00000012919	YARS2	1	59063781	rs314429271	A	G	GG	AA	AG	39	18	0.684211	M	L	0.00750818	0.336375	No	OK	AG	36	27	0.571429	M	L	0.313503	0.939424	No	OK	AG	38	26	0.59375	M	L	0.168643	0.789804	No	OK	AG	17	18	0.485714	P	F	1	1	No	OK
downstream_gene_variant	ENSGALG00000012919	YARS2	1	59063856	rs14831302	C	A	AA	CC	AC	43	22	0.661538	M	L	0.0125025	0.391914	No	OK	AC	44	31	0.586667	M	L	0.165428	0.812072	No	OK	AC	39	32	0.549296	M	L	0.476688	0.9995	No	OK	AC	33	21	0.611111	M	L	0.133674	0.78143	No	OK
downstream_gene_variant	ENSGALG00000012919	YARS2	1	59064078	rs738652227	T	A	AA	TT	AT	38	12	0.76	M	L	0.000305864	0.0674042	Yes	OK	AT	44	21	0.676923	M	L	0.00591843	0.288468	No	OK	AT	22	23	0.488889	P	F	1	1	No	OK	AT	31	19	0.62	M	L	0.11892	0.741634	No	OK
downstream_gene_variant	ENSGALG00000012919	YARS2	1	59064149	rs313138369	C	T	TT	CC	CT	48	51	0.484848	P	F	0.840822	1	No	OK	CT	83	66	0.557047	M	L	0.189759	0.838421	No	OK	CT	66	45	0.594595	M	L	0.0571636	0.600469	No	OK	CT	50	48	0.510204	M	L	0.919607	1	No	OK
downstream_gene_variant	ENSGALG00000012929	DNM1L	1	59064947	rs314784835	G	T	TT	GG	GT	43	23	0.651515	M	L	0.0186573	0.464707	No	OK	GT	41	33	0.554054	M	L	0.415985	0.975095	No	OK	GT	47	27	0.635135	M	L	0.0265168	0.471623	No	OK	GT	45	20	0.692308	M	L	0.00262638	0.199052	No	OK
intron_variant	ENSGALG00000012929	DNM1L	1	59067868	rs737450276	A	T	TT	AA	AT	7	3	0.7	M	L	0.34375	0.948603	No	OK	AT	10	3	0.769231	M	L	0.0922852	0.71045	No	OK	AT	9	2	0.818182	M	L	0.0654297	0.608677	No	OK	AT	8	2	0.8	M	L	0.109375	0.733046	No	OK
intergenic_region	ENSGALG00000012932-ENSGALG00000012934	FGD4-BICD1	1	59232641	rs734827439	A	C	AA	CC	AC	24	7	0.774194	P	F	0.00332689	0.239608	No	OK	AC	15	16	0.483871	M	L	1	1	No	OK	AC	22	10	0.6875	P	F	0.0501025	0.582667	No	OK	AC	11	13	0.458333	M	L	0.83882	1	No	OK
3_prime_UTR_variant	ENSGALG00000012974	WASH1	1	60081113	rs735056621	A	G	GG	AA	AG	17	18	0.485714	P	F	1	1	No	OK	AG	21	23	0.477273	P	F	0.880396	1	No	OK	AG	6	35	0.146341	P	F	4.8736e-06	0.00263973	Yes	OK	AG	16	31	0.340426	P	F	0.0399861	0.585989	No	OK
3_prime_UTR_variant	ENSGALG00000012974	WASH1	1	60081138	rs794720586	C	T	TT	CC	CT	13	20	0.393939	P	F	0.296206	0.94219	No	OK	CT	19	22	0.463415	P	F	0.755229	1	No	OK	CT	9	30	0.230769	P	F	0.00106502	0.114639	No	OK	CT	11	31	0.261905	P	F	0.00288725	0.210964	No	OK
downstream_gene_variant	ENSGALG00000019291	ENSGALG00000019291	1	60246777	rs734121947	G	A	AA	GG	AG	4	10	0.285714	P	F	0.179565	0.831097	No	OK	AG	6	12	0.333333	P	F	0.237885	0.880005	No	OK	AG	10	14	0.416667	P	F	0.541256	1	No	OK	AG	4	18	0.181818	P	F	0.00434351	0.251843	No	OK
downstream_gene_variant	ENSGALG00000012994	ERC1	1	60977424	rs13875683	G	A	GG	AA	AG	13	27	0.325	M	L	0.0384773	0.58185	No	OK	AG	13	45	0.224138	M	L	3.01159e-05	0.0135213	Yes	OK	AG	13	42	0.236364	M	L	0.000113611	0.0286355	Yes	OK	AG	14	18	0.4375	M	L	0.596615	1	No	OK
downstream_gene_variant	ENSGALG00000012994	ERC1	1	60978407	rs316202009	T	A	AA	TT	AT	39	34	0.534247	M	L	0.639973	1	No	OK	AT	46	27	0.630137	M	L	0.0344159	0.540888	No	OK	AT	38	32	0.542857	M	L	0.550413	1	No	OK	AT	35	28	0.555556	M	L	0.449963	1	No	OK
downstream_gene_variant	ENSGALG00000012994	ERC1	1	60979284	rs740924164	A	C	CC	AA	AC	75	73	0.506757	M	L	0.934525	1	No	OK	AC	76	94	0.447059	P	F	0.192136	0.847316	No	OK	AC	90	82	0.523256	M	L	0.593647	1	No	OK	AC	71	83	0.461039	P	F	0.375457	0.966171	No	OK
downstream_gene_variant	ENSGALG00000013026	CECR5	1	61784465	rs315559860	C	T	TT	CC	CT	35	26	0.57377	M	L	0.305677	0.947513	No	OK	CT	37	25	0.596774	M	L	0.161881	0.81135	No	OK	CT	41	15	0.732143	M	L	0.000685564	0.0881435	Yes	OK	CT	15	17	0.46875	P	F	0.86005	1	No	OK
downstream_gene_variant	ENSGALG00000013026	CECR5	1	61784548	rs737805735	G	C	CC	GG	CG	23	32	0.418182	P	F	0.28061	0.92876	No	OK	CG	38	17	0.690909	M	L	0.0064558	0.303608	No	OK	CG	36	20	0.642857	M	L	0.0440465	0.555921	No	OK	CG	25	12	0.675676	M	L	0.047031	0.618391	No	OK
downstream_gene_variant	ENSGALG00000013026	CECR5	1	61784642	rs313905280	A	G	AA	GG	AG	15	18	0.454545	M	L	0.728332	1	No	OK	AG	18	24	0.428571	M	L	0.440799	0.994517	No	OK	AG	19	47	0.287879	M	L	0.000756107	0.0938937	Yes	OK	AG	17	18	0.485714	M	L	1	1	No	OK
downstream_gene_variant	ENSGALG00000013026	CECR5	1	61784681	.	G	A	GG	AA	AG	9	14	0.391304	M	L	0.404873	0.983711	No	OK	AG	20	10	0.666667	P	F	0.0987371	0.718581	No	OK	AG	14	35	0.285714	M	L	0.00380165	0.209578	No	OK	AG	16	14	0.533333	P	F	0.855536	1	No	OK
downstream_gene_variant	ENSGALG00000013026	CECR5	1	61784966	rs317380734	A	G	GG	AA	AG	31	22	0.584906	M	L	0.271679	0.913112	No	OK	AG	26	23	0.530612	M	L	0.77545	1	No	OK	AG	36	11	0.765957	M	L	0.000346001	0.0581396	Yes	OK	AG	21	14	0.6	M	L	0.310505	0.944743	No	OK
upstream_gene_variant	ENSGALG00000027408	CECR6	1	61786608	rs740509283	C	T	TT	CC	CT	26	27	0.490566	P	F	1	1	No	OK	CT	40	28	0.588235	M	L	0.18181	0.833641	No	OK	CT	35	15	0.7	M	L	0.00660045	0.269912	No	OK	CT	21	14	0.6	M	L	0.310505	0.944743	No	OK
upstream_gene_variant	ENSGALG00000013045	TUBAT	1	62190996	rs13877018	A	T	TT	AA	AT	5	12	0.294118	P	F	0.143463	0.778428	No	OK	AT	3	13	0.1875	P	F	0.0212708	0.461238	No	OK	AT	4	13	0.235294	P	F	0.0490417	0.57839	No	OK	AT	4	12	0.25	P	F	0.0768127	0.682667	No	OK
intron_variant	ENSGALG00000013085	PTPRO	1	63066282	rs14835942	G	C	GG	CC	NA	NA	NA	NA	NA	NA	NA	NA	No	DP<10;GQ<30	NA	NA	NA	NA	NA	NA	NA	NA	No	DP<10	NA	NA	NA	NA	NA	NA	NA	NA	No	DP<10	NA	NA	NA	NA	NA	NA	NA	NA	No	DP<10;GQ<30
intron_variant	ENSGALG00000013085	PTPRO	1	63066307	rs14835943	G	A	GG	AA	NA	NA	NA	NA	NA	NA	NA	NA	No	DP<10;GQ<30	NA	NA	NA	NA	NA	NA	NA	NA	No	DP<10	NA	NA	NA	NA	NA	NA	NA	NA	No	DP<10;GQ<30	NA	NA	NA	NA	NA	NA	NA	NA	No	DP<10;GQ<30
intron_variant	ENSGALG00000013085	PTPRO	1	63066591	rs316299723	C	T	CC	TT	CT	2	9	0.181818	M	L	0.0654297	0.654957	No	OK	NA	NA	NA	NA	NA	NA	NA	NA	No	DP<10	NA	NA	NA	NA	NA	NA	NA	NA	No	DP<10;GQ<30	NA	NA	NA	NA	NA	NA	NA	NA	No	DP<10
intron_variant	ENSGALG00000013085	PTPRO	1	63066595	rs13877716	A	G	AA	GG	AG	3	9	0.25	M	L	0.145996	0.778428	No	OK	NA	NA	NA	NA	NA	NA	NA	NA	No	DP<10	NA	NA	NA	NA	NA	NA	NA	NA	No	DP<10;GQ<30	NA	NA	NA	NA	NA	NA	NA	NA	No	DP<10
downstream_gene_variant	ENSGALG00000019280	LMO3	1	63500748	rs314260151	C	T	TT	CC	CT	64	117	0.353591	P	F	9.99533e-05	0.0347341	Yes	OK	CT	81	134	0.376744	P	F	0.000367161	0.0673392	Yes	OK	CT	93	130	0.41704	P	F	0.0157304	0.391125	No	OK	CT	111	130	0.460581	P	F	0.246204	0.899273	No	OK
downstream_gene_variant	ENSGALG00000019280	LMO3	1	63500757	rs313775258	T	C	CC	TT	CT	54	100	0.350649	P	F	0.000261416	0.0647276	Yes	OK	CT	73	117	0.384211	P	F	0.00173787	0.161478	No	OK	CT	74	109	0.404372	P	F	0.0117518	0.346073	No	OK	CT	89	91	0.494444	P	F	0.940612	1	No	OK
downstream_gene_variant	ENSGALG00000019280	LMO3	1	63500959	rs736151042	C	A	AA	CC	AC	59	94	0.385621	P	F	0.00580274	0.309236	No	OK	AC	86	102	0.457447	P	F	0.27392	0.914403	No	OK	AC	63	101	0.384146	P	F	0.00372925	0.208772	No	OK	AC	81	116	0.411168	P	F	0.0152059	0.423675	No	OK
downstream_gene_variant	ENSGALG00000019280	LMO3	1	63501003	rs314560496	G	A	AA	GG	AG	50	65	0.434783	P	F	0.191496	0.85136	No	OK	AG	70	60	0.538462	M	L	0.430021	0.981401	No	OK	AG	58	79	0.423358	P	F	0.0871332	0.681378	No	OK	AG	46	81	0.362205	P	F	0.00241755	0.198065	No	OK
downstream_gene_variant	ENSGALG00000019280	LMO3	1	63501093	rs316301568	C	T	CC	TT	CT	70	59	0.542636	P	F	0.378688	0.969229	No	OK	CT	88	52	0.628571	P	F	0.0029587	0.21343	No	OK	CT	92	60	0.605263	P	F	0.0116731	0.346073	No	OK	CT	98	52	0.653333	P	F	0.000215077	0.0497963	Yes	OK
downstream_gene_variant	ENSGALG00000019280	LMO3	1	63501230	rs736751262	C	G	GG	CC	CG	38	53	0.417582	P	F	0.141793	0.778428	No	OK	CG	28	45	0.383562	P	F	0.06037	0.634764	No	OK	CG	49	81	0.376923	P	F	0.00632868	0.269912	No	OK	CG	34	55	0.382022	P	F	0.0334167	0.55232	No	OK
downstream_gene_variant	ENSGALG00000019280	LMO3	1	63501273	rs315499497	C	T	TT	CC	CT	24	45	0.347826	P	F	0.0154323	0.430883	No	OK	CT	22	48	0.314286	P	F	0.00254756	0.196818	No	OK	CT	29	60	0.325843	P	F	0.00133526	0.12974	No	OK	CT	17	43	0.283333	P	F	0.00106577	0.13006	No	OK
downstream_gene_variant	ENSGALG00000019280	LMO3	1	63501345	rs316881107	A	G	GG	AA	AG	41	55	0.427083	P	F	0.184286	0.841061	No	OK	AG	37	73	0.336364	P	F	0.000768985	0.105127	No	OK	AG	43	73	0.37069	P	F	0.00683163	0.275833	No	OK	AG	38	60	0.387755	P	F	0.03336	0.55232	No	OK
downstream_gene_variant	ENSGALG00000019280	LMO3	1	63501358	rs317148738	G	A	AA	GG	AG	40	55	0.421053	P	F	0.150518	0.788549	No	OK	AG	38	65	0.368932	P	F	0.0100633	0.357679	No	OK	AG	44	70	0.385965	P	F	0.0188107	0.413748	No	OK	AG	34	55	0.382022	P	F	0.0334167	0.55232	No	OK
downstream_gene_variant	ENSGALG00000019280	LMO3	1	63501668	rs741231823	A	T	TT	AA	AT	62	105	0.371257	P	F	0.00109106	0.135987	No	OK	AT	65	116	0.359116	P	F	0.000184739	0.0456737	Yes	OK	AT	70	98	0.416667	P	F	0.0369268	0.523809	No	OK	AT	75	103	0.421348	P	F	0.0426943	0.593828	No	OK
downstream_gene_variant	ENSGALG00000019280	LMO3	1	63501727	rs314367423	A	G	GG	AA	AG	79	94	0.456647	P	F	0.287118	0.935183	No	OK	AG	70	97	0.419162	P	F	0.0439024	0.58384	No	OK	AG	69	112	0.381215	P	F	0.00172057	0.144557	No	OK	AG	79	109	0.420213	P	F	0.0341478	0.55232	No	OK
downstream_gene_variant	ENSGALG00000019280	LMO3	1	63501757	rs315274733	G	A	AA	GG	AG	64	78	0.450704	P	F	0.27525	0.922644	No	OK	AG	61	86	0.414966	P	F	0.0473914	0.610271	No	OK	AG	51	95	0.349315	P	F	0.000339448	0.0574175	Yes	OK	AG	71	102	0.410405	P	F	0.0222823	0.477895	No	OK
downstream_gene_variant	ENSGALG00000019280	LMO3	1	63502007	rs315828654	A	T	TT	AA	AT	44	67	0.396396	P	F	0.0363065	0.563749	No	OK	AT	54	82	0.397059	P	F	0.02026	0.459593	No	OK	AT	38	64	0.372549	P	F	0.0129205	0.354957	No	OK	AT	40	73	0.353982	P	F	0.00245581	0.198536	No	OK
downstream_gene_variant	ENSGALG00000019280	LMO3	1	63502082	rs316632307	A	G	GG	AA	AG	51	63	0.447368	P	F	0.302878	0.944743	No	OK	AG	64	59	0.520325	M	L	0.718509	1	No	OK	AG	46	92	0.333333	P	F	0.000111743	0.0284465	Yes	OK	AG	56	64	0.466667	P	F	0.522991	1	No	OK
downstream_gene_variant	ENSGALG00000019280	LMO3	1	63502112	rs318028345	C	T	TT	CC	CT	62	70	0.469697	P	F	0.542507	1	No	OK	CT	50	65	0.434783	P	F	0.191496	0.845312	No	OK	CT	42	95	0.306569	P	F	6.91978e-06	0.00336588	Yes	OK	CT	54	70	0.435484	P	F	0.177732	0.832826	No	OK
downstream_gene_variant	ENSGALG00000019280	LMO3	1	63502290	rs312623536	G	C	CC	GG	CG	59	108	0.353293	P	F	0.000184897	0.0510821	Yes	OK	CG	83	114	0.42132	P	F	0.0323014	0.540888	No	OK	CG	87	132	0.39726	P	F	0.00286144	0.186063	No	OK	CG	95	133	0.416667	P	F	0.0140921	0.404515	No	OK
downstream_gene_variant	ENSGALG00000019280	LMO3	1	63502348	rs315037868	C	T	TT	CC	CT	51	93	0.354167	P	F	0.00058514	0.10027	No	OK	CT	59	79	0.427536	P	F	0.105454	0.728015	No	OK	CT	57	85	0.401408	P	F	0.0231257	0.447349	No	OK	CT	78	100	0.438202	P	F	0.115232	0.741299	No	OK
downstream_gene_variant	ENSGALG00000013173	PYROXD1	1	65469868	rs313607551	T	C	TT	CC	NA	NA	NA	NA	NA	NA	NA	NA	No	DP<10	CT	9	2	0.818182	P	F	0.0654297	0.634764	No	OK	CT	9	3	0.75	P	F	0.145996	0.751288	No	OK	NA	NA	NA	NA	NA	NA	NA	NA	No	GQ<30
3_prime_UTR_variant	ENSGALG00000013211	ST8SIA1	1	66850957	rs312902589	C	T	CC	TT	CT	103	62	0.624242	P	F	0.00176019	0.176665	No	OK	CT	112	78	0.589474	P	F	0.0164359	0.424191	No	OK	CT	70	60	0.538462	P	F	0.430021	0.968465	No	OK	CT	77	65	0.542254	P	F	0.356	0.957844	No	OK
3_prime_UTR_variant	ENSGALG00000013211	ST8SIA1	1	66850958	rs731151575	G	A	AA	GG	AG	62	103	0.375758	P	F	0.00176019	0.176665	No	OK	AG	79	112	0.413613	P	F	0.0203471	0.460265	No	OK	AG	60	70	0.461538	P	F	0.430021	0.968465	No	OK	AG	65	77	0.457746	P	F	0.356	0.957844	No	OK
intergenic_region	ENSGALG00000013211-ENSGALG00000013218	ST8SIA1-C3AR1	1	66856153	rs316983805	G	A	AA	GG	AG	73	59	0.55303	M	L	0.257761	0.904561	No	OK	AG	87	77	0.530488	M	L	0.482306	1	No	OK	AG	98	90	0.521277	M	L	0.6098	1	No	OK	AG	90	90	0.5	M	L	1	1	No	OK
intergenic_region	ENSGALG00000013211-ENSGALG00000013218	ST8SIA1-C3AR1	1	66857426	rs15301178	A	G	AA	GG	AG	84	53	0.613139	P	F	0.0101142	0.381403	No	OK	AG	103	86	0.544974	P	F	0.244421	0.891956	No	OK	AG	89	73	0.549383	P	F	0.2385	0.855503	No	OK	AG	94	70	0.573171	P	F	0.072171	0.682667	No	OK
intergenic_region	ENSGALG00000013211-ENSGALG00000013218	ST8SIA1-C3AR1	1	66857997	rs315176692	G	T	GG	TT	GT	67	87	0.435065	M	L	0.125479	0.765137	No	OK	GT	57	88	0.393103	M	L	0.0124569	0.377484	No	OK	GT	82	70	0.539474	P	F	0.372332	0.944998	No	OK	GT	72	90	0.444444	M	L	0.18149	0.840421	No	OK
downstream_gene_variant	ENSGALG00000014041	RASSF8	1	67723486	rs317061061	A	G	GG	AA	AG	17	11	0.607143	M	L	0.344928	0.948603	No	OK	AG	15	12	0.555556	M	L	0.701108	1	No	OK	AG	16	40	0.285714	P	F	0.00184155	0.150358	No	OK	AG	10	16	0.384615	P	F	0.32694	0.944743	No	OK
downstream_gene_variant	ENSGALG00000014041	RASSF8	1	67723515	.	G	T	TT	GG	GT	16	10	0.615385	M	L	0.32694	0.948603	No	OK	GT	14	12	0.538462	M	L	0.845019	1	No	OK	GT	18	41	0.305085	P	F	0.00379371	0.209578	No	OK	GT	14	13	0.518519	M	L	0.850554	1	No	OK
synonymous_variant	ENSGALG00000014083	ASUN	1	68114367	rs14840850	A	T	AA	TT	AT	94	66	0.5875	P	F	0.0324741	0.556209	No	OK	AT	81	75	0.519231	P	F	0.689054	1	No	OK	AT	88	52	0.628571	P	F	0.0029587	0.187362	No	OK	AT	97	70	0.580838	P	F	0.0439024	0.597547	No	OK
3_prime_UTR_variant	ENSGALG00000014084	FGFR1OP2	1	68144028	rs735140906	A	G	AA	GG	AG	14	4	0.777778	P	F	0.0308838	0.54621	No	OK	AG	7	4	0.636364	P	F	0.548828	1	No	OK	AG	10	4	0.714286	P	F	0.179565	0.802929	No	OK	AG	7	9	0.4375	M	L	0.803619	1	No	OK
3_prime_UTR_variant	ENSGALG00000014084	FGFR1OP2	1	68144032	rs315572746	A	G	AA	GG	AG	14	4	0.777778	P	F	0.0308838	0.54621	No	OK	AG	7	4	0.636364	P	F	0.548828	1	No	OK	AG	11	5	0.6875	P	F	0.210114	0.841903	No	OK	AG	7	8	0.466667	M	L	1	1	No	OK
downstream_gene_variant	ENSGALG00000014084	FGFR1OP2	1	68150637	rs738993856	C	A	CC	AA	AC	15	11	0.576923	P	F	0.557197	1	No	OK	AC	11	6	0.647059	P	F	0.332306	0.939424	No	OK	AC	14	8	0.636364	P	F	0.286279	0.90257	No	OK	NA	NA	NA	NA	NA	NA	NA	NA	No	GQ<30
synonymous_variant	ENSGALG00000014085	TM7SF3	1	68151702	rs312717848	C	T	CC	TT	CT	15	19	0.441176	M	L	0.607591	1	No	OK	CT	4	12	0.25	M	L	0.0768127	0.676046	No	OK	CT	10	16	0.384615	M	L	0.32694	0.924445	No	OK	CT	9	11	0.45	M	L	0.823803	1	No	OK
synonymous_variant	ENSGALG00000014085	TM7SF3	1	68152950	rs316270254	A	G	AA	GG	AG	11	11	0.5	M	L	1	1	No	OK	AG	18	10	0.642857	P	F	0.184933	0.833641	No	OK	AG	13	11	0.541667	P	F	0.83882	1	No	OK	AG	6	10	0.375	M	L	0.454498	1	No	OK
upstream_gene_variant	ENSGALG00000014159	PACSIN2	1	68622026	rs317741765	T	C	TT	CC	CT	17	25	0.404762	M	L	0.279956	0.92876	No	OK	CT	22	46	0.323529	M	L	0.00490338	0.264603	No	OK	CT	17	31	0.354167	M	L	0.0594634	0.608677	No	OK	CT	20	21	0.487805	M	L	1	1	No	OK
upstream_gene_variant	ENSGALG00000014159	PACSIN2	1	68622033	rs315836681	C	T	CC	TT	CT	20	28	0.416667	M	L	0.312327	0.948603	No	OK	CT	24	50	0.324324	M	L	0.00337223	0.228675	No	OK	CT	18	35	0.339623	M	L	0.0270083	0.475314	No	OK	CT	26	21	0.553191	P	F	0.560065	1	No	OK
upstream_gene_variant	ENSGALG00000014159	PACSIN2	1	68622101	rs739333419	C	G	CC	GG	CG	18	26	0.409091	M	L	0.291215	0.941367	No	OK	CG	20	56	0.263158	M	L	4.36893e-05	0.0177676	Yes	OK	CG	21	26	0.446809	M	L	0.560065	1	No	OK	CG	18	28	0.391304	M	L	0.183925	0.840421	No	OK
upstream_gene_variant	ENSGALG00000014159	PACSIN2	1	68622732	rs13659406	T	G	TT	GG	GT	19	29	0.395833	M	L	0.193413	0.854166	No	OK	GT	21	25	0.456522	M	L	0.658738	1	No	OK	GT	8	29	0.216216	M	L	0.000752897	0.0938937	Yes	OK	GT	14	24	0.368421	M	L	0.143307	0.782737	No	OK
upstream_gene_variant	ENSGALG00000014159	PACSIN2	1	68623692	rs315189332	C	A	AA	CC	AC	13	10	0.565217	M	L	0.677639	1	No	OK	AC	16	8	0.666667	M	L	0.15159	0.779219	No	OK	AC	25	4	0.862069	M	L	0.000103716	0.0272195	Yes	OK	AC	6	9	0.4	P	F	0.607239	1	No	OK
downstream_gene_variant	ENSGALG00000014163	TTLL1	1	68625613	rs738402993	C	G	GG	CC	CG	31	16	0.659574	M	L	0.0399861	0.593406	No	OK	CG	29	16	0.644444	M	L	0.0724543	0.6725	No	OK	CG	26	14	0.65	M	L	0.0806905	0.654748	No	OK	CG	27	20	0.574468	M	L	0.381693	0.966171	No	OK
downstream_gene_variant	ENSGALG00000014163	TTLL1	1	68625793	rs317771959	T	A	AA	TT	AT	37	25	0.596774	M	L	0.161881	0.820959	No	OK	AT	49	37	0.569767	M	L	0.23538	0.880005	No	OK	AT	43	24	0.641791	M	L	0.02712	0.475314	No	OK	AT	36	25	0.590164	M	L	0.200031	0.868699	No	OK
downstream_gene_variant	ENSGALG00000014163	TTLL1	1	68625795	rs313331234	T	A	AA	TT	AT	36	25	0.590164	M	L	0.200031	0.87101	No	OK	AT	48	37	0.564706	M	L	0.277999	0.922861	No	OK	AT	43	24	0.641791	M	L	0.02712	0.475314	No	OK	AT	37	25	0.596774	M	L	0.161881	0.82139	No	OK
downstream_gene_variant	ENSGALG00000014163	TTLL1	1	68626412	rs733829380	C	G	GG	CC	CG	43	17	0.716667	M	L	0.00106577	0.135787	No	OK	CG	40	26	0.606061	M	L	0.108857	0.728015	No	OK	CG	31	27	0.534483	M	L	0.694004	1	No	OK	CG	25	23	0.520833	M	L	0.885433	1	No	OK
downstream_gene_variant	ENSGALG00000014163	TTLL1	1	68626443	rs737223552	C	T	TT	CC	CT	49	23	0.680556	M	L	0.00294276	0.225244	No	OK	CT	48	28	0.631579	M	L	0.0286267	0.522815	No	OK	CT	28	26	0.518519	M	L	0.891923	1	No	OK	CT	31	32	0.492063	P	F	1	1	No	OK
downstream_gene_variant	ENSGALG00000014163	TTLL1	1	68626456	rs316478228	C	T	TT	CC	CT	53	21	0.716216	M	L	0.000256489	0.0641124	Yes	OK	CT	48	24	0.666667	M	L	0.00630983	0.301123	No	OK	CT	28	28	0.5	M	L	1	1	No	OK	CT	36	31	0.537313	M	L	0.625407	1	No	OK
3_prime_UTR_variant	ENSGALG00000014163	TTLL1	1	68628446	rs14841650	C	A	CC	AA	AC	28	51	0.35443	M	L	0.0128124	0.391951	No	OK	AC	31	41	0.430556	M	L	0.288784	0.932767	No	OK	AC	41	54	0.431579	M	L	0.218054	0.84641	No	OK	AC	14	38	0.269231	M	L	0.00119512	0.136217	No	OK
3_prime_UTR_variant	ENSGALG00000014163	TTLL1	1	68628921	rs738329408	C	T	TT	CC	CT	28	26	0.518519	M	L	0.891923	1	No	OK	CT	53	24	0.688312	M	L	0.00126323	0.138503	No	OK	CT	34	27	0.557377	M	L	0.442626	0.982511	No	OK	CT	24	15	0.615385	M	L	0.199591	0.868699	No	OK
synonymous_variant	ENSGALG00000014163	TTLL1	1	68629086	rs313348646	C	A	AA	CC	AC	27	30	0.473684	P	F	0.791366	1	No	OK	AC	31	17	0.645833	M	L	0.0594634	0.634764	No	OK	AC	34	32	0.515152	M	L	0.902159	1	No	OK	AC	30	20	0.6	M	L	0.202639	0.873416	No	OK
downstream_gene_variant	ENSGALG00000014166	TSPO	1	68680961	rs29006054	C	T	TT	CC	CT	4	16	0.2	P	F	0.0118179	0.391914	No	OK	CT	9	23	0.28125	P	F	0.0200616	0.455567	No	OK	CT	9	46	0.163636	P	F	4.33638e-07	0.000339666	Yes	OK	CT	14	19	0.424242	P	F	0.48685	1	No	OK
downstream_gene_variant	ENSGALG00000014166	TSPO	1	68680963	rs313812879	T	C	TT	CC	CT	17	4	0.809524	P	F	0.00719738	0.33375	No	OK	CT	25	9	0.735294	P	F	0.00904119	0.341754	No	OK	CT	48	10	0.827586	P	F	4.51662e-07	0.000343223	Yes	OK	CT	19	16	0.542857	P	F	0.735879	1	No	OK
downstream_gene_variant	ENSGALG00000014166	TSPO	1	68681290	rs736277655	T	C	TT	CC	CT	12	19	0.387097	M	L	0.281042	0.92876	No	OK	CT	23	13	0.638889	P	F	0.132498	0.76899	No	OK	CT	26	10	0.722222	P	F	0.011331	0.341783	No	OK	CT	17	8	0.68	P	F	0.107752	0.733046	No	OK
3_prime_UTR_variant	ENSGALG00000014189	SULT4A1	1	69162871	rs312405944	C	T	CC	TT	CT	41	85	0.325397	M	L	0.000110211	0.0366153	Yes	OK	CT	62	94	0.397436	M	L	0.0128131	0.378473	No	OK	CT	45	68	0.39823	M	L	0.0380186	0.533397	No	OK	CT	31	36	0.462687	M	L	0.625407	1	No	OK
intron_variant	ENSGALG00000014189	SULT4A1	1	69166152	rs314343897	G	A	AA	GG	AG	16	6	0.727273	M	L	0.0524788	0.641826	No	OK	AG	10	12	0.454545	P	F	0.831812	1	No	OK	AG	14	12	0.538462	M	L	0.845019	1	No	OK	AG	18	3	0.857143	M	L	0.00148964	0.151294	No	OK
intron_variant	ENSGALG00000014189	SULT4A1	1	69167635	rs316359842	T	C	CC	TT	CT	15	13	0.535714	M	L	0.850554	1	No	OK	CT	6	16	0.272727	P	F	0.0524788	0.622272	No	OK	CT	12	6	0.666667	M	L	0.237885	0.853895	No	OK	CT	24	8	0.75	M	L	0.00700037	0.319543	No	OK
upstream_gene_variant	ENSGALG00000014190	ENSGALG00000014190	1	69192850	rs13883366	A	G	GG	AA	AG	13	3	0.8125	M	L	0.0212708	0.47768	No	OK	AG	11	6	0.647059	M	L	0.332306	0.939424	No	OK	AG	12	4	0.75	M	L	0.0768127	0.646624	No	OK	NA	NA	NA	NA	NA	NA	NA	NA	No	DP<10
upstream_gene_variant	ENSGALG00000014190	ENSGALG00000014190	1	69193263	rs741464745	G	A	AA	GG	GG	10	NA	1	M	L	NA	NA	Yes	OK	AG	11	5	0.6875	M	L	0.210114	0.867569	No	OK	AG	7	3	0.7	M	L	0.34375	0.924445	No	OK	NA	NA	NA	NA	NA	NA	NA	NA	No	DP<10
upstream_gene_variant	ENSGALG00000014190	ENSGALG00000014190	1	69193279	rs733962662	C	T	TT	CC	CC	10	NA	1	M	L	NA	NA	Yes	OK	CT	11	4	0.733333	M	L	0.118469	0.733936	No	OK	CT	9	3	0.75	M	L	0.145996	0.751288	No	OK	CT	6	5	0.545455	M	L	0.774414	1	No	OK
intron_variant	ENSGALG00000014190	ENSGALG00000014190	1	69230626	rs317695345	C	T	CC	TT	NA	NA	NA	NA	NA	NA	NA	NA	No	DP<10	CT	6	8	0.428571	M	L	0.790527	1	No	OK	NA	NA	NA	NA	NA	NA	NA	NA	No	DP<10	CC	11	NA	1	P	F	NA	NA	Yes	OK
synonymous_variant	ENSGALG00000014194	SAMM50	1	69258962	rs10723269	C	T	TT	CC	CT	48	77	0.384	P	F	0.011959	0.391914	No	OK	CT	61	89	0.406667	P	F	0.0271526	0.51119	No	OK	CT	70	82	0.460526	P	F	0.372332	0.944998	No	OK	CT	58	72	0.446154	P	F	0.254125	0.903183	No	OK
3_prime_UTR_variant	ENSGALG00000014226	KIAA0930	1	70395669	rs315888015	C	G	GG	CC	CG	28	14	0.666667	M	L	0.0435585	0.603132	No	OK	CG	48	23	0.676056	M	L	0.00406512	0.251182	No	OK	CG	37	15	0.711538	M	L	0.00318525	0.1956	No	OK	CG	20	13	0.606061	M	L	0.296206	0.940674	No	OK
3_prime_UTR_variant	ENSGALG00000014226	KIAA0930	1	70395676	rs314428123	C	T	CC	TT	CT	13	31	0.295455	M	L	0.00955988	0.367015	No	OK	CT	23	47	0.328571	M	L	0.00558267	0.278994	No	OK	CT	16	38	0.296296	M	L	0.00383827	0.209905	No	OK	CT	13	21	0.382353	M	L	0.229481	0.876447	No	OK
missense_variant	ENSGALG00000014233	FBLN1	1	70704957	.	A	G	GG	AA	AG	18	11	0.62069	M	L	0.264931	0.904561	No	OK	AG	14	5	0.736842	M	L	0.0635681	0.634764	No	OK	AG	59	31	0.655556	M	L	0.00416511	0.221591	No	OK	AG	35	13	0.729167	M	L	0.00208811	0.18116	No	OK
synonymous_variant	ENSGALG00000014234	ATXN10	1	70771072	rs317867704	C	T	TT	CC	CT	11	16	0.407407	P	F	0.442068	1	No	OK	CT	4	12	0.25	P	F	0.0768127	0.676046	No	OK	CT	10	9	0.526316	M	L	0.823803	1	No	OK	CT	5	17	0.227273	P	F	0.0169005	0.434557	No	OK
intergenic_region	ENSGALG00000018241-ENSGALG00000022985	gga-let-7b-PPAR	1	71383715	rs737744565	G	T	TT	GG	GT	10	2	0.833333	M	L	0.0385742	0.58185	No	OK	GT	11	4	0.733333	M	L	0.118469	0.733936	No	OK	NA	NA	NA	NA	NA	NA	NA	NA	No	DP<10	GT	6	5	0.545455	M	L	0.774414	1	No	OK
intergenic_region	ENSGALG00000018241-ENSGALG00000022985	gga-let-7b-PPAR	1	71383854	rs735834225	C	G	CC	GG	CG	4	11	0.266667	M	L	0.118469	0.74672	No	OK	CG	6	13	0.315789	M	L	0.167068	0.812072	No	OK	NA	NA	NA	NA	NA	NA	NA	NA	No	DP<10	NA	NA	NA	NA	NA	NA	NA	NA	No	DP<10
downstream_gene_variant	ENSGALG00000014147	MANSC1	1	71973459	rs741605836	G	A	AA	GG	NA	NA	NA	NA	NA	NA	NA	NA	No	DP<10	NA	NA	NA	NA	NA	NA	NA	NA	No	DP<10;GQ<30	NA	NA	NA	NA	NA	NA	NA	NA	No	GQ<30	AG	4	19	0.173913	P	F	0.00259948	0.198536	No	OK
downstream_gene_variant	ENSGALG00000014147	MANSC1	1	71974198	.	G	A	AA	GG	NA	NA	NA	NA	NA	NA	NA	NA	No	DP<10	AA	NA	10	0	P	F	NA	NA	Yes	OK	AG	4	8	0.333333	P	F	0.387695	0.944998	No	OK	NA	NA	NA	NA	NA	NA	NA	NA	No	DP<10
missense_variant	ENSGALG00000014147	MANSC1	1	71974942	rs314169743	T	C	CC	TT	NA	NA	NA	NA	NA	NA	NA	NA	No	DP<10	CT	10	11	0.47619	P	F	1	1	No	OK	CT	20	13	0.606061	M	L	0.296206	0.910889	No	OK	CT	8	13	0.380952	P	F	0.38331	0.966171	No	OK
missense_variant	ENSGALG00000014147	MANSC1	1	71974944	rs318238578	T	C	CC	TT	NA	NA	NA	NA	NA	NA	NA	NA	No	DP<10	CT	10	10	0.5	M	L	1	1	No	OK	CT	20	13	0.606061	M	L	0.296206	0.910889	No	OK	CT	8	13	0.380952	P	F	0.38331	0.966171	No	OK
missense_variant	ENSGALG00000014147	MANSC1	1	71975170	rs314785483	T	C	CC	TT	CT	3	8	0.272727	P	F	0.226562	0.875717	No	OK	CT	12	13	0.48	P	F	1	1	No	OK	CT	8	15	0.347826	P	F	0.21004	0.841903	No	OK	CT	5	15	0.25	P	F	0.0413895	0.588187	No	OK
missense_variant	ENSGALG00000014147	MANSC1	1	71979388	.	C	T	TT	CC	CT	4	10	0.285714	P	F	0.179565	0.831097	No	OK	CT	4	12	0.25	P	F	0.0768127	0.676046	No	OK	CT	9	6	0.6	M	L	0.607239	1	No	OK	CT	5	9	0.357143	P	F	0.42395	0.981845	No	OK
synonymous_variant	ENSGALG00000026776	C12orf5	1	73280678	rs312397066	A	G	AA	GG	AG	6	13	0.315789	M	L	0.167068	0.820959	No	OK	AG	3	12	0.2	M	L	0.0351562	0.540888	No	OK	NA	NA	NA	NA	NA	NA	NA	NA	No	GQ<30	AG	6	4	0.6	P	F	0.753906	1	No	OK
downstream_gene_variant	ENSGALG00000014346	TSPAN9	1	74832654	rs10726229	T	A	TT	AA	AT	23	10	0.69697	P	F	0.035082	0.556209	No	OK	AT	10	5	0.666667	P	F	0.301758	0.934425	No	OK	AT	35	15	0.7	P	F	0.00660045	0.269912	No	OK	NA	NA	NA	NA	NA	NA	NA	NA	No	GQ<30
3_prime_UTR_variant	ENSGALG00000014330	NECAP1	1	75223261	rs312566507	G	T	GG	TT	GT	125	83	0.600962	P	F	0.00435797	0.26693	No	OK	GT	118	104	0.531532	P	F	0.382978	0.958259	No	OK	GT	122	95	0.562212	P	F	0.0773233	0.649407	No	OK	GT	119	108	0.524229	P	F	0.506956	1	No	OK
3_prime_UTR_variant	ENSGALG00000014330	NECAP1	1	75224487	rs741531151	T	C	TT	CC	CT	96	86	0.527473	P	F	0.504803	1	No	OK	CT	80	95	0.457143	M	L	0.289893	0.934322	No	OK	CT	105	56	0.652174	P	F	0.000139042	0.0338716	Yes	OK	CT	83	82	0.50303	P	F	0.938165	1	No	OK
3_prime_UTR_variant	ENSGALG00000014330	NECAP1	1	75224514	rs10726142	T	C	TT	CC	CT	83	66	0.557047	P	F	0.189759	0.844136	No	OK	CT	81	75	0.519231	P	F	0.689054	1	No	OK	CT	97	52	0.651007	P	F	0.000283869	0.0532838	Yes	OK	CT	74	68	0.521127	P	F	0.674935	1	No	OK
synonymous_variant	ENSGALG00000014274	RIMKLB	1	75486953	rs316798050	T	C	CC	TT	CT	34	19	0.641509	M	L	0.0534388	0.643817	No	OK	CT	58	32	0.644444	M	L	0.00804593	0.318406	No	OK	CT	47	33	0.5875	M	L	0.145635	0.751288	No	OK	CT	31	36	0.462687	P	F	0.625407	1	No	OK
downstream_gene_variant	ENSGALG00000014274	RIMKLB	1	75499395	rs737841596	T	C	CC	TT	NA	NA	NA	NA	NA	NA	NA	NA	No	DP<10	CT	10	16	0.384615	P	F	0.32694	0.939424	No	OK	CT	8	7	0.533333	M	L	0.803619	1	No	OK	CT	12	4	0.75	M	L	0.0768127	0.682667	No	OK
downstream_gene_variant	ENSGALG00000014361	MAN1A2	1	75956816	rs314626652	A	T	AA	TT	AT	22	28	0.44	M	L	0.479888	1	No	OK	AT	37	39	0.486842	M	L	0.908777	1	No	OK	AT	45	32	0.584416	P	F	0.171061	0.797564	No	OK	AT	24	26	0.48	M	L	0.887725	1	No	OK
downstream_gene_variant	ENSGALG00000014361	MAN1A2	1	75957160	rs315277072	G	A	AA	GG	AG	39	41	0.4875	P	F	0.911072	1	No	OK	AG	49	42	0.538462	M	L	0.529602	1	No	OK	AG	26	63	0.292135	P	F	0.000109926	0.0281245	Yes	OK	AG	21	30	0.411765	P	F	0.262438	0.903183	No	OK
downstream_gene_variant	ENSGALG00000014361	MAN1A2	1	75957185	rs10728216	A	G	GG	AA	AG	46	42	0.522727	M	L	0.749329	1	No	OK	AG	64	58	0.52459	M	L	0.65096	1	No	OK	AG	30	67	0.309278	P	F	0.00021891	0.0440536	Yes	OK	AG	27	29	0.482143	P	F	0.893853	1	No	OK
synonymous_variant	ENSGALG00000014410	CSTB	1	76250380	rs737575136	C	T	CC	TT	CT	96	66	0.592593	P	F	0.0224057	0.481088	No	OK	CT	103	87	0.542105	P	F	0.276463	0.920101	No	OK	CT	92	99	0.481675	M	L	0.664296	1	No	OK	CT	90	48	0.652174	P	F	0.000440585	0.0799173	Yes	OK
synonymous_variant	ENSGALG00000014410	CSTB	1	76250389	rs13818304	C	G	CC	GG	CG	100	67	0.598802	P	F	0.0130407	0.395913	No	OK	CG	105	90	0.538462	P	F	0.316073	0.939424	No	OK	CG	95	99	0.489691	M	L	0.829535	1	No	OK	CG	91	50	0.64539	P	F	0.000699366	0.106868	No	OK
3_prime_UTR_variant	ENSGALG00000014435	MRPL51	1	76400258	rs732703594	A	G	AA	GG	AG	48	24	0.666667	P	F	0.00630983	0.321568	No	OK	AG	58	36	0.617021	P	F	0.0297664	0.526323	No	OK	AG	75	42	0.641026	P	F	0.00292813	0.186641	No	OK	AG	53	29	0.646341	P	F	0.0106375	0.368768	No	OK
3_prime_UTR_variant	ENSGALG00000014435	MRPL51	1	76400306	rs80669713	G	C	GG	CC	CG	45	23	0.661765	P	F	0.0103377	0.382089	No	OK	CG	40	28	0.588235	P	F	0.18181	0.833641	No	OK	CG	61	32	0.655914	P	F	0.00346185	0.20495	No	OK	CG	55	25	0.6875	P	F	0.00105273	0.13006	No	OK
3_prime_UTR_variant	ENSGALG00000014435	MRPL51	1	76400311	rs80712512	T	C	TT	CC	CT	47	25	0.652778	P	F	0.0127746	0.391914	No	OK	CT	49	32	0.604938	P	F	0.0747882	0.676046	No	OK	CT	75	42	0.641026	P	F	0.00292813	0.186641	No	OK	CT	67	29	0.697917	P	F	0.000132222	0.0362577	Yes	OK
3_prime_UTR_variant	ENSGALG00000014435	MRPL51	1	76400487	rs315730275	A	T	TT	AA	AT	5	46	0.0980392	P	F	2.32802e-09	2.77732e-06	Yes	OK	AT	22	30	0.423077	P	F	0.33175	0.939424	No	OK	AT	16	47	0.253968	P	F	0.000117055	0.0292145	Yes	OK	AT	24	35	0.40678	P	F	0.192526	0.854303	No	OK
3_prime_UTR_variant	ENSGALG00000014435	MRPL51	1	76400503	rs312593057	G	A	AA	GG	AG	10	42	0.192308	P	F	9.06327e-06	0.00506116	Yes	OK	AG	26	41	0.38806	P	F	0.0864372	0.71045	No	OK	AG	20	58	0.25641	P	F	1.95191e-05	0.00750535	Yes	OK	AG	28	43	0.394366	P	F	0.0959236	0.71815	No	OK
3_prime_UTR_variant	ENSGALG00000014435	MRPL51	1	76400607	rs80569734	C	T	CC	TT	CT	45	28	0.616438	P	F	0.06037	0.654957	No	OK	CT	51	17	0.75	P	F	4.45345e-05	0.0178526	Yes	OK	CT	58	25	0.698795	P	F	0.000378343	0.0614382	Yes	OK	CT	52	24	0.684211	P	F	0.00176187	0.165258	No	OK
3_prime_UTR_variant	ENSGALG00000014435	MRPL51	1	76400665	rs737727947	T	C	CC	TT	CT	16	38	0.296296	P	F	0.00383827	0.255683	No	OK	CT	17	45	0.274194	P	F	0.000497092	0.0835263	Yes	OK	CT	24	47	0.338028	P	F	0.00855454	0.299344	No	OK	CT	28	42	0.4	P	F	0.119609	0.74394	No	OK
upstream_gene_variant	ENSGALG00000014445	NOP2	1	76470213	rs733321028	A	T	TT	AA	AT	5	7	0.416667	P	F	0.774414	1	No	OK	AT	11	9	0.55	M	L	0.823803	1	No	OK	NA	NA	NA	NA	NA	NA	NA	NA	No	DP<10	AT	5	10	0.333333	P	F	0.301758	0.940674	No	OK
missense_variant	ENSGALG00000013565	CHD4	1	76472177	rs738315144	C	T	CC	TT	CT	93	104	0.472081	M	L	0.476267	1	No	OK	CT	109	128	0.459916	M	L	0.242253	0.887293	No	OK	CT	135	148	0.477032	M	L	0.475709	0.9995	No	OK	CT	100	152	0.396825	M	L	0.00126967	0.14126	No	OK
synonymous_variant	ENSGALG00000014467	COPS7A	1	76632369	rs10725304	G	C	CC	GG	CG	76	38	0.666667	M	L	0.000475185	0.0903747	Yes	OK	CG	65	62	0.511811	M	L	0.859228	1	No	OK	CG	62	68	0.476923	P	F	0.66117	1	No	OK	CG	66	60	0.52381	M	L	0.656178	1	No	OK
synonymous_variant	ENSGALG00000014468	MLF2	1	76649202	rs10730379	G	T	TT	GG	GT	32	58	0.355556	P	F	0.00804593	0.340632	No	OK	GT	67	62	0.51938	M	L	0.724854	1	No	OK	GT	65	82	0.442177	P	F	0.186765	0.812765	No	OK	GT	53	66	0.445378	P	F	0.271248	0.912192	No	OK
upstream_gene_variant	ENSGALG00000014708	GSTK1	1	77251671	rs731004089	A	G	GG	AA	NA	NA	NA	NA	NA	NA	NA	NA	No	DP<10;GQ<30	NA	NA	NA	NA	NA	NA	NA	NA	No	DP<10;GQ<30	NA	NA	NA	NA	NA	NA	NA	NA	No	DP<10;GQ<30	GG	NA	10	0	P	F	NA	NA	Yes	OK
synonymous_variant	ENSGALG00000014749	EPHB6	1	77485785	rs14846387	A	G	AA	GG	AG	20	12	0.625	P	F	0.215327	0.875717	No	OK	AG	14	34	0.291667	M	L	0.0055152	0.277849	No	OK	AG	24	16	0.6	P	F	0.268187	0.87658	No	OK	AG	23	23	0.5	M	L	1	1	No	OK
missense_variant	ENSGALG00000014749	EPHB6	1	77485792	rs732262825	A	G	GG	AA	AG	11	18	0.37931	P	F	0.264931	0.904561	No	OK	AG	31	15	0.673913	M	L	0.0258961	0.500117	No	OK	AG	18	21	0.461538	P	F	0.749259	1	No	OK	AG	24	24	0.5	M	L	1	1	No	OK
downstream_gene_variant	ENSGALG00000014723	GABARAPL1	1	77887074	rs313528324	A	G	AA	GG	AG	131	91	0.59009	P	F	0.00870775	0.358781	No	OK	AG	143	105	0.576613	P	F	0.0186178	0.448481	No	OK	AG	144	94	0.605042	P	F	0.00144025	0.134724	No	OK	AG	116	112	0.508772	P	F	0.842568	1	No	OK
downstream_gene_variant	ENSGALG00000014723	GABARAPL1	1	77887100	rs318082002	C	A	CC	AA	AC	143	125	0.533582	P	F	0.299054	0.94219	No	OK	AC	165	119	0.580986	P	F	0.0074706	0.312876	No	OK	AC	147	115	0.561069	P	F	0.0552611	0.600469	No	OK	AC	134	124	0.51938	P	F	0.57535	1	No	OK
synonymous_variant	ENSGALG00000014794	GDAP2	1	78571656	rs316072527	A	G	AA	GG	AG	27	16	0.627907	P	F	0.126289	0.765137	No	OK	AG	23	9	0.71875	P	F	0.0200616	0.455567	No	OK	AG	24	30	0.444444	M	L	0.496617	1	No	OK	AG	28	8	0.777778	P	F	0.00119324	0.136217	No	OK
synonymous_variant	ENSGALG00000014800	ATP6V1A	1	78624415	rs317661664	G	A	GG	AA	AG	145	133	0.521583	P	F	0.509496	1	No	OK	AG	176	161	0.522255	P	F	0.445732	0.99923	No	OK	AG	168	194	0.464088	M	L	0.188782	0.812765	No	OK	AG	108	169	0.389892	M	L	0.00029656	0.0634163	Yes	OK
3_prime_UTR_variant	ENSGALG00000014805	NAA50	1	78666576	rs313622862	T	C	TT	CC	CT	28	61	0.314607	M	L	0.000610259	0.101373	No	OK	CT	26	33	0.440678	M	L	0.434993	0.989806	No	OK	CT	36	54	0.4	M	L	0.0725495	0.640949	No	OK	CT	26	30	0.464286	M	L	0.68888	1	No	OK
3_prime_UTR_variant	ENSGALG00000014805	NAA50	1	78667842	rs740814359	T	C	CC	TT	CT	31	42	0.424658	P	F	0.241645	0.893566	No	OK	CT	48	71	0.403361	P	F	0.0432683	0.579774	No	OK	CT	53	62	0.46087	P	F	0.455814	0.987087	No	OK	CT	40	50	0.444444	P	F	0.342833	0.944743	No	OK
3_prime_UTR_variant	ENSGALG00000014805	NAA50	1	78669362	rs741523248	G	A	GG	AA	AG	54	26	0.675	P	F	0.00232454	0.203366	No	OK	AG	59	39	0.602041	P	F	0.0543906	0.630814	No	OK	AG	59	41	0.59	P	F	0.0886261	0.681378	No	OK	AG	49	32	0.604938	P	F	0.0747882	0.682667	No	OK
downstream_gene_variant	ENSGALG00000014805	NAA50	1	78669784	rs29005587	A	T	AA	TT	AT	55	44	0.555556	P	F	0.31488	0.948603	No	OK	AT	68	59	0.535433	P	F	0.477922	1	No	OK	AT	79	69	0.533784	P	F	0.459541	0.989629	No	OK	AT	56	43	0.565657	P	F	0.227626	0.876447	No	OK
downstream_gene_variant	ENSGALG00000014924	POLQ	1	78922674	rs740532003	A	G	GG	AA	AG	5	7	0.416667	P	F	0.774414	1	No	OK	AG	3	19	0.136364	P	F	0.000855446	0.111184	No	OK	NA	NA	NA	NA	NA	NA	NA	NA	No	DP<10	AG	4	15	0.210526	P	F	0.0192108	0.459728	No	OK
downstream_gene_variant	ENSGALG00000014941	STXBP5L	1	78924797	rs741276850	T	C	CC	TT	CT	24	23	0.510638	M	L	0.885433	1	No	OK	CT	25	24	0.510204	M	L	0.887725	1	No	OK	CT	21	38	0.355932	P	F	0.0363432	0.520353	No	OK	CT	13	22	0.371429	P	F	0.175465	0.832826	No	OK
downstream_gene_variant	ENSGALG00000014941	STXBP5L	1	78925698	rs740092560	G	A	GG	AA	AG	24	30	0.444444	M	L	0.496617	1	No	OK	AG	34	15	0.693878	P	F	0.00939924	0.343002	No	OK	AG	27	25	0.519231	P	F	0.889884	1	No	OK	AG	10	11	0.47619	M	L	1	1	No	OK
downstream_gene_variant	ENSGALG00000014966	HGD	1	79255422	rs739158426	C	T	TT	CC	CT	5	5	0.5	M	L	1	1	No	OK	CT	8	8	0.5	M	L	1	1	No	OK	CT	13	5	0.722222	M	L	0.0962524	0.687224	No	OK	CT	7	3	0.7	M	L	0.34375	0.944743	No	OK
downstream_gene_variant	ENSGALG00000014966	HGD	1	79255481	rs739908103	T	A	AA	TT	AT	12	6	0.666667	M	L	0.237885	0.885542	No	OK	AT	14	7	0.666667	M	L	0.189247	0.836623	No	OK	AT	27	4	0.870968	M	L	3.39532e-05	0.0115246	Yes	OK	NA	NA	NA	NA	NA	NA	NA	NA	No	GQ<30
downstream_gene_variant	ENSGALG00000014966	HGD	1	79255897	rs317640779	G	A	AA	GG	AG	15	7	0.681818	M	L	0.133801	0.778428	No	OK	AG	32	8	0.8	M	L	0.000182166	0.0454729	Yes	OK	AG	21	8	0.724138	M	L	0.0241195	0.450999	No	OK	AG	26	8	0.764706	M	L	0.00293506	0.211439	No	OK
downstream_gene_variant	ENSGALG00000015003	ATP1A1	1	79682516	rs740918107	A	G	GG	AA	AG	6	4	0.6	M	L	0.753906	1	No	OK	AG	13	13	0.5	M	L	1	1	No	OK	AG	10	11	0.47619	P	F	1	1	No	OK	AG	10	3	0.769231	M	L	0.0922852	0.716957	No	OK
downstream_gene_variant	ENSGALG00000015003	ATP1A1	1	79682667	.	G	A	AA	GG	AG	9	7	0.5625	M	L	0.803619	1	No	OK	AG	10	9	0.526316	M	L	0.823803	1	No	OK	AG	17	16	0.515152	M	L	0.864166	1	No	OK	AG	16	5	0.761905	M	L	0.0266037	0.514599	No	OK
downstream_gene_variant	ENSGALG00000015003	ATP1A1	1	79682690	rs10724973	G	A	GG	AA	AG	7	8	0.466667	M	L	1	1	No	OK	AG	12	11	0.521739	P	F	0.83882	1	No	OK	AG	13	24	0.351351	M	L	0.0988717	0.689017	No	OK	AG	6	18	0.25	M	L	0.0226558	0.477895	No	OK
downstream_gene_variant	ENSGALG00000015003	ATP1A1	1	79682717	rs738328485	C	G	GG	CC	CG	7	4	0.636364	M	L	0.548828	1	No	OK	CG	12	13	0.48	P	F	1	1	No	OK	CG	24	6	0.8	M	L	0.00143091	0.134724	No	OK	CG	10	7	0.588235	M	L	0.629059	1	No	OK
synonymous_variant	ENSGALG00000015003	ATP1A1	1	79687298	rs732841928	C	T	TT	CC	CT	56	54	0.509091	M	L	0.924097	1	No	OK	CT	95	75	0.558824	M	L	0.144831	0.76899	No	OK	CT	82	89	0.479532	P	F	0.646483	1	No	OK	CT	92	86	0.516854	M	L	0.707948	1	No	OK
downstream_gene_variant	ENSGALG00000015016	SLC22A15	1	79779002	.	C	T	TT	CC	CT	15	12	0.555556	M	L	0.701108	1	No	OK	CT	16	12	0.571429	M	L	0.571588	1	No	OK	CT	13	9	0.590909	M	L	0.523467	1	No	OK	CT	6	8	0.428571	P	F	0.790527	1	No	OK
intergenic_region	ENSGALG00000015016-ENSGALG00000015018	SLC22A15-CASQ2	1	79855067	.	G	T	TT	GG	GT	16	10	0.615385	M	L	0.32694	0.948603	No	OK	GT	21	17	0.552632	M	L	0.627103	1	No	OK	GT	28	19	0.595745	M	L	0.24296	0.862054	No	OK	GT	15	14	0.517241	M	L	0.855536	1	No	OK
3_prime_UTR_variant	ENSGALG00000015025	VANGL1	1	79925900	rs14848211	G	A	AA	GG	AG	10	10	0.5	M	L	1	1	No	OK	AG	10	12	0.454545	P	F	0.831812	1	No	OK	AG	14	13	0.518519	M	L	0.850554	1	No	OK	AG	10	15	0.4	P	F	0.424356	0.981845	No	OK
3_prime_UTR_variant	ENSGALG00000015025	VANGL1	1	79925957	rs14848213	G	A	AA	GG	AG	9	11	0.45	P	F	0.823803	1	No	OK	AG	5	15	0.25	P	F	0.0413895	0.57437	No	OK	AG	17	11	0.607143	M	L	0.344928	0.924445	No	OK	AG	13	12	0.52	M	L	0.845019	1	No	OK
3_prime_UTR_variant	ENSGALG00000015025	VANGL1	1	79926320	rs313205894	C	T	TT	CC	CT	6	11	0.352941	P	F	0.332306	0.948603	No	OK	CT	10	10	0.5	M	L	1	1	No	OK	CT	14	11	0.56	M	L	0.690038	1	No	OK	CT	8	14	0.363636	P	F	0.286279	0.931555	No	OK
3_prime_UTR_variant	ENSGALG00000015025	VANGL1	1	79926321	rs15320851	G	A	GG	AA	AG	11	6	0.647059	P	F	0.332306	0.948603	No	OK	AG	10	10	0.5	M	L	1	1	No	OK	AG	11	14	0.44	M	L	0.690038	1	No	OK	AG	14	8	0.636364	P	F	0.286279	0.931555	No	OK
3_prime_UTR_variant	ENSGALG00000015025	VANGL1	1	79927348	rs314752672	C	G	GG	CC	CG	15	12	0.555556	M	L	0.701108	1	No	OK	CG	11	11	0.5	M	L	1	1	No	OK	CG	16	12	0.571429	M	L	0.571588	1	No	OK	CG	10	11	0.47619	P	F	1	1	No	OK
3_prime_UTR_variant	ENSGALG00000015025	VANGL1	1	79927642	rs315222663	T	C	TT	CC	CT	13	14	0.481481	M	L	1	1	No	OK	CT	5	10	0.333333	M	L	0.301758	0.934425	No	OK	CT	12	6	0.666667	P	F	0.237885	0.853895	No	OK	CT	11	12	0.478261	M	L	1	1	No	OK
3_prime_UTR_variant	ENSGALG00000015025	VANGL1	1	79927790	rs13890250	T	C	CC	TT	CT	15	14	0.517241	M	L	0.855536	1	No	OK	CT	18	15	0.545455	M	L	0.728332	1	No	OK	CT	21	15	0.583333	M	L	0.405032	0.957284	No	OK	CT	15	16	0.483871	P	F	1	1	No	OK
3_prime_UTR_variant	ENSGALG00000015025	VANGL1	1	79927987	rs317868434	T	C	CC	TT	CT	8	3	0.727273	M	L	0.226562	0.875717	No	OK	CT	13	13	0.5	M	L	1	1	No	OK	CT	28	13	0.682927	M	L	0.0275332	0.477478	No	OK	CT	21	21	0.5	M	L	1	1	No	OK
3_prime_UTR_variant	ENSGALG00000015025	VANGL1	1	79928375	rs13890257	T	C	CC	TT	CT	4	7	0.363636	P	F	0.548828	1	No	OK	CT	9	12	0.428571	P	F	0.663624	1	No	OK	CT	19	20	0.487179	P	F	1	1	No	OK	CT	18	14	0.5625	M	L	0.596615	1	No	OK
3_prime_UTR_variant	ENSGALG00000015025	VANGL1	1	79929272	rs13890261	A	G	GG	AA	AG	8	9	0.470588	P	F	1	1	No	OK	AG	9	5	0.642857	M	L	0.42395	0.975095	No	OK	AG	21	17	0.552632	M	L	0.627103	1	No	OK	AG	10	9	0.526316	M	L	0.823803	1	No	OK
3_prime_UTR_variant	ENSGALG00000015038	CHD1L	1	79971061	rs313579291	A	C	AA	CC	AC	6	5	0.545455	P	F	0.774414	1	No	OK	AC	3	8	0.272727	M	L	0.226562	0.870122	No	OK	AC	7	9	0.4375	M	L	0.803619	1	No	OK	AC	5	5	0.5	M	L	1	1	No	OK
synonymous_variant	ENSGALG00000015038	CHD1L	1	79974699	rs316379647	T	C	TT	CC	CT	7	13	0.35	M	L	0.263176	0.904561	No	OK	CT	14	16	0.466667	M	L	0.855536	1	No	OK	CT	13	12	0.52	P	F	0.845019	1	No	OK	CT	7	15	0.318182	M	L	0.133801	0.78143	No	OK
missense_variant	ENSGALG00000015038	CHD1L	1	79976060	.	G	A	AA	GG	AG	10	8	0.555556	M	L	0.814529	1	No	OK	AG	17	18	0.485714	P	F	1	1	No	OK	AG	11	14	0.44	P	F	0.690038	1	No	OK	AG	10	10	0.5	M	L	1	1	No	OK
synonymous_variant	ENSGALG00000015038	CHD1L	1	79983460	.	C	T	TT	CC	CT	5	11	0.3125	P	F	0.210114	0.873468	No	OK	CT	9	7	0.5625	M	L	0.803619	1	No	OK	CT	10	5	0.666667	M	L	0.301758	0.910889	No	OK	CT	2	8	0.2	P	F	0.109375	0.733046	No	OK
synonymous_variant	ENSGALG00000015038	CHD1L	1	79985685	rs318089168	A	G	GG	AA	AG	11	6	0.647059	M	L	0.332306	0.948603	No	OK	AG	10	9	0.526316	M	L	0.823803	1	No	OK	AG	18	4	0.818182	M	L	0.00434351	0.222704	No	OK	AG	13	4	0.764706	M	L	0.0490417	0.618391	No	OK
missense_variant	ENSGALG00000015038	CHD1L	1	79989471	rs315458226	G	T	GG	TT	NA	NA	NA	NA	NA	NA	NA	NA	No	DP<10;GQ<30	NA	NA	NA	NA	NA	NA	NA	NA	No	DP<10;GQ<30	NA	NA	NA	NA	NA	NA	NA	NA	No	DP<10;GQ<30	NA	NA	NA	NA	NA	NA	NA	NA	No	DP<10;GQ<30
5_prime_UTR_variant	ENSGALG00000015069	B4GALT4	1	80049008	rs316616500	C	T	CC	TT	CT	8	10	0.444444	M	L	0.814529	1	No	OK	CT	13	18	0.419355	M	L	0.47313	1	No	OK	CT	19	14	0.575758	P	F	0.48685	1	No	OK	CT	16	4	0.8	P	F	0.0118179	0.38445	No	OK
3_prime_UTR_variant	ENSGALG00000022891	B4GALT3	1	80062294	rs731255641	G	A	AA	GG	AG	11	19	0.366667	P	F	0.200488	0.87101	No	OK	AG	21	19	0.525	M	L	0.874629	1	No	OK	AG	16	22	0.421053	P	F	0.417692	0.962991	No	OK	AG	12	24	0.333333	P	F	0.0652453	0.643907	No	OK
synonymous_variant	ENSGALG00000015075	ENSGALG00000015075	1	80085330	.	A	G	GG	AA	AG	72	79	0.476821	P	F	0.625504	1	No	OK	AG	91	89	0.505556	M	L	0.940612	1	No	OK	AG	104	103	0.502415	M	L	0.944743	1	No	OK	AG	77	72	0.516779	M	L	0.743269	1	No	OK
downstream_gene_variant	ENSGALG00000015077	ARHGAP31	1	80205866	rs314901504	T	C	CC	TT	NA	NA	NA	NA	NA	NA	NA	NA	No	DP<10	NA	NA	NA	NA	NA	NA	NA	NA	No	DP<10	CT	3	7	0.3	P	F	0.34375	0.924445	No	OK	NA	NA	NA	NA	NA	NA	NA	NA	No	DP<10
downstream_gene_variant	ENSGALG00000015077	ARHGAP31	1	80207438	rs317213345	T	C	CC	TT	NA	NA	NA	NA	NA	NA	NA	NA	No	DP<10	NA	NA	NA	NA	NA	NA	NA	NA	No	DP<10;GQ<30	CT	13	3	0.8125	M	L	0.0212708	0.430055	No	OK	CT	7	5	0.583333	M	L	0.774414	1	No	OK
downstream_gene_variant	ENSGALG00000015089	GAP43	1	81677184	rs737810938	C	A	CC	AA	AC	152	134	0.531469	P	F	0.314785	0.948603	No	OK	AC	151	147	0.506711	P	F	0.862071	1	No	OK	AC	156	126	0.553191	P	F	0.0839993	0.675417	No	OK	AC	151	122	0.553114	P	F	0.0899603	0.716957	No	OK
downstream_gene_variant	ENSGALG00000015089	GAP43	1	81677700	rs315396024	G	A	GG	AA	AG	105	120	0.466667	M	L	0.350672	0.957874	No	OK	AG	131	104	0.557447	P	F	0.0896619	0.71045	No	OK	AG	144	100	0.590164	P	F	0.00579705	0.25936	No	OK	AG	109	99	0.524038	P	F	0.532704	1	No	OK
upstream_gene_variant	ENSGALG00000015185	TAF13	1	82806712	rs314773963	C	T	CC	TT	CT	6	14	0.3	M	L	0.115318	0.74672	No	OK	CT	8	13	0.380952	M	L	0.38331	0.958259	No	OK	CT	4	7	0.363636	M	L	0.548828	1	No	OK	CT	4	9	0.307692	M	L	0.266846	0.903183	No	OK
upstream_gene_variant	ENSGALG00000015185	TAF13	1	82806776	rs14850931	A	G	AA	GG	NA	NA	NA	NA	NA	NA	NA	NA	No	GQ<30	AG	13	24	0.351351	M	L	0.0988717	0.718581	No	OK	AG	10	22	0.3125	M	L	0.0501025	0.582667	No	OK	AG	7	17	0.291667	M	L	0.0639147	0.643907	No	OK
intron_variant	ENSGALG00000015197	SLC35A5	1	82967362	rs315851750	C	T	CC	TT	CT	5	14	0.263158	M	L	0.0635681	0.654957	No	OK	CT	15	27	0.357143	M	L	0.0884295	0.71045	No	OK	CT	11	11	0.5	M	L	1	1	No	OK	CT	5	13	0.277778	M	L	0.0962524	0.71815	No	OK
3_prime_UTR_variant	ENSGALG00000015246	TIPRL	1	83518574	rs314572339	T	C	CC	TT	CT	15	36	0.294118	P	F	0.00460131	0.270473	No	OK	CT	29	45	0.391892	P	F	0.0805069	0.683162	No	OK	CT	24	36	0.4	P	F	0.155002	0.765926	No	OK	CT	19	26	0.422222	P	F	0.371298	0.966171	No	OK
downstream_gene_variant	ENSGALG00000015252	ST3GAL6	1	83656976	rs317656988	C	T	CC	TT	NA	NA	NA	NA	NA	NA	NA	NA	No	GQ<30	NA	NA	NA	NA	NA	NA	NA	NA	No	DP<10;GQ<30	CT	9	9	0.5	M	L	1	1	No	OK	NA	NA	NA	NA	NA	NA	NA	NA	No	DP<10
downstream_gene_variant	ENSGALG00000015258	DCBLD2	1	83975760	rs315056350	G	A	AA	GG	AG	27	37	0.421875	P	F	0.260435	0.904561	No	OK	AG	26	48	0.351351	P	F	0.01408	0.394717	No	OK	AG	27	54	0.333333	P	F	0.00359635	0.207837	No	OK	AG	28	48	0.368421	P	F	0.0286267	0.531876	No	OK
downstream_gene_variant	ENSGALG00000015258	DCBLD2	1	83975781	rs733788787	A	G	GG	AA	AG	31	36	0.462687	P	F	0.625407	1	No	OK	AG	20	44	0.3125	P	F	0.00368996	0.24114	No	OK	AG	27	45	0.375	P	F	0.0443709	0.557144	No	OK	AG	25	46	0.352113	P	F	0.0169947	0.436015	No	OK
downstream_gene_variant	ENSGALG00000015275	NIT2	1	84264780	rs735838257	C	A	AA	CC	AC	17	19	0.472222	P	F	0.867939	1	No	OK	AC	30	18	0.625	M	L	0.111403	0.730648	No	OK	AC	15	14	0.517241	M	L	0.855536	1	No	OK	AC	11	17	0.392857	P	F	0.344928	0.944743	No	OK
downstream_gene_variant	ENSGALG00000015275	NIT2	1	84264808	rs736665848	A	G	GG	AA	AG	21	17	0.552632	M	L	0.627103	1	No	OK	AG	28	21	0.571429	M	L	0.391603	0.960515	No	OK	AG	16	11	0.592593	M	L	0.442068	0.982258	No	OK	AG	9	12	0.428571	P	F	0.663624	1	No	OK
downstream_gene_variant	ENSGALG00000015275	NIT2	1	84265371	rs735247927	T	C	CC	TT	CT	16	11	0.592593	M	L	0.442068	1	No	OK	CT	34	17	0.666667	M	L	0.0240929	0.480666	No	OK	CT	19	7	0.730769	M	L	0.0289593	0.487348	No	OK	CT	10	11	0.47619	P	F	1	1	No	OK
downstream_gene_variant	ENSGALG00000015275	NIT2	1	84265379	rs737434692	C	T	TT	CC	CT	16	13	0.551724	M	L	0.711071	1	No	OK	CT	34	16	0.68	M	L	0.0153467	0.415078	No	OK	CT	20	6	0.769231	M	L	0.00935531	0.313366	No	OK	CT	10	11	0.47619	P	F	1	1	No	OK
3_prime_UTR_variant	ENSGALG00000015285	TOMM70A	1	84266343	rs15331066	T	C	CC	TT	CT	85	70	0.548387	M	L	0.260732	0.904561	No	OK	CT	90	88	0.505618	M	L	0.94028	1	No	OK	CT	99	92	0.518325	M	L	0.664296	1	No	OK	CT	114	64	0.640449	M	L	0.00022007	0.0505371	Yes	OK
3_prime_UTR_variant	ENSGALG00000015285	TOMM70A	1	84266346	rs15331067	A	C	CC	AA	AC	83	68	0.549669	M	L	0.2545	0.904561	No	OK	AC	87	89	0.494318	P	F	0.939943	1	No	OK	AC	97	90	0.518717	M	L	0.660948	1	No	OK	AC	111	62	0.641618	M	L	0.00024099	0.054801	Yes	OK
3_prime_UTR_variant	ENSGALG00000015285	TOMM70A	1	84267151	rs314592688	G	C	GG	CC	CG	67	66	0.503759	P	F	0.931202	1	No	OK	CG	67	85	0.440789	M	L	0.167722	0.812072	No	OK	CG	69	67	0.507353	P	F	0.931708	1	No	OK	CG	63	49	0.5625	P	F	0.219131	0.876447	No	OK
synonymous_variant	ENSGALG00000015299	TFG	1	84375553	rs13895697	G	A	AA	GG	AG	76	84	0.475	P	F	0.580129	1	No	OK	AG	64	73	0.467153	P	F	0.494442	1	No	OK	AG	54	82	0.397059	P	F	0.02026	0.425018	No	OK	AG	64	79	0.447552	P	F	0.241604	0.893315	No	OK
downstream_gene_variant	ENSGALG00000015299	TFG	1	84389200	rs316756876	T	G	GG	TT	GT	16	7	0.695652	M	L	0.0931396	0.728561	No	OK	GT	15	9	0.625	M	L	0.307456	0.939424	No	OK	GT	90	37	0.708661	M	L	2.87203e-06	0.00170031	Yes	OK	GT	27	18	0.6	M	L	0.232693	0.8832	No	OK
splice_region_variant&synonymous_variant	ENSGALG00000015307	ABI3BP	1	84428674	rs316125356	C	G	GG	CC	NA	NA	NA	NA	NA	NA	NA	NA	No	DP<10	NA	NA	NA	NA	NA	NA	NA	NA	No	DP<10	CG	30	7	0.810811	M	L	0.000191076	0.0410522	Yes	OK	CG	15	7	0.681818	M	L	0.133801	0.78143	No	OK
synonymous_variant	ENSGALG00000015307	ABI3BP	1	84430749	rs316375100	G	A	GG	AA	AG	13	13	0.5	M	L	1	1	No	OK	NA	NA	NA	NA	NA	NA	NA	NA	No	DP<10;GQ<30	AG	26	58	0.309524	M	L	0.000627947	0.0827974	Yes	OK	AG	13	34	0.276596	M	L	0.00308768	0.216774	No	OK
downstream_gene_variant	ENSGALG00000015330	PCNP	1	84724430	rs314632688	T	C	CC	TT	CT	22	18	0.55	M	L	0.635828	1	No	OK	CT	23	11	0.676471	M	L	0.0576127	0.634764	No	OK	CT	17	14	0.548387	M	L	0.7201	1	No	OK	CT	14	5	0.736842	M	L	0.0635681	0.643907	No	OK
downstream_gene_variant	ENSGALG00000015330	PCNP	1	84724640	rs15332190	A	G	GG	AA	AG	17	16	0.515152	M	L	0.864166	1	No	OK	AG	23	18	0.560976	M	L	0.532709	1	No	OK	AG	27	11	0.710526	M	L	0.013853	0.364878	No	OK	AG	20	6	0.769231	M	L	0.00935531	0.351643	No	OK
downstream_gene_variant	ENSGALG00000015330	PCNP	1	84724986	rs735087423	A	G	GG	AA	AG	28	8	0.777778	M	L	0.00119324	0.145894	No	OK	AG	21	14	0.6	M	L	0.310505	0.939424	No	OK	AG	23	6	0.793103	M	L	0.0023157	0.166763	No	OK	AG	26	14	0.65	M	L	0.0806905	0.692479	No	OK
downstream_gene_variant	ENSGALG00000015355	CD47	1	86814424	rs735194256	A	T	TT	AA	AT	26	29	0.472727	P	F	0.787706	1	No	OK	AT	36	37	0.493151	P	F	1	1	No	OK	AT	30	38	0.441176	P	F	0.396125	0.954914	No	OK	AT	19	20	0.487179	P	F	1	1	No	OK
downstream_gene_variant	ENSGALG00000015355	CD47	1	86814425	rs739979076	G	A	AA	GG	AG	26	29	0.472727	P	F	0.787706	1	No	OK	AG	36	37	0.493151	P	F	1	1	No	OK	AG	30	38	0.441176	P	F	0.396125	0.954914	No	OK	AG	19	20	0.487179	P	F	1	1	No	OK
synonymous_variant	ENSGALG00000015356	IFT57	1	86860492	rs739562235	T	C	CC	TT	CT	22	42	0.34375	P	F	0.0168582	0.442024	No	OK	CT	12	42	0.222222	P	F	5.20945e-05	0.0202582	Yes	OK	CT	20	30	0.4	P	F	0.202639	0.841903	No	OK	CT	20	28	0.416667	P	F	0.312327	0.944743	No	OK
synonymous_variant	ENSGALG00000015356	IFT57	1	86860993	rs732574877	A	G	AA	GG	AG	32	14	0.695652	P	F	0.0113516	0.391914	No	OK	AG	21	18	0.538462	P	F	0.749259	1	No	OK	AG	29	12	0.707317	P	F	0.0115078	0.343439	No	OK	AG	35	16	0.686275	P	F	0.0109736	0.375867	No	OK
5_prime_UTR_variant	ENSGALG00000022871	HHLA2	1	86869928	rs734971955	G	C	GG	CC	NA	NA	NA	NA	NA	NA	NA	NA	No	GQ<30	GG	20	NA	0.952381	P	F	NA	NA	Yes	OK	NA	NA	NA	NA	NA	NA	NA	NA	No	DP<10;GQ<30	CG	16	4	0.8	P	F	0.0118179	0.38445	No	OK
synonymous_variant	ENSGALG00000022871	HHLA2	1	86870567	rs732713262	C	T	CC	TT	NA	NA	NA	NA	NA	NA	NA	NA	No	GQ<30	CT	22	3	0.88	P	F	0.000156522	0.0418301	Yes	OK	CT	25	5	0.833333	P	F	0.000324914	0.0558874	Yes	OK	CT	17	2	0.894737	P	F	0.000728607	0.109566	No	OK
missense_variant	ENSGALG00000022871	HHLA2	1	86870575	rs314031507	T	C	TT	CC	NA	NA	NA	NA	NA	NA	NA	NA	No	GQ<30	CT	21	3	0.875	P	F	0.000277162	0.057187	Yes	OK	CT	24	5	0.827586	P	F	0.000546113	0.0741461	Yes	OK	CT	16	4	0.8	P	F	0.0118179	0.38445	No	OK
downstream_gene_variant	ENSGALG00000015375	PLCXD2	1	87809585	rs314644319	C	A	AA	CC	NA	NA	NA	NA	NA	NA	NA	NA	No	DP<10	NA	NA	NA	NA	NA	NA	NA	NA	No	DP<10	NA	NA	NA	NA	NA	NA	NA	NA	No	DP<10;GQ<30	NA	NA	NA	NA	NA	NA	NA	NA	No	DP<10
3_prime_UTR_variant	ENSGALG00000015409	PROS1	1	89046436	rs739689790	C	A	AA	CC	AC	30	33	0.47619	P	F	0.801306	1	No	OK	AC	30	21	0.588235	M	L	0.262438	0.898645	No	OK	AC	36	36	0.5	M	L	1	1	No	OK	AC	34	33	0.507463	M	L	0.903597	1	No	OK
upstream_gene_variant	ENSGALG00000019215	ARL6	1	90579711	rs315464977	G	A	AA	GG	AG	12	23	0.342857	P	F	0.0895311	0.728561	No	OK	AG	31	9	0.775	M	L	0.000679548	0.0976529	Yes	OK	AG	21	15	0.583333	M	L	0.405032	0.957284	No	OK	AG	9	11	0.45	P	F	0.823803	1	No	OK
downstream_gene_variant	ENSGALG00000015429	ENSGALG00000015429	1	90657594	rs314538499	G	A	GG	AA	AG	5	5	0.5	M	L	1	1	No	OK	NA	NA	NA	NA	NA	NA	NA	NA	No	DP<10	GG	14	NA	1	P	F	NA	NA	Yes	OK	NA	NA	NA	NA	NA	NA	NA	NA	No	DP<10
synonymous_variant	ENSGALG00000015420	MINA	1	90707782	rs733193398	T	C	TT	CC	CT	13	7	0.65	P	F	0.263176	0.904561	No	OK	CT	5	17	0.227273	M	L	0.0169005	0.424191	No	OK	CT	12	6	0.666667	P	F	0.237885	0.853895	No	OK	CT	6	23	0.206897	M	L	0.0023157	0.191742	No	OK
downstream_gene_variant	ENSGALG00000015437	BRP44	1	90871453	rs732620366	A	G	GG	AA	AG	117	28	0.806897	M	L	3.89324e-14	1.13083e-10	Yes	OK	AG	112	34	0.767123	M	L	6.42132e-11	1.00105e-07	Yes	OK	AG	113	42	0.729032	M	L	1.04843e-08	9.88514e-06	Yes	OK	AG	99	21	0.825	M	L	2.66178e-13	5.6402e-10	Yes	OK
downstream_gene_variant	ENSGALG00000015437	BRP44	1	90871581	rs736044409	T	C	CC	TT	CT	134	37	0.783626	M	L	4.145e-14	1.13083e-10	Yes	OK	CT	148	41	0.783069	M	L	2.08618e-15	5.57528e-12	Yes	OK	CT	131	36	0.784431	M	L	6.98081e-14	1.22559e-10	Yes	OK	CT	132	49	0.729282	M	L	5.4742e-10	7.73306e-07	Yes	OK
downstream_gene_variant	ENSGALG00000015437	BRP44	1	90871607	rs733393802	C	A	AA	CC	AC	116	41	0.738854	M	L	1.72612e-09	2.20994e-06	Yes	OK	AC	100	40	0.714286	M	L	4.1434e-07	0.000369104	Yes	OK	AC	102	31	0.766917	M	L	4.90718e-10	5.67828e-07	Yes	OK	AC	104	37	0.737589	M	L	1.46871e-08	1.66992e-05	Yes	OK
downstream_gene_variant	ENSGALG00000015437	BRP44	1	90871656	rs733790557	T	G	GG	TT	GT	80	42	0.655738	M	L	0.000740795	0.113519	No	OK	GT	79	40	0.663866	M	L	0.000445311	0.0773738	Yes	OK	GT	100	38	0.724638	M	L	1.28848e-07	0.000105809	Yes	OK	GT	92	30	0.754098	M	L	1.64672e-08	1.82774e-05	Yes	OK
downstream_gene_variant	ENSGALG00000015437	BRP44	1	90871659	rs732516752	G	A	AA	GG	AG	77	40	0.65812	M	L	0.000799584	0.116989	No	OK	AG	75	39	0.657895	M	L	0.000959197	0.116268	No	OK	AG	99	36	0.733333	M	L	5.49948e-08	4.82759e-05	Yes	OK	AG	93	30	0.756098	M	L	1.08379e-08	1.32956e-05	Yes	OK
downstream_gene_variant	ENSGALG00000015437	BRP44	1	90871693	rs312775565	T	C	CC	TT	CT	59	25	0.702381	M	L	0.000266451	0.0650537	Yes	OK	CT	75	30	0.714286	M	L	1.31537e-05	0.00677257	Yes	OK	CT	75	27	0.735294	M	L	2.14769e-06	0.00133351	Yes	OK	CT	61	24	0.717647	M	L	7.39595e-05	0.0248041	Yes	OK
downstream_gene_variant	ENSGALG00000015437	BRP44	1	90871813	rs740792802	C	T	TT	CC	CT	127	35	0.783951	M	L	1.85091e-13	4.41627e-10	Yes	OK	CT	122	27	0.818792	M	L	1.26763e-15	3.61327e-12	Yes	OK	CT	119	31	0.793333	M	L	2.34396e-13	3.61637e-10	Yes	OK	CT	89	28	0.760684	M	L	1.36613e-08	1.59212e-05	Yes	OK
downstream_gene_variant	ENSGALG00000015437	BRP44	1	90871952	rs736374925	G	A	AA	GG	AG	110	17	0.866142	M	L	7.38677e-18	3.87746e-14	Yes	OK	AG	100	26	0.793651	M	L	1.98453e-11	3.59278e-08	Yes	OK	AG	110	18	0.859375	M	L	2.65414e-17	6.43491e-14	Yes	OK	AG	72	27	0.727273	M	L	6.9007e-06	0.00392305	Yes	OK
downstream_gene_variant	ENSGALG00000015437	BRP44	1	90872023	rs14858550	A	T	TT	AA	AT	114	28	0.802817	M	L	1.64092e-13	4.10166e-10	Yes	OK	AT	109	43	0.717105	M	L	8.54129e-08	8.71553e-05	Yes	OK	AT	119	31	0.793333	M	L	2.34396e-13	3.61637e-10	Yes	OK	AT	117	23	0.835714	M	L	2.33107e-16	7.76195e-13	Yes	OK
downstream_gene_variant	ENSGALG00000015437	BRP44	1	90872062	.	A	T	AA	TT	AT	18	64	0.219512	M	L	3.31552e-07	0.000255939	Yes	OK	AT	23	72	0.242105	M	L	4.75748e-07	0.000404545	Yes	OK	AT	26	77	0.252427	M	L	4.94548e-07	0.000370286	Yes	OK	AT	16	77	0.172043	M	L	9.62978e-11	1.60325e-07	Yes	OK
downstream_gene_variant	ENSGALG00000015437	BRP44	1	90872148	rs14858551	T	C	CC	TT	CT	125	21	0.856164	M	L	3.27959e-19	2.8692e-15	Yes	OK	CT	81	28	0.743119	M	L	3.77805e-07	0.000341987	Yes	OK	CT	94	35	0.728682	M	L	2.03517e-07	0.000161904	Yes	OK	CT	76	23	0.767677	M	L	8.53433e-08	7.80088e-05	Yes	OK
downstream_gene_variant	ENSGALG00000015437	BRP44	1	90872238	rs14858552	C	T	TT	CC	CT	98	28	0.777778	M	L	2.68763e-10	3.91887e-07	Yes	OK	CT	95	35	0.730769	M	L	1.38464e-07	0.000138765	Yes	OK	CT	97	25	0.795082	M	L	3.32369e-11	4.33904e-08	Yes	OK	CT	58	22	0.725	M	L	7.01057e-05	0.0242598	Yes	OK
downstream_gene_variant	ENSGALG00000015437	BRP44	1	90872296	rs14858553	T	C	CC	TT	CT	78	22	0.78	M	L	1.59053e-08	1.4909e-05	Yes	OK	CT	109	24	0.819549	M	L	3.88562e-14	8.07662e-11	Yes	OK	CT	113	27	0.807143	M	L	1.03749e-13	1.70396e-10	Yes	OK	CT	85	30	0.73913	M	L	2.86066e-07	0.000242464	Yes	OK
downstream_gene_variant	ENSGALG00000015437	BRP44	1	90872302	rs14858554	A	T	TT	AA	AT	86	20	0.811321	M	L	6.19338e-11	1.01595e-07	Yes	OK	AT	128	30	0.810127	M	L	1.28765e-15	3.61327e-12	Yes	OK	AT	120	30	0.8	M	L	5.97373e-14	1.08624e-10	Yes	OK	AT	102	32	0.761194	M	L	1.0414e-09	1.42786e-06	Yes	OK
downstream_gene_variant	ENSGALG00000015437	BRP44	1	90872431	rs317731737	T	C	CC	TT	CT	107	26	0.804511	M	L	7.24057e-13	1.58363e-09	Yes	OK	CT	130	32	0.802469	M	L	3.25877e-15	8.31311e-12	Yes	OK	CT	130	27	0.828025	M	L	2.29039e-17	5.83064e-14	Yes	OK	CT	92	21	0.814159	M	L	8.69335e-12	1.62103e-08	Yes	OK
downstream_gene_variant	ENSGALG00000015437	BRP44	1	90872458	rs316066739	T	C	CC	TT	CT	121	30	0.801325	M	L	3.71773e-14	1.13083e-10	Yes	OK	CT	149	39	0.792553	M	L	2.38114e-16	7.42414e-13	Yes	OK	CT	161	34	0.825641	M	L	5.81571e-21	5.86e-17	Yes	OK	CT	119	23	0.838028	M	L	8.27709e-17	4.82316e-13	Yes	OK
downstream_gene_variant	ENSGALG00000015437	BRP44	1	90872516	rs313306572	C	T	TT	CC	CT	84	18	0.823529	M	L	2.257e-11	4.02815e-08	Yes	OK	CT	85	24	0.779817	M	L	3.50483e-09	4.22972e-06	Yes	OK	CT	109	17	0.865079	M	L	1.28164e-17	3.4344e-14	Yes	OK	CT	90	16	0.849057	M	L	1.09948e-13	2.69761e-10	Yes	OK
downstream_gene_variant	ENSGALG00000015437	BRP44	1	90872557	rs316289028	A	G	GG	AA	AG	90	21	0.810811	M	L	2.31447e-11	4.02815e-08	Yes	OK	AG	118	21	0.848921	M	L	1.39663e-17	6.5318e-14	Yes	OK	AG	130	22	0.855263	M	L	7.5799e-20	3.85923e-16	Yes	OK	AG	105	23	0.820312	M	L	1.03139e-13	2.67113e-10	Yes	OK
downstream_gene_variant	ENSGALG00000015437	BRP44	1	90872709	rs15346021	T	C	TT	CC	CT	31	97	0.242188	M	L	4.156e-09	4.74253e-06	Yes	OK	CT	35	150	0.189189	M	L	3.6957e-18	2.0741e-14	Yes	OK	CT	33	134	0.197605	M	L	1.22482e-15	2.59834e-12	Yes	OK	CT	19	109	0.148438	M	L	1.55583e-16	7.25283e-13	Yes	OK
downstream_gene_variant	ENSGALG00000015437	BRP44	1	90872734	rs15346023	A	G	AA	GG	AG	31	96	0.244094	M	L	6.32744e-09	6.77836e-06	Yes	OK	AG	36	149	0.194595	M	L	1.55617e-17	6.71812e-14	Yes	OK	AG	30	142	0.174419	M	L	1.25883e-18	4.57802e-15	Yes	OK	AG	21	100	0.173554	M	L	1.60631e-13	3.74407e-10	Yes	OK
downstream_gene_variant	ENSGALG00000015437	BRP44	1	90872872	rs314782235	G	A	AA	GG	AG	109	17	0.865079	M	L	1.28164e-17	6.116e-14	Yes	OK	AG	119	29	0.804054	M	L	3.81766e-14	8.07662e-11	Yes	OK	AG	103	22	0.824	M	L	1.00487e-13	1.70396e-10	Yes	OK	AG	97	27	0.782258	M	L	1.85456e-10	2.8818e-07	Yes	OK
downstream_gene_variant	ENSGALG00000015437	BRP44	1	90873011	rs736094600	G	A	AA	GG	AG	94	17	0.846847	M	L	4.2635e-14	1.13083e-10	Yes	OK	AG	106	14	0.883333	M	L	1.15681e-18	9.27463e-15	Yes	OK	AG	120	16	0.882353	M	L	6.90576e-21	5.86e-17	Yes	OK	AG	122	17	0.877698	M	L	9.10148e-21	1.41428e-16	Yes	OK
downstream_gene_variant	ENSGALG00000015437	BRP44	1	90873038	rs739639961	T	C	CC	TT	CT	79	17	0.822917	M	L	9.94151e-11	1.58136e-07	Yes	OK	CT	94	12	0.886792	M	L	6.1981e-17	2.319e-13	Yes	OK	CT	106	15	0.876033	M	L	4.71566e-18	1.50058e-14	Yes	OK	CT	104	17	0.859504	M	L	1.97862e-16	7.68644e-13	Yes	OK
downstream_gene_variant	ENSGALG00000015437	BRP44	1	90873438	rs734785782	G	A	AA	GG	AG	100	18	0.847458	M	L	5.72506e-15	2.00347e-11	Yes	OK	AG	109	32	0.77305	M	L	5.02296e-11	8.54238e-08	Yes	OK	AG	143	35	0.803371	M	L	1.07587e-16	2.48986e-13	Yes	OK	AG	104	23	0.818898	M	L	1.69643e-13	3.76584e-10	Yes	OK
downstream_gene_variant	ENSGALG00000015437	BRP44	1	90873492	rs735856173	T	G	GG	TT	NA	NA	NA	NA	NA	NA	NA	NA	No	GQ<30	GT	81	22	0.786408	M	L	4.06693e-09	4.75509e-06	Yes	OK	GT	111	21	0.840909	M	L	5.59693e-16	1.23897e-12	Yes	OK	GT	77	12	0.865169	M	L	9.03748e-13	1.75542e-09	Yes	OK
downstream_gene_variant	ENSGALG00000015437	BRP44	1	90873574	rs738152300	A	C	AA	CC	AC	26	90	0.224138	M	L	1.89464e-09	2.36794e-06	Yes	OK	AC	17	116	0.12782	M	L	2.64324e-19	2.96687e-15	Yes	OK	AC	29	108	0.211679	M	L	6.6582e-12	9.41654e-09	Yes	OK	NA	NA	NA	NA	NA	NA	NA	NA	No	GQ<30
downstream_gene_variant	ENSGALG00000015437	BRP44	1	90873705	rs732266722	C	T	CC	TT	CT	29	137	0.174699	M	L	5.48357e-18	3.19826e-14	Yes	OK	CT	36	172	0.173077	M	L	1.86001e-22	3.47959e-18	Yes	OK	CT	47	140	0.251337	M	L	6.25662e-12	9.10142e-09	Yes	OK	CT	17	104	0.140496	M	L	1.97862e-16	7.68644e-13	Yes	OK
downstream_gene_variant	ENSGALG00000015437	BRP44	1	90873752	rs734363645	A	G	AA	GG	AG	31	175	0.150485	M	L	1.4272e-25	3.74583e-21	Yes	OK	AG	38	184	0.171171	M	L	3.5829e-24	2.0108e-19	Yes	OK	AG	36	151	0.192513	M	L	5.95024e-18	1.78206e-14	Yes	OK	AG	30	143	0.17341	M	L	7.60099e-19	5.13227e-15	Yes	OK
downstream_gene_variant	ENSGALG00000015437	BRP44	1	90874036	rs740368050	G	A	GG	AA	AG	17	131	0.114865	M	L	5.45054e-23	9.53699e-19	Yes	OK	AG	29	121	0.193333	M	L	1.46172e-14	3.28139e-11	Yes	OK	NA	NA	NA	NA	NA	NA	NA	NA	No	GQ<30	AG	37	137	0.212644	M	L	1.05813e-14	3.08293e-11	Yes	OK
downstream_gene_variant	ENSGALG00000015438	MPZL1	1	90874743	rs741244026	G	A	AA	GG	AG	103	16	0.865546	M	L	9.54663e-17	4.17602e-13	Yes	OK	AG	125	25	0.833333	M	L	3.41057e-17	1.3672e-13	Yes	OK	AG	133	26	0.836478	M	L	1.66401e-18	5.6481e-15	Yes	OK	NA	NA	NA	NA	NA	NA	NA	NA	No	GQ<30
3_prime_UTR_variant	ENSGALG00000015438	MPZL1	1	90875332	rs314032672	G	A	AA	GG	AG	117	26	0.818182	M	L	5.51864e-15	2.00347e-11	Yes	OK	AG	132	27	0.830189	M	L	8.28733e-18	4.2282e-14	Yes	OK	AG	134	24	0.848101	M	L	9.95587e-20	4.60812e-16	Yes	OK	AG	103	16	0.865546	M	L	9.54663e-17	4.94484e-13	Yes	OK
synonymous_variant	ENSGALG00000015438	MPZL1	1	90875606	rs312452480	A	T	TT	AA	AT	134	27	0.832298	M	L	2.9837e-18	1.95775e-14	Yes	OK	AT	140	28	0.833333	M	L	4.09474e-19	3.83009e-15	Yes	OK	AT	153	26	0.854749	M	L	4.32379e-23	5.50354e-19	Yes	OK	AT	118	18	0.867647	M	L	3.29373e-19	3.07087e-15	Yes	OK
synonymous_variant	ENSGALG00000015438	MPZL1	1	90891019	rs738577169	G	A	GG	AA	AG	18	131	0.120805	M	L	2.27544e-22	2.98606e-18	Yes	OK	AG	33	138	0.192982	M	L	1.80394e-16	5.95533e-13	Yes	OK	AG	29	163	0.151042	M	L	7.73914e-24	1.97015e-19	Yes	OK	AG	21	108	0.162791	M	L	2.66729e-15	8.28942e-12	Yes	OK
intron_variant	ENSGALG00000015459	ZFP92	1	91250341	rs13904357	G	A	AA	GG	AG	14	5	0.736842	M	L	0.0635681	0.654957	No	OK	NA	NA	NA	NA	NA	NA	NA	NA	No	DP<10;GQ<30	GG	10	NA	1	M	L	NA	NA	Yes	OK	AG	6	4	0.6	M	L	0.753906	1	No	OK
intron_variant	ENSGALG00000015459	ZFP92	1	91250425	rs13904358	C	T	TT	CC	CT	8	7	0.533333	M	L	0.803619	1	No	OK	CT	7	7	0.5	M	L	1	1	No	OK	CC	10	NA	1	M	L	NA	NA	Yes	OK	NA	NA	NA	NA	NA	NA	NA	NA	No	DP<10
synonymous_variant	ENSGALG00000015464	PTGFRN	1	91420656	rs737923722	G	A	GG	AA	AG	19	26	0.422222	M	L	0.371298	0.969229	No	OK	AG	29	22	0.568627	P	F	0.401062	0.973041	No	OK	AG	18	43	0.295082	M	L	0.0018681	0.150358	No	OK	AG	18	15	0.545455	P	F	0.728332	1	No	OK
3_prime_UTR_variant	ENSGALG00000015464	PTGFRN	1	91421214	rs315853190	T	A	AA	TT	AT	14	41	0.254545	P	F	0.000355281	0.0725658	Yes	OK	AT	31	34	0.476923	P	F	0.804317	1	No	OK	AT	32	42	0.432432	P	F	0.295413	0.910889	No	OK	AT	27	32	0.457627	P	F	0.602923	1	No	OK
3_prime_UTR_variant	ENSGALG00000015464	PTGFRN	1	91421350	rs14859219	T	G	TT	GG	GT	26	10	0.722222	P	F	0.011331	0.391914	No	OK	GT	16	12	0.571429	P	F	0.571588	1	No	OK	GT	27	13	0.675	P	F	0.0384773	0.533397	No	OK	GT	23	11	0.676471	P	F	0.0576127	0.638396	No	OK
3_prime_UTR_variant	ENSGALG00000015464	PTGFRN	1	91422842	rs313354689	G	C	GG	CC	CG	19	20	0.487179	M	L	1	1	No	OK	CG	25	26	0.490196	M	L	1	1	No	OK	CG	29	28	0.508772	P	F	0.895683	1	No	OK	CG	25	22	0.531915	P	F	0.770867	1	No	OK
3_prime_UTR_variant	ENSGALG00000015464	PTGFRN	1	91423092	rs738969109	T	G	TT	GG	GT	35	29	0.546875	P	F	0.532309	1	No	OK	GT	53	26	0.670886	P	F	0.00318301	0.223415	No	OK	GT	56	26	0.682927	P	F	0.00122038	0.124021	No	OK	GT	50	25	0.666667	P	F	0.00522824	0.280144	No	OK
3_prime_UTR_variant	ENSGALG00000015464	PTGFRN	1	91423096	rs731807704	T	G	GG	TT	GT	30	36	0.454545	P	F	0.538583	1	No	OK	GT	26	56	0.317073	P	F	0.00122038	0.136164	No	OK	GT	26	58	0.309524	P	F	0.000627947	0.0827974	Yes	OK	GT	25	53	0.320513	P	F	0.00203114	0.17899	No	OK
3_prime_UTR_variant	ENSGALG00000015480	POGLUT1	1	91656500	rs739459687	T	C	TT	CC	CT	37	21	0.637931	P	F	0.0479403	0.631575	No	OK	CT	54	39	0.580645	P	F	0.146177	0.769294	No	OK	CT	60	34	0.638298	P	F	0.00954781	0.31398	No	OK	CT	37	34	0.521127	P	F	0.812589	1	No	OK
3_prime_UTR_variant	ENSGALG00000015480	POGLUT1	1	91657898	rs13904857	A	T	AA	TT	AT	36	33	0.521739	P	F	0.809949	1	No	OK	AT	36	46	0.439024	M	L	0.320293	0.939424	No	OK	AT	27	41	0.397059	M	L	0.114254	0.711878	No	OK	AT	23	48	0.323944	M	L	0.00406512	0.244623	No	OK
intergenic_region	ENSGALG00000025177-ENSGALG00000015506	gga-mir-1806-GBE1	1	94446412	rs736285493	G	A	GG	AA	AG	10	23	0.30303	M	L	0.035082	0.556209	No	OK	AG	14	17	0.451613	M	L	0.7201	1	No	OK	AG	9	26	0.257143	M	L	0.00598812	0.261699	No	OK	AG	14	20	0.411765	M	L	0.391528	0.966915	No	OK
intergenic_region	ENSGALG00000025177-ENSGALG00000015506	gga-mir-1806-GBE1	1	94446435	rs738424260	A	G	AA	GG	AG	8	24	0.25	M	L	0.00700037	0.330453	No	OK	AG	9	17	0.346154	M	L	0.168638	0.812072	No	OK	AG	9	20	0.310345	M	L	0.0614283	0.608677	No	OK	AG	9	19	0.321429	M	L	0.0871586	0.716957	No	OK
intergenic_region	ENSGALG00000025177-ENSGALG00000015506	gga-mir-1806-GBE1	1	94447254	rs318018035	C	T	CC	TT	CT	8	13	0.380952	M	L	0.38331	0.969229	No	OK	CT	9	19	0.321429	M	L	0.0871586	0.71045	No	OK	CT	5	21	0.192308	M	L	0.00249392	0.172991	No	OK	CT	6	23	0.206897	M	L	0.0023157	0.191742	No	OK
synonymous_variant	ENSGALG00000015693	USP25	1	98006695	rs14863506	T	C	TT	CC	CT	31	18	0.632653	P	F	0.0854331	0.728561	No	OK	CT	29	26	0.527273	P	F	0.787706	1	No	OK	CT	18	26	0.409091	M	L	0.291215	0.910042	No	OK	CT	12	29	0.292683	M	L	0.0115078	0.383459	No	OK
downstream_gene_variant	ENSGALG00000018244	gga-mir-125b-2	1	98381455	rs793918388	T	C	TT	CC	CT	58	58	0.5	M	L	1	1	No	OK	CT	50	60	0.454545	M	L	0.390927	0.960515	No	OK	CT	40	42	0.487805	M	L	0.912157	1	No	OK	CT	40	49	0.449438	M	L	0.39657	0.9768	No	OK
downstream_gene_variant	ENSGALG00000018244	gga-mir-125b-2	1	98382357	rs14863782	G	T	GG	TT	GG	11	NA	1	P	F	NA	NA	Yes	OK	GT	6	10	0.375	M	L	0.454498	0.99923	No	OK	GT	4	7	0.363636	M	L	0.548828	1	No	OK	NA	NA	NA	NA	NA	NA	NA	NA	No	DP<10
missense_variant	ENSGALG00000015701	ENSGALG00000015701	1	98653919	rs739827344	G	A	GG	AA	AG	132	53	0.713514	P	F	5.7846e-09	6.46054e-06	Yes	OK	AG	104	48	0.684211	P	F	6.4931e-06	0.00379589	Yes	OK	AG	115	43	0.727848	P	F	9.0288e-09	8.67344e-06	Yes	OK	AG	93	47	0.664286	P	F	0.000125629	0.0348599	Yes	OK
intron_variant	ENSGALG00000015701	ENSGALG00000015701	1	98657490	rs313948781	A	G	AA	GG	AG	149	111	0.573077	P	F	0.0215732	0.481088	No	OK	AG	162	103	0.611321	P	F	0.000348565	0.0649905	Yes	OK	AG	130	120	0.52	P	F	0.569301	1	No	OK	AG	144	78	0.648649	P	F	1.11798e-05	0.00579075	Yes	OK
intron_variant	ENSGALG00000015701	ENSGALG00000015701	1	98657537	rs737662581	A	G	AA	GG	AG	115	121	0.487288	M	L	0.744902	1	No	OK	AG	154	113	0.576779	P	F	0.0142142	0.397672	No	OK	AG	112	114	0.495575	M	L	0.946984	1	No	OK	AG	121	76	0.614213	P	F	0.00165074	0.158481	No	OK
intron_variant	ENSGALG00000015701	ENSGALG00000015701	1	98658068	rs314449738	A	G	AA	GG	AG	96	114	0.457143	M	L	0.240682	0.893566	No	OK	AG	84	146	0.365217	M	L	5.23404e-05	0.0202582	Yes	OK	AG	89	118	0.429952	M	L	0.0513756	0.58749	No	OK	AG	64	93	0.407643	M	L	0.025128	0.502528	No	OK
synonymous_variant	ENSGALG00000015821	CCT8	1	103340316	rs317460541	C	T	CC	TT	CT	127	120	0.51417	P	F	0.702714	1	No	OK	CT	131	131	0.5	M	L	1	1	No	OK	CT	135	99	0.576923	P	F	0.0219347	0.440267	No	OK	CT	112	95	0.541063	P	F	0.266061	0.903183	No	OK
synonymous_variant	ENSGALG00000015821	CCT8	1	103341485	rs315544135	G	A	AA	GG	AG	128	171	0.428094	P	F	0.0150049	0.425979	No	OK	AG	137	222	0.381616	P	F	8.47031e-06	0.0046605	Yes	OK	AG	149	222	0.401617	P	F	0.000177472	0.040582	Yes	OK	AG	112	195	0.364821	P	F	2.5108e-06	0.00167208	Yes	OK
synonymous_variant	ENSGALG00000015828	BACH1	1	103435399	rs741111593	G	A	GG	AA	AG	17	9	0.653846	P	F	0.168638	0.820959	No	OK	AG	12	17	0.413793	M	L	0.458258	1	No	OK	AG	13	12	0.52	P	F	0.845019	1	No	OK	AG	12	12	0.5	M	L	1	1	No	OK
intron_variant	ENSGALG00000015835	GRIK1	1	103509059	rs314883289	T	C	TT	CC	CT	13	18	0.419355	M	L	0.47313	1	No	OK	CT	15	21	0.416667	M	L	0.405032	0.973041	No	OK	CT	6	27	0.181818	M	L	0.000324063	0.0558874	Yes	OK	CT	6	16	0.272727	M	L	0.0524788	0.626961	No	OK
intron_variant	ENSGALG00000015835	GRIK1	1	103510453	rs738211901	G	A	AA	GG	AG	11	4	0.733333	M	L	0.118469	0.74672	No	OK	AG	12	7	0.631579	M	L	0.359283	0.951179	No	OK	NA	NA	NA	NA	NA	NA	NA	NA	No	DP<10	AG	6	5	0.545455	M	L	0.774414	1	No	OK
intron_variant	ENSGALG00000015835	GRIK1	1	103512258	rs13914682	G	A	AA	GG	AG	28	11	0.717949	M	L	0.0094753	0.367015	No	OK	AG	29	7	0.805556	M	L	0.000312551	0.0611185	Yes	OK	NA	NA	NA	NA	NA	NA	NA	NA	No	GQ<30	AG	15	7	0.681818	M	L	0.133801	0.78143	No	OK
intron_variant	ENSGALG00000015835	GRIK1	1	103513374	rs314223214	C	T	TT	CC	CT	15	3	0.833333	M	L	0.00753784	0.336375	No	OK	CT	14	4	0.777778	M	L	0.0308838	0.528433	No	OK	CT	9	4	0.692308	M	L	0.266846	0.87658	No	OK	NA	NA	NA	NA	NA	NA	NA	NA	No	DP<10
intron_variant	ENSGALG00000015835	GRIK1	1	103514052	rs13914688	C	T	TT	CC	CT	21	4	0.84	M	L	0.000910521	0.121514	No	OK	CT	12	6	0.666667	M	L	0.237885	0.880005	No	OK	NA	NA	NA	NA	NA	NA	NA	NA	No	DP<10;GQ<30	CT	13	3	0.8125	M	L	0.0212708	0.472249	No	OK
intron_variant	ENSGALG00000015835	GRIK1	1	103514067	rs13510310	G	C	CC	GG	CG	23	4	0.851852	M	L	0.000310749	0.0674042	Yes	OK	CG	15	6	0.714286	M	L	0.0783539	0.677178	No	OK	NA	NA	NA	NA	NA	NA	NA	NA	No	DP<10;GQ<30	CG	14	3	0.823529	M	L	0.0127258	0.390757	No	OK
intron_variant	ENSGALG00000015835	GRIK1	1	103514091	rs13510311	G	A	AA	GG	AG	20	7	0.740741	M	L	0.0191573	0.464707	No	OK	AG	20	6	0.769231	M	L	0.00935531	0.343002	No	OK	AG	8	5	0.615385	M	L	0.581055	1	No	OK	NA	NA	NA	NA	NA	NA	NA	NA	No	GQ<30
intron_variant	ENSGALG00000015835	GRIK1	1	103514514	rs13510314	C	T	CC	TT	CT	9	17	0.346154	M	L	0.168638	0.820959	No	OK	CT	6	22	0.214286	M	L	0.00371917	0.24114	No	OK	CT	3	9	0.25	M	L	0.145996	0.751288	No	OK	CT	7	10	0.411765	M	L	0.629059	1	No	OK
intron_variant	ENSGALG00000015835	GRIK1	1	103514638	rs316208830	G	A	GG	AA	AG	3	19	0.136364	M	L	0.000855446	0.119426	No	OK	AG	14	15	0.482759	M	L	1	1	No	OK	AG	2	11	0.153846	M	L	0.0224609	0.440267	No	OK	AG	6	14	0.3	M	L	0.115318	0.741299	No	OK
intron_variant	ENSGALG00000015835	GRIK1	1	103515384	rs13914689	T	C	CC	TT	CT	17	8	0.68	M	L	0.107752	0.737728	No	OK	CT	17	9	0.653846	M	L	0.168638	0.812072	No	OK	NA	NA	NA	NA	NA	NA	NA	NA	No	GQ<30	CT	20	5	0.8	M	L	0.00407732	0.244623	No	OK
intron_variant	ENSGALG00000015835	GRIK1	1	103517434	rs314626596	G	A	GG	AA	AG	7	8	0.466667	M	L	1	1	No	OK	AA	NA	13	0	M	L	NA	NA	Yes	OK	NA	NA	NA	NA	NA	NA	NA	NA	No	DP<10	AG	5	6	0.454545	M	L	1	1	No	OK
synonymous_variant	ENSGALG00000015844	SOD1	1	103981940	rs29008126	T	C	CC	TT	CT	154	120	0.562044	M	L	0.0459978	0.626171	No	OK	CT	179	136	0.568254	M	L	0.0178204	0.439209	No	OK	CT	177	139	0.560127	M	L	0.0372285	0.526515	No	OK	CT	167	127	0.568027	M	L	0.0227724	0.479485	No	OK
downstream_gene_variant	ENSGALG00000015884	MIS18A	1	104206210	rs318040126	C	A	CC	AA	AC	9	8	0.529412	P	F	0.814529	1	No	OK	AC	11	8	0.578947	P	F	0.647606	1	No	OK	AC	11	21	0.34375	M	L	0.110184	0.704233	No	OK	AC	13	18	0.419355	M	L	0.47313	1	No	OK
downstream_gene_variant	ENSGALG00000015884	MIS18A	1	104207519	rs313785778	A	C	CC	AA	AC	8	8	0.5	M	L	1	1	No	OK	AC	11	7	0.611111	M	L	0.480682	1	No	OK	AC	12	3	0.8	M	L	0.0351562	0.514591	No	OK	AC	13	2	0.866667	M	L	0.00738525	0.321686	No	OK
downstream_gene_variant	ENSGALG00000015884	MIS18A	1	104207533	rs737125218	A	G	GG	AA	AG	9	11	0.45	P	F	0.823803	1	No	OK	AG	13	9	0.590909	M	L	0.523467	1	No	OK	AG	14	3	0.823529	M	L	0.0127258	0.352132	No	OK	AG	16	3	0.842105	M	L	0.00442505	0.254042	No	OK
3_prime_UTR_variant	ENSGALG00000015887	URB1	1	104230040	.	G	A	GG	AA	NA	NA	NA	NA	NA	NA	NA	NA	No	GQ<30	AG	20	6	0.769231	P	F	0.00935531	0.343002	No	OK	AG	14	4	0.777778	P	F	0.0308838	0.49416	No	OK	AG	9	4	0.692308	P	F	0.266846	0.903183	No	OK
3_prime_UTR_variant	ENSGALG00000015887	URB1	1	104230306	rs13915616	T	C	CC	TT	CT	6	20	0.230769	P	F	0.00935531	0.365658	No	OK	CT	13	16	0.448276	P	F	0.711071	1	No	OK	CT	10	9	0.526316	M	L	0.823803	1	No	OK	CT	3	11	0.214286	P	F	0.057373	0.638396	No	OK
3_prime_UTR_variant	ENSGALG00000015887	URB1	1	104230328	rs13915617	T	G	GG	TT	GT	7	21	0.25	P	F	0.012541	0.391914	No	OK	GT	16	13	0.551724	M	L	0.711071	1	No	OK	GT	10	11	0.47619	P	F	1	1	No	OK	GT	4	9	0.307692	P	F	0.266846	0.903183	No	OK
3_prime_UTR_variant	ENSGALG00000015887	URB1	1	104230351	.	A	G	AA	GG	AG	16	6	0.727273	P	F	0.0524788	0.641826	No	OK	AG	14	15	0.482759	M	L	1	1	No	OK	AG	17	7	0.708333	P	F	0.0639147	0.608677	No	OK	AG	14	5	0.736842	P	F	0.0635681	0.643907	No	OK
synonymous_variant	ENSGALG00000015887	URB1	1	104231519	rs736669171	T	C	TT	CC	CT	6	9	0.4	M	L	0.607239	1	No	OK	CT	14	8	0.636364	P	F	0.286279	0.928004	No	OK	CT	14	7	0.666667	P	F	0.189247	0.812765	No	OK	CT	23	5	0.821429	P	F	0.000912234	0.117427	No	OK
synonymous_variant	ENSGALG00000015887	URB1	1	104231864	rs738207198	T	C	TT	CC	NA	NA	NA	NA	NA	NA	NA	NA	No	DP<10;GQ<30	CT	8	6	0.571429	P	F	0.790527	1	No	OK	CT	3	17	0.15	M	L	0.00257683	0.17364	No	OK	CT	20	4	0.833333	P	F	0.00154388	0.151838	No	OK
upstream_gene_variant	ENSGALG00000015891	C1H21ORF59	1	104414548	rs733100685	G	A	GG	AA	AG	72	51	0.585366	P	F	0.0709017	0.69165	No	OK	AG	97	54	0.642384	P	F	0.000584639	0.0896478	Yes	OK	AG	84	34	0.711864	P	F	4.72447e-06	0.00258647	Yes	OK	AG	58	33	0.637363	P	F	0.0114563	0.383114	No	OK
upstream_gene_variant	ENSGALG00000015891	C1H21ORF59	1	104414552	rs316933435	G	A	GG	AA	AG	70	52	0.57377	P	F	0.123427	0.758036	No	OK	AG	94	54	0.635135	P	F	0.00126875	0.138801	No	OK	AG	83	36	0.697479	P	F	1.96118e-05	0.00750535	Yes	OK	AG	57	34	0.626374	P	F	0.0205842	0.471072	No	OK
synonymous_variant	ENSGALG00000015907	SYNJ1	1	104415600	rs10723416	G	A	GG	AA	AG	34	49	0.409639	M	L	0.123853	0.758168	No	OK	AG	31	52	0.373494	M	L	0.0275342	0.512869	No	OK	AG	37	47	0.440476	M	L	0.326134	0.924445	No	OK	AG	22	25	0.468085	M	L	0.770867	1	No	OK
missense_variant	ENSGALG00000015907	SYNJ1	1	104415976	rs315219664	A	G	GG	AA	AG	33	52	0.388235	P	F	0.0502509	0.638685	No	OK	AG	50	75	0.4	P	F	0.0314093	0.535355	No	OK	AG	50	74	0.403226	P	F	0.0384485	0.533397	No	OK	AG	48	50	0.489796	P	F	0.919607	1	No	OK
3_prime_UTR_variant	ENSGALG00000015933	PAXBP1	1	104478903	rs313931797	C	T	TT	CC	CT	23	27	0.46	P	F	0.671811	1	No	OK	CT	37	31	0.544118	M	L	0.544612	1	No	OK	CT	40	25	0.615385	M	L	0.0816815	0.659279	No	OK	CT	27	29	0.482143	P	F	0.893853	1	No	OK
downstream_gene_variant	ENSGALG00000006296	ENSGALG00000006296	1	104812482	rs14868902	T	C	TT	CC	CT	18	26	0.409091	M	L	0.291215	0.941367	No	OK	CT	19	48	0.283582	M	L	0.000521613	0.0848862	Yes	OK	CT	27	20	0.574468	P	F	0.381693	0.944998	No	OK	CT	19	18	0.513514	P	F	0.871415	1	No	OK
3_prime_UTR_variant	ENSGALG00000015992	CRYZL1	1	104821571	.	A	C	CC	AA	AC	42	40	0.512195	M	L	0.912157	1	No	OK	AC	51	61	0.455357	P	F	0.395193	0.96839	No	OK	AC	37	73	0.336364	P	F	0.000768985	0.0943711	Yes	OK	AC	31	50	0.382716	P	F	0.0448285	0.602066	No	OK
downstream_gene_variant	ENSGALG00000016006	ITSN1	1	104961343	rs736887608	C	T	TT	CC	CT	17	21	0.447368	P	F	0.627103	1	No	OK	CT	22	22	0.5	M	L	1	1	No	OK	CT	20	28	0.416667	P	F	0.312327	0.921203	No	OK	CT	19	14	0.575758	M	L	0.48685	1	No	OK
intergenic_region	ENSGALG00000016007-ENSGALG00000029120	ENSGALG00000016007-SLC5A3	1	104976828	rs315351298	A	G	AA	GG	NA	NA	NA	NA	NA	NA	NA	NA	No	DP<10	NA	NA	NA	NA	NA	NA	NA	NA	No	DP<10;GQ<30	NA	NA	NA	NA	NA	NA	NA	NA	No	DP<10;GQ<30	NA	NA	NA	NA	NA	NA	NA	NA	No	DP<10;GQ<30
downstream_gene_variant	ENSGALG00000029120	SLC5A3	1	105049937	rs312955558	G	C	GG	CC	CC	NA	10	0	M	L	NA	NA	Yes	OK	NA	NA	NA	NA	NA	NA	NA	NA	No	DP<10	NA	NA	NA	NA	NA	NA	NA	NA	No	DP<10;GQ<30	NA	NA	NA	NA	NA	NA	NA	NA	No	DP<10
3_prime_UTR_variant	ENSGALG00000027579	MRPS6	1	105075475	rs316544842	G	A	AA	GG	AG	53	36	0.595506	M	L	0.0893207	0.728561	No	OK	AG	70	33	0.679612	M	L	0.000340998	0.0640049	Yes	OK	AG	56	31	0.643678	M	L	0.00967322	0.31713	No	OK	AG	41	31	0.569444	M	L	0.288784	0.936822	No	OK
downstream_gene_variant	ENSGALG00000027579	MRPS6	1	105075690	rs317421578	G	A	GG	AA	AG	22	10	0.6875	P	F	0.0501025	0.638035	No	OK	AG	23	17	0.575	P	F	0.429591	0.980977	No	OK	AG	34	19	0.641509	P	F	0.0534388	0.58995	No	OK	AG	32	18	0.64	P	F	0.0649086	0.643907	No	OK
downstream_gene_variant	ENSGALG00000027579	MRPS6	1	105075770	rs315095200	C	T	CC	TT	CT	24	8	0.75	P	F	0.00700037	0.330453	No	OK	CT	15	9	0.625	P	F	0.307456	0.939424	No	OK	CT	21	12	0.636364	P	F	0.162756	0.788669	No	OK	CT	33	10	0.767442	P	F	0.000606107	0.0970958	Yes	OK
downstream_gene_variant	ENSGALG00000027579	MRPS6	1	105075808	rs734134820	C	T	CC	TT	CT	30	12	0.714286	P	F	0.0079159	0.340632	No	OK	CT	31	14	0.688889	P	F	0.0160944	0.424191	No	OK	CT	38	15	0.716981	P	F	0.00219019	0.163094	No	OK	CT	50	9	0.847458	P	F	5.26483e-08	5.33545e-05	Yes	OK
downstream_gene_variant	ENSGALG00000027579	MRPS6	1	105075858	.	C	T	TT	CC	CT	14	27	0.341463	P	F	0.0595839	0.654957	No	OK	CT	14	37	0.27451	P	F	0.0017692	0.163039	No	OK	CT	12	36	0.25	P	F	0.00071727	0.09107	Yes	OK	CT	8	36	0.181818	P	F	2.54486e-05	0.0109846	Yes	OK
downstream_gene_variant	ENSGALG00000027579	MRPS6	1	105075863	.	T	C	CC	TT	CT	18	25	0.418605	P	F	0.360378	0.962119	No	OK	CT	17	36	0.320755	P	F	0.0126603	0.377484	No	OK	CT	13	35	0.270833	P	F	0.00208811	0.160111	No	OK	CT	10	34	0.227273	P	F	0.000388131	0.0735508	Yes	OK
downstream_gene_variant	ENSGALG00000016027	CBR1	1	105956452	rs13511391	A	G	AA	GG	AG	53	82	0.392593	M	L	0.0156442	0.43611	No	OK	AG	47	72	0.394958	M	L	0.0273791	0.512869	No	OK	AG	45	80	0.36	M	L	0.00222649	0.163787	No	OK	AG	40	68	0.37037	M	L	0.00905798	0.349564	No	OK
downstream_gene_variant	ENSGALG00000016027	CBR1	1	105956886	rs312433964	T	C	CC	TT	CT	9	12	0.428571	P	F	0.663624	1	No	OK	CT	6	15	0.285714	P	F	0.0783539	0.677178	No	OK	CT	9	13	0.409091	P	F	0.523467	1	No	OK	CT	3	8	0.272727	P	F	0.226562	0.876447	No	OK
downstream_gene_variant	ENSGALG00000016027	CBR1	1	105957423	rs13511395	G	A	AA	GG	NA	NA	NA	NA	NA	NA	NA	NA	No	DP<10;GQ<30	AG	1	10	0.0909091	P	F	0.0117188	0.373449	No	OK	AG	2	9	0.181818	P	F	0.0654297	0.608677	No	OK	NA	NA	NA	NA	NA	NA	NA	NA	No	DP<10
3_prime_UTR_variant	ENSGALG00000016036	DOPEY2	1	106006965	rs735883372	A	G	GG	AA	AG	10	15	0.4	P	F	0.424356	0.986856	No	OK	AG	9	14	0.391304	P	F	0.404873	0.973041	No	OK	AG	6	13	0.315789	P	F	0.167068	0.789804	No	OK	AG	11	6	0.647059	M	L	0.332306	0.944743	No	OK
3_prime_UTR_variant	ENSGALG00000016036	DOPEY2	1	106007781	rs735416070	C	G	GG	CC	CG	7	6	0.538462	M	L	0.790527	1	No	OK	CG	7	22	0.241379	P	F	0.00813006	0.318406	No	OK	CG	3	10	0.230769	P	F	0.0922852	0.681378	No	OK	CG	9	9	0.5	M	L	1	1	No	OK
3_prime_UTR_variant	ENSGALG00000016036	DOPEY2	1	106007782	rs740131263	A	G	GG	AA	AG	7	6	0.538462	M	L	0.790527	1	No	OK	AG	7	22	0.241379	P	F	0.00813006	0.318406	No	OK	AG	3	10	0.230769	P	F	0.0922852	0.681378	No	OK	AG	9	9	0.5	M	L	1	1	No	OK
3_prime_UTR_variant	ENSGALG00000016036	DOPEY2	1	106007842	rs316125182	T	C	CC	TT	CT	8	23	0.258065	P	F	0.0106738	0.382089	No	OK	CT	12	33	0.266667	P	F	0.0024589	0.196818	No	OK	CT	9	24	0.272727	P	F	0.013531	0.361446	No	OK	CT	8	16	0.333333	P	F	0.15159	0.79063	No	OK
intergenic_region	ENSGALG00000025730-ENSGALG00000016050	RIPPLY3-TTC3	1	106374925	rs14870584	A	T	TT	AA	AT	15	27	0.357143	P	F	0.0884295	0.728561	No	OK	AT	21	48	0.304348	P	F	0.00155032	0.148984	No	OK	AT	26	26	0.5	M	L	1	1	No	OK	AT	10	20	0.333333	P	F	0.0987371	0.719049	No	OK
3_prime_UTR_variant	ENSGALG00000016052	DSCR3	1	106440115	rs316628875	C	G	CC	GG	CG	15	19	0.441176	M	L	0.607591	1	No	OK	CG	9	22	0.290323	M	L	0.0294494	0.522815	No	OK	CG	11	16	0.407407	M	L	0.442068	0.982258	No	OK	CG	6	18	0.25	M	L	0.0226558	0.477895	No	OK
intergenic_region	ENSGALG00000016053-ENSGALG00000016054	DYRK1A-KCNJ6	1	106590613	rs15376233	G	A	GG	AA	AG	14	8	0.636364	P	F	0.286279	0.932912	No	OK	AG	18	15	0.545455	P	F	0.728332	1	No	OK	AG	23	12	0.657143	P	F	0.0895311	0.681378	No	OK	AG	11	5	0.6875	P	F	0.210114	0.873416	No	OK
3_prime_UTR_variant	ENSGALG00000016062	PSMG1	1	107297316	rs10728785	A	C	CC	AA	AC	47	41	0.534091	M	L	0.594288	1	No	OK	AC	37	45	0.45122	P	F	0.439705	0.994517	No	OK	AC	55	45	0.55	M	L	0.368202	0.944998	No	OK	AC	39	19	0.672414	M	L	0.0119281	0.385613	No	OK
synonymous_variant	ENSGALG00000016062	PSMG1	1	107300169	rs312371166	T	C	CC	TT	CT	55	30	0.647059	M	L	0.00883621	0.360677	No	OK	CT	69	43	0.616071	M	L	0.0177658	0.438843	No	OK	CT	60	51	0.540541	M	L	0.447806	0.986079	No	OK	CT	50	42	0.543478	M	L	0.465707	1	No	OK
missense_variant	ENSGALG00000016062	PSMG1	1	107303995	rs29008871	T	A	AA	TT	AT	60	46	0.566038	M	L	0.206498	0.873468	No	OK	AT	72	34	0.679245	M	L	0.000284529	0.0578562	Yes	OK	AT	74	46	0.616667	M	L	0.0133763	0.361446	No	OK	AT	40	53	0.430108	P	F	0.213153	0.876447	No	OK
synonymous_variant	ENSGALG00000016138	DSCAM	1	107764951	rs317713670	G	C	CC	GG	CG	28	35	0.444444	P	F	0.449963	1	No	OK	CG	33	38	0.464789	P	F	0.635308	1	No	OK	CG	38	47	0.447059	P	F	0.385669	0.944998	No	OK	CG	17	22	0.435897	P	F	0.522397	1	No	OK
3_prime_UTR_variant	ENSGALG00000016148	C2CD2	1	108459781	rs316483996	A	T	TT	AA	AT	23	35	0.396552	P	F	0.148006	0.784979	No	OK	AT	38	38	0.5	M	L	1	1	No	OK	AT	30	46	0.394737	P	F	0.0846461	0.679437	No	OK	AT	19	33	0.365385	P	F	0.0703942	0.676458	No	OK
3_prime_UTR_variant	ENSGALG00000016148	C2CD2	1	108461478	rs732535252	G	A	GG	AA	AG	29	19	0.604167	P	F	0.193413	0.854166	No	OK	AG	34	18	0.653846	P	F	0.0364834	0.547173	No	OK	AG	34	25	0.576271	P	F	0.297595	0.910889	No	OK	AG	35	15	0.7	P	F	0.00660045	0.30664	No	OK
downstream_gene_variant	ENSGALG00000016185	SLC37A1	1	108832957	.	T	C	TT	CC	CT	21	18	0.538462	P	F	0.749259	1	No	OK	CT	18	17	0.514286	P	F	0.867939	1	No	OK	CT	23	13	0.638889	P	F	0.132498	0.750338	No	OK	CT	20	11	0.645161	P	F	0.149613	0.79063	No	OK
downstream_gene_variant	ENSGALG00000016185	SLC37A1	1	108834862	rs15381581	T	C	TT	CC	CT	35	20	0.636364	P	F	0.0580641	0.654957	No	OK	CT	41	24	0.630769	P	F	0.0463535	0.604212	No	OK	CT	41	33	0.554054	P	F	0.415985	0.962991	No	OK	CT	27	30	0.473684	M	L	0.791366	1	No	OK
3_prime_UTR_variant	ENSGALG00000016187	WDR4	1	108905742	rs733771772	T	A	AA	TT	AT	15	10	0.6	M	L	0.424356	0.986856	No	OK	AT	14	11	0.56	M	L	0.690038	1	No	OK	AT	13	14	0.481481	P	F	1	1	No	OK	AT	10	3	0.769231	M	L	0.0922852	0.716957	No	OK
downstream_gene_variant	ENSGALG00000022813	NDUFV3	1	108932910	rs13920947	G	A	GG	AA	AG	117	156	0.428571	M	L	0.0212848	0.47768	No	OK	AG	173	193	0.472678	M	L	0.320641	0.939424	No	OK	AG	138	178	0.436709	M	L	0.028082	0.483975	No	OK	AG	123	199	0.381988	M	L	2.69569e-05	0.0114199	Yes	OK
downstream_gene_variant	ENSGALG00000016196	ENSGALG00000016196	1	109033345	rs317683785	A	G	AA	GG	AG	16	17	0.484848	M	L	1	1	No	OK	AG	16	20	0.444444	M	L	0.617719	1	No	OK	AG	12	12	0.5	M	L	1	1	No	OK	AG	17	22	0.435897	M	L	0.522397	1	No	OK
downstream_gene_variant	ENSGALG00000016196	ENSGALG00000016196	1	109033513	rs312424412	A	G	GG	AA	AG	13	13	0.5	M	L	1	1	No	OK	AG	23	13	0.638889	M	L	0.132498	0.76899	No	OK	AG	12	9	0.571429	M	L	0.663624	1	No	OK	AG	20	13	0.606061	M	L	0.296206	0.940674	No	OK
3_prime_UTR_variant	ENSGALG00000016198	U2AF1	1	109066744	rs738718082	C	G	CC	GG	CG	58	61	0.487395	M	L	0.85463	1	No	OK	CG	48	89	0.350365	M	L	0.000580988	0.0896478	Yes	OK	CG	62	72	0.462687	M	L	0.436991	0.97987	No	OK	CG	32	61	0.344086	M	L	0.00346185	0.230216	No	OK
3_prime_UTR_variant	ENSGALG00000016198	U2AF1	1	109066778	rs312533462	T	C	TT	CC	CT	53	48	0.524752	P	F	0.690826	1	No	OK	CT	51	77	0.398438	M	L	0.0267352	0.505366	No	OK	CT	55	62	0.470085	M	L	0.57929	1	No	OK	CT	31	55	0.360465	M	L	0.0126725	0.390757	No	OK
3_prime_UTR_variant	ENSGALG00000016198	U2AF1	1	109066908	rs739873006	G	T	GG	TT	GT	29	29	0.5	M	L	1	1	No	OK	GT	22	45	0.328358	M	L	0.00674145	0.306823	No	OK	GT	34	27	0.557377	P	F	0.442626	0.982511	No	OK	GT	33	36	0.478261	M	L	0.809949	1	No	OK
3_prime_UTR_variant	ENSGALG00000016198	U2AF1	1	109066989	rs741301604	C	T	CC	TT	CT	60	83	0.41958	M	L	0.0654308	0.654957	No	OK	CT	50	77	0.393701	M	L	0.0206808	0.461238	No	OK	CT	58	75	0.43609	M	L	0.165083	0.789804	No	OK	CT	49	80	0.379845	M	L	0.00800767	0.326387	No	OK
3_prime_UTR_variant	ENSGALG00000016198	U2AF1	1	109067158	rs315469231	C	T	CC	TT	CT	33	40	0.452055	M	L	0.482789	1	No	OK	CT	38	54	0.413043	M	L	0.11737	0.733936	No	OK	CT	34	56	0.377778	M	L	0.0263017	0.471623	No	OK	CT	31	47	0.397436	M	L	0.0887824	0.716957	No	OK
3_prime_UTR_variant	ENSGALG00000016198	U2AF1	1	109067238	rs737013224	C	T	CC	TT	CT	53	66	0.445378	M	L	0.271248	0.913112	No	OK	CT	50	84	0.373134	M	L	0.00418753	0.252967	No	OK	CT	51	64	0.443478	M	L	0.263054	0.87658	No	OK	CT	48	67	0.417391	M	L	0.0928159	0.716957	No	OK
3_prime_UTR_variant	ENSGALG00000016198	U2AF1	1	109067240	rs733326638	T	C	TT	CC	CT	54	66	0.45	M	L	0.315303	0.948603	No	OK	CT	55	83	0.398551	M	L	0.0211995	0.461238	No	OK	CT	54	70	0.435484	M	L	0.177732	0.802929	No	OK	CT	49	71	0.408333	M	L	0.0547798	0.638396	No	OK
3_prime_UTR_variant	ENSGALG00000016198	U2AF1	1	109067511	rs316707566	A	T	AA	TT	AT	37	55	0.402174	M	L	0.0757602	0.698011	No	OK	AT	49	74	0.398374	M	L	0.0300469	0.528433	No	OK	AT	42	58	0.42	M	L	0.133211	0.750338	No	OK	AT	42	41	0.506024	P	F	0.913202	1	No	OK
3_prime_UTR_variant	ENSGALG00000016198	U2AF1	1	109067637	rs315444313	G	A	GG	AA	AG	43	60	0.417476	M	L	0.114468	0.74672	No	OK	AG	63	59	0.516393	P	F	0.786058	1	No	OK	AG	53	77	0.407692	M	L	0.0432551	0.551784	No	OK	AG	46	61	0.429907	M	L	0.17564	0.832826	No	OK
synonymous_variant	ENSGALG00000016198	U2AF1	1	109073030	rs10721787	G	A	AA	GG	AG	62	69	0.473282	P	F	0.600295	1	No	OK	AG	70	67	0.510949	M	L	0.864405	1	No	OK	AG	59	74	0.443609	P	F	0.22463	0.84641	No	OK	AG	79	78	0.503185	M	L	0.936624	1	No	OK
3_prime_UTR_variant	ENSGALG00000022808	RRP1B	1	109379832	rs316565590	A	G	GG	AA	AG	14	7	0.666667	M	L	0.189247	0.842578	No	OK	AG	10	13	0.434783	P	F	0.677639	1	No	OK	AG	10	11	0.47619	P	F	1	1	No	OK	AG	6	4	0.6	M	L	0.753906	1	No	OK
3_prime_UTR_variant	ENSGALG00000022808	RRP1B	1	109380315	rs313529340	A	G	GG	AA	AG	18	10	0.642857	M	L	0.184933	0.841061	No	OK	AG	20	10	0.666667	M	L	0.0987371	0.718581	No	OK	AG	14	6	0.7	M	L	0.115318	0.711878	No	OK	AG	15	11	0.576923	M	L	0.557197	1	No	OK
downstream_gene_variant	ENSGALG00000016205	PDXK	1	109435265	rs731679781	T	G	TT	GG	GT	37	25	0.596774	P	F	0.161881	0.820959	No	OK	GT	45	40	0.529412	P	F	0.664645	1	No	OK	GT	49	29	0.628205	P	F	0.0307865	0.49416	No	OK	GT	41	19	0.683333	P	F	0.0062176	0.305423	No	OK
downstream_gene_variant	ENSGALG00000016205	PDXK	1	109436650	.	T	C	CC	TT	CT	45	64	0.412844	P	F	0.0842216	0.728449	No	OK	CT	75	59	0.559701	M	L	0.194857	0.852956	No	OK	CT	59	80	0.42446	P	F	0.0894523	0.681378	No	OK	CT	65	33	0.663265	M	L	0.00160058	0.155446	No	OK
downstream_gene_variant	ENSGALG00000016205	PDXK	1	109436675	rs738535983	C	T	TT	CC	CT	39	71	0.354545	P	F	0.00294364	0.225244	No	OK	CT	63	61	0.508065	M	L	0.928492	1	No	OK	CT	39	72	0.351351	P	F	0.00223835	0.163976	No	OK	CT	55	34	0.617978	M	L	0.0334167	0.55232	No	OK
downstream_gene_variant	ENSGALG00000016205	PDXK	1	109436707	rs735968066	G	A	AA	GG	AG	36	54	0.4	P	F	0.0725495	0.697262	No	OK	AG	47	75	0.385246	P	F	0.0141705	0.396647	No	OK	AG	34	65	0.343434	P	F	0.00239463	0.170518	No	OK	AG	33	29	0.532258	M	L	0.703537	1	No	OK
downstream_gene_variant	ENSGALG00000016205	PDXK	1	109436787	rs316979657	C	T	TT	CC	CT	69	41	0.627273	M	L	0.00972219	0.371154	No	OK	CT	66	33	0.666667	M	L	0.00118523	0.133877	No	OK	CT	47	38	0.552941	M	L	0.385669	0.944998	No	OK	CT	35	32	0.522388	M	L	0.807195	1	No	OK
downstream_gene_variant	ENSGALG00000016205	PDXK	1	109437129	rs13921280	A	G	GG	AA	AG	57	43	0.57	M	L	0.193348	0.854166	No	OK	AG	82	50	0.621212	M	L	0.00674636	0.306823	No	OK	AG	65	40	0.619048	M	L	0.0187409	0.413748	No	OK	AG	36	47	0.433735	P	F	0.272269	0.912922	No	OK
downstream_gene_variant	ENSGALG00000016205	PDXK	1	109437161	rs315392773	G	C	GG	CC	CG	32	51	0.385542	M	L	0.0475249	0.631575	No	OK	CG	50	69	0.420168	M	L	0.0985236	0.718581	No	OK	CG	24	53	0.311688	M	L	0.00126323	0.125896	No	OK	CG	30	41	0.422535	M	L	0.235098	0.884045	No	OK
downstream_gene_variant	ENSGALG00000016205	PDXK	1	109437184	rs314512627	G	A	GG	AA	AG	41	59	0.41	M	L	0.0886261	0.728561	No	OK	AG	67	78	0.462069	M	L	0.406368	0.975095	No	OK	AG	37	69	0.349057	M	L	0.00244001	0.172782	No	OK	AG	40	58	0.408163	M	L	0.0854106	0.716957	No	OK
downstream_gene_variant	ENSGALG00000016205	PDXK	1	109437339	rs316740917	G	T	TT	GG	GT	44	13	0.77193	M	L	4.71044e-05	0.0202672	Yes	OK	GT	29	27	0.517857	M	L	0.893853	1	No	OK	GT	42	35	0.545455	M	L	0.494382	1	No	OK	GT	19	27	0.413043	P	F	0.301996	0.940674	No	OK
intergenic_region	ENSGALG00000016205-ENSGALG00000016206	PDXK-AGPAT3	1	109440984	rs733542995	A	C	AA	CC	AC	19	23	0.452381	M	L	0.643969	1	No	OK	AC	15	21	0.416667	M	L	0.405032	0.973041	No	OK	AC	10	14	0.416667	M	L	0.541256	1	No	OK	AC	13	7	0.65	P	F	0.263176	0.903183	No	OK
downstream_gene_variant	ENSGALG00000016206	AGPAT3	1	109583194	rs741661050	A	G	GG	AA	AG	33	31	0.515625	M	L	0.900653	1	No	OK	AG	38	21	0.644068	M	L	0.0363432	0.54697	No	OK	AG	44	26	0.628571	M	L	0.0413914	0.544689	No	OK	AG	34	21	0.618182	M	L	0.104789	0.733046	No	OK
synonymous_variant	ENSGALG00000022802	ENSGALG00000022802	1	109653829	rs14873430	C	T	CC	TT	CT	24	15	0.615385	P	F	0.199591	0.87101	No	OK	CT	23	27	0.46	M	L	0.671811	1	No	OK	CT	24	15	0.615385	P	F	0.199591	0.837692	No	OK	CT	15	14	0.517241	P	F	0.855536	1	No	OK
3_prime_UTR_variant	ENSGALG00000019171	C1H21ORF33	1	109667649	rs80647870	C	T	CC	TT	CT	61	58	0.512605	P	F	0.85463	1	No	OK	CT	79	62	0.560284	P	F	0.17763	0.826294	No	OK	CT	69	62	0.526718	P	F	0.600295	1	No	OK	CT	82	44	0.650794	P	F	0.000905277	0.117427	No	OK
3_prime_UTR_variant	ENSGALG00000019171	C1H21ORF33	1	109667658	rs80630787	A	T	AA	TT	AT	63	56	0.529412	P	F	0.582494	1	No	OK	AT	74	65	0.532374	P	F	0.497564	1	No	OK	AT	72	54	0.571429	P	F	0.129576	0.745704	No	OK	AT	82	41	0.666667	P	F	0.000275618	0.0603214	Yes	OK
3_prime_UTR_variant	ENSGALG00000019171	C1H21ORF33	1	109667803	rs740365655	T	C	CC	TT	CT	68	100	0.404762	P	F	0.0165134	0.442024	No	OK	CT	69	91	0.43125	P	F	0.0965694	0.715751	No	OK	CT	74	102	0.420455	P	F	0.0415249	0.545459	No	OK	CT	78	89	0.467066	P	F	0.439129	1	No	OK
3_prime_UTR_variant	ENSGALG00000019171	C1H21ORF33	1	109668123	rs314143979	C	G	GG	CC	CG	54	59	0.477876	P	F	0.706882	1	No	OK	CG	63	103	0.379518	P	F	0.00236861	0.196063	No	OK	CG	61	97	0.386076	P	F	0.00519732	0.241552	No	OK	CG	59	70	0.457364	P	F	0.378688	0.966171	No	OK
3_prime_UTR_variant	ENSGALG00000019171	C1H21ORF33	1	109668297	rs80710888	G	A	AA	GG	AG	32	54	0.372093	P	F	0.0229826	0.487435	No	OK	AG	39	46	0.458824	P	F	0.515426	1	No	OK	AG	41	55	0.427083	P	F	0.184286	0.810929	No	OK	AG	34	34	0.5	M	L	1	1	No	OK
3_prime_UTR_variant	ENSGALG00000019171	C1H21ORF33	1	109668361	rs29005019	A	G	GG	AA	AG	10	4	0.714286	M	L	0.179565	0.831097	No	OK	AG	10	8	0.555556	M	L	0.814529	1	No	OK	NA	NA	NA	NA	NA	NA	NA	NA	No	DP<10	NA	NA	NA	NA	NA	NA	NA	NA	No	GQ<30
intergenic_region	ENSGALG00000016211-ENSGALG00000016212	ENSGALG00000016211-LICOS	1	109708708	rs731066071	G	A	AA	GG	AG	14	7	0.666667	M	L	0.189247	0.842578	No	OK	AG	18	4	0.818182	M	L	0.00434351	0.252967	No	OK	AG	11	6	0.647059	M	L	0.332306	0.924445	No	OK	AG	14	4	0.777778	M	L	0.0308838	0.537606	No	OK
intergenic_region	ENSGALG00000016211-ENSGALG00000016212	ENSGALG00000016211-LICOS	1	109708887	rs732294283	T	C	TT	CC	CT	6	12	0.333333	M	L	0.237885	0.885542	No	OK	CT	10	11	0.47619	M	L	1	1	No	OK	NA	NA	NA	NA	NA	NA	NA	NA	No	DP<10;GQ<30	NA	NA	NA	NA	NA	NA	NA	NA	No	DP<10
intergenic_region	ENSGALG00000016211-ENSGALG00000016212	ENSGALG00000016211-LICOS	1	109709619	rs734374409	C	T	CC	TT	CT	12	9	0.571429	P	F	0.663624	1	No	OK	CT	4	12	0.25	M	L	0.0768127	0.676046	No	OK	CT	5	10	0.333333	M	L	0.301758	0.910889	No	OK	CT	4	7	0.363636	M	L	0.548828	1	No	OK
intergenic_region	ENSGALG00000016215-ENSGALG00000016217	CXorf36-ENSGALG00000016217	1	110149577	rs318068761	T	C	TT	CC	NA	NA	NA	NA	NA	NA	NA	NA	No	OK	NA	NA	NA	NA	NA	NA	NA	NA	No	DP<10;GQ<30	NA	NA	NA	NA	NA	NA	NA	NA	No	DP<10;GQ<30	NA	NA	NA	NA	NA	NA	NA	NA	No	DP<10;GQ<30
3_prime_UTR_variant	ENSGALG00000028187	FUNDC1	1	110360591	rs315976079	G	A	GG	AA	AG	15	30	0.333333	M	L	0.0356978	0.556209	No	OK	AG	22	34	0.392857	M	L	0.140895	0.76899	No	OK	AG	15	32	0.319149	M	L	0.0186238	0.413748	No	OK	AG	13	21	0.382353	M	L	0.229481	0.876447	No	OK
3_prime_UTR_variant	ENSGALG00000028187	FUNDC1	1	110360648	rs317371878	A	T	AA	TT	AT	10	28	0.263158	M	L	0.00509764	0.289595	No	OK	AT	19	31	0.38	M	L	0.11892	0.734058	No	OK	AT	12	31	0.27907	M	L	0.00540157	0.247539	No	OK	AT	11	11	0.5	M	L	1	1	No	OK
3_prime_UTR_variant	ENSGALG00000028187	FUNDC1	1	110360667	rs315834091	C	A	CC	AA	AC	8	26	0.235294	M	L	0.00293506	0.225244	No	OK	AC	22	29	0.431373	M	L	0.401062	0.973041	No	OK	AC	11	25	0.305556	M	L	0.0288167	0.487348	No	OK	AC	4	8	0.333333	M	L	0.387695	0.966171	No	OK
3_prime_UTR_variant	ENSGALG00000028187	FUNDC1	1	110361195	rs15384724	G	A	GG	AA	AG	6	22	0.214286	M	L	0.00371917	0.253871	No	OK	AG	5	13	0.277778	M	L	0.0962524	0.714629	No	OK	AG	11	14	0.44	M	L	0.690038	1	No	OK	AG	6	15	0.285714	M	L	0.0783539	0.685099	No	OK
3_prime_UTR_variant	ENSGALG00000028187	FUNDC1	1	110361495	rs316349199	G	A	GG	AA	AG	9	31	0.225	M	L	0.000679548	0.108721	No	OK	AG	16	30	0.347826	M	L	0.054076	0.628334	No	OK	AG	13	21	0.382353	M	L	0.229481	0.84641	No	OK	AG	13	13	0.5	M	L	1	1	No	OK
3_prime_UTR_variant	ENSGALG00000028187	FUNDC1	1	110361873	rs314047278	T	C	TT	CC	CT	5	25	0.166667	M	L	0.000324914	0.0679498	Yes	OK	CT	10	21	0.322581	M	L	0.0707555	0.666601	No	OK	CT	16	15	0.516129	P	F	0.86005	1	No	OK	CT	7	14	0.333333	M	L	0.189247	0.842775	No	OK
3_prime_UTR_variant	ENSGALG00000028187	FUNDC1	1	110361877	rs15384727	T	C	TT	CC	CT	5	25	0.166667	M	L	0.000324914	0.0679498	Yes	OK	CT	11	20	0.354839	M	L	0.149613	0.777388	No	OK	CT	15	14	0.517241	P	F	0.855536	1	No	OK	CT	8	14	0.363636	M	L	0.286279	0.931555	No	OK
3_prime_UTR_variant	ENSGALG00000028187	FUNDC1	1	110361914	rs316271118	C	T	CC	TT	CT	7	15	0.318182	M	L	0.133801	0.778428	No	OK	CT	6	15	0.285714	M	L	0.0783539	0.677178	No	OK	CT	11	8	0.578947	P	F	0.647606	1	No	OK	CT	5	10	0.333333	M	L	0.301758	0.940674	No	OK
intergenic_region	ENSGALG00000017897-ENSGALG00000016222	U6-NDP	1	110512647	rs313226874	T	A	AA	TT	AT	32	9	0.780488	M	L	0.000430857	0.0840764	Yes	OK	AT	13	21	0.382353	P	F	0.229481	0.870122	No	OK	AT	28	25	0.528302	M	L	0.783846	1	No	OK	AT	15	19	0.441176	P	F	0.607591	1	No	OK
intron_variant	ENSGALG00000016231	DDX3X	1	111366989	rs732098881	T	C	CC	TT	CC	NA	15	0	P	F	NA	NA	Yes	OK	CT	8	9	0.470588	P	F	1	1	No	OK	NA	NA	NA	NA	NA	NA	NA	NA	No	DP<10	NA	NA	NA	NA	NA	NA	NA	NA	No	DP<10;GQ<30
synonymous_variant	ENSGALG00000016232	RPL8	1	111406290	.	C	G	GG	CC	CG	171	142	0.546326	M	L	0.113356	0.74672	No	OK	CG	171	152	0.529412	M	L	0.316563	0.939424	No	OK	CG	175	168	0.510204	M	L	0.746015	1	No	OK	CG	198	132	0.6	M	L	0.000332014	0.0658617	Yes	OK
synonymous_variant	ENSGALG00000016236	ENSGALG00000016236	1	111425020	rs314599935	T	C	CC	TT	CT	40	41	0.493827	P	F	1	1	No	OK	CT	66	50	0.568966	M	L	0.163423	0.812072	No	OK	CT	82	41	0.666667	M	L	0.000275618	0.0525573	Yes	OK	CT	42	42	0.5	M	L	1	1	No	OK
intron_variant	ENSGALG00000016238	MED14	1	111599504	rs315642361	A	T	TT	AA	AT	15	17	0.46875	P	F	0.86005	1	No	OK	AT	34	19	0.641509	M	L	0.0534388	0.624614	No	OK	AT	12	4	0.75	M	L	0.0768127	0.646624	No	OK	AT	12	6	0.666667	M	L	0.237885	0.884045	No	OK
downstream_gene_variant	ENSGALG00000016241	ATP6AP2	1	111611989	rs314897181	A	G	GG	AA	AG	90	124	0.420561	P	F	0.0238552	0.496845	No	OK	AG	111	118	0.484716	P	F	0.691833	1	No	OK	AG	98	134	0.422414	P	F	0.0213678	0.431201	No	OK	AG	101	139	0.420833	P	F	0.0167444	0.434557	No	OK
downstream_gene_variant	ENSGALG00000016241	ATP6AP2	1	111612152	rs29006032	A	G	GG	AA	AG	92	122	0.429907	P	F	0.0471809	0.631575	No	OK	AG	81	118	0.407035	P	F	0.0105297	0.361922	No	OK	AG	85	125	0.404762	P	F	0.00697566	0.279222	No	OK	AG	89	127	0.412037	P	F	0.0116435	0.38445	No	OK
downstream_gene_variant	ENSGALG00000016241	ATP6AP2	1	111612527	rs317723931	T	C	CC	TT	CT	72	124	0.367347	P	F	0.000249921	0.0630713	Yes	OK	CT	89	136	0.395556	P	F	0.00209547	0.182085	No	OK	CT	107	130	0.451477	P	F	0.152839	0.762232	No	OK	CT	91	101	0.473958	P	F	0.51611	1	No	OK
synonymous_variant	ENSGALG00000016241	ATP6AP2	1	111615612	rs14875151	A	G	GG	AA	AG	108	116	0.482143	P	F	0.640092	1	No	OK	AG	88	133	0.39819	P	F	0.00299214	0.215012	No	OK	AG	85	158	0.349794	P	F	3.28605e-06	0.00187357	Yes	OK	AG	109	137	0.443089	P	F	0.0849601	0.716957	No	OK
intron_variant	ENSGALG00000016251	ENSGALG00000016251	1	112121034	rs13923919	T	C	TT	CC	CT	9	16	0.36	M	L	0.229523	0.875717	No	OK	CT	22	6	0.785714	P	F	0.00371917	0.24114	No	OK	CT	6	8	0.428571	M	L	0.790527	1	No	OK	CT	19	12	0.612903	P	F	0.281042	0.927789	No	OK
intron_variant	ENSGALG00000016251	ENSGALG00000016251	1	112123241	rs738619369	T	G	TT	GG	GT	10	10	0.5	M	L	1	1	No	OK	GT	17	7	0.708333	P	F	0.0639147	0.634764	No	OK	TT	11	NA	1	P	F	NA	NA	Yes	OK	GT	4	8	0.333333	M	L	0.387695	0.966171	No	OK
intron_variant	ENSGALG00000016251	ENSGALG00000016251	1	112123242	rs731269008	T	A	TT	AA	AT	10	10	0.5	M	L	1	1	No	OK	AT	17	7	0.708333	P	F	0.0639147	0.634764	No	OK	TT	11	NA	1	P	F	NA	NA	Yes	OK	AT	4	8	0.333333	M	L	0.387695	0.966171	No	OK
synonymous_variant	ENSGALG00000016262	XK	1	112531884	rs315689538	C	T	CC	TT	CT	19	19	0.5	M	L	1	1	No	OK	CT	19	20	0.487179	M	L	1	1	No	OK	CT	12	14	0.461538	M	L	0.845019	1	No	OK	CT	20	16	0.555556	P	F	0.617719	1	No	OK
3_prime_UTR_variant	ENSGALG00000027198	TMEM47	1	113279677	rs312511454	C	A	CC	AA	AC	12	16	0.428571	M	L	0.571588	1	No	OK	AC	18	14	0.5625	P	F	0.596615	1	No	OK	AC	9	40	0.183673	M	L	9.26355e-06	0.00428767	Yes	OK	AC	16	14	0.533333	P	F	0.855536	1	No	OK
3_prime_UTR_variant	ENSGALG00000027198	TMEM47	1	113282892	rs734133132	C	T	TT	CC	CT	16	13	0.551724	M	L	0.711071	1	No	OK	CT	20	9	0.689655	M	L	0.0614283	0.634764	No	OK	CT	23	10	0.69697	M	L	0.035082	0.514591	No	OK	CT	11	9	0.55	M	L	0.823803	1	No	OK
downstream_gene_variant	ENSGALG00000016323	PDK3	1	117529113	rs312898834	T	C	CC	TT	CT	19	19	0.5	M	L	1	1	No	OK	CT	26	14	0.65	M	L	0.0806905	0.683162	No	OK	CT	39	12	0.764706	M	L	0.000198039	0.0411063	Yes	OK	CT	22	13	0.628571	M	L	0.175465	0.832826	No	OK
3_prime_UTR_variant	ENSGALG00000016323	PDK3	1	117530669	rs15398779	A	G	AA	GG	AG	15	33	0.3125	M	L	0.0132833	0.399579	No	OK	AG	31	32	0.492063	M	L	1	1	No	OK	AG	24	43	0.358209	M	L	0.02712	0.475314	No	OK	AG	25	19	0.568182	P	F	0.451381	1	No	OK
downstream_gene_variant	ENSGALG00000016340	EIF2S3	1	117665114	rs313863002	A	G	AA	GG	AG	44	15	0.745763	P	F	0.000203722	0.0529394	Yes	OK	AG	35	35	0.5	M	L	1	1	No	OK	AG	26	32	0.448276	M	L	0.511842	1	No	OK	AG	36	39	0.48	M	L	0.817554	1	No	OK
synonymous_variant	ENSGALG00000016340	EIF2S3	1	117671114	rs316123757	A	G	AA	GG	AG	113	106	0.515982	P	F	0.685248	1	No	OK	AG	117	119	0.495763	M	L	0.948117	1	No	OK	AG	149	102	0.593625	P	F	0.0036057	0.208142	No	OK	AG	90	104	0.463918	M	L	0.35067	0.953354	No	OK
intergenic_region	ENSGALG00000016357-ENSGALG00000016358	PRDX4-PTCHD1	1	117868367	rs737434516	G	A	GG	AA	AG	8	3	0.727273	P	F	0.226562	0.875717	No	OK	AG	6	5	0.545455	P	F	0.774414	1	No	OK	NA	NA	NA	NA	NA	NA	NA	NA	No	DP<10;GQ<30	NA	NA	NA	NA	NA	NA	NA	NA	No	DP<10
intergenic_region	ENSGALG00000016357-ENSGALG00000016358	PRDX4-PTCHD1	1	117868370	rs732655859	G	C	GG	CC	CG	11	3	0.785714	P	F	0.057373	0.654957	No	OK	CG	7	5	0.583333	P	F	0.774414	1	No	OK	NA	NA	NA	NA	NA	NA	NA	NA	No	DP<10;GQ<30	NA	NA	NA	NA	NA	NA	NA	NA	No	DP<10
synonymous_variant	ENSGALG00000016410	EIF1AY	1	119247678	rs737305752	C	T	TT	CC	CT	116	139	0.454902	P	F	0.168173	0.820959	No	OK	CT	112	134	0.455285	P	F	0.180483	0.829843	No	OK	CT	109	148	0.424125	P	F	0.0175989	0.401859	No	OK	CT	88	139	0.387665	P	F	0.000865245	0.117427	No	OK
3_prime_UTR_variant	ENSGALG00000016410	EIF1AY	1	119250270	rs14880270	T	C	TT	CC	CT	65	97	0.401235	M	L	0.0146124	0.417236	No	OK	CT	85	98	0.464481	M	L	0.375092	0.958259	No	OK	CT	89	110	0.447236	M	L	0.156085	0.76953	No	OK	CT	80	103	0.437158	M	L	0.10363	0.733046	No	OK
intron_variant	ENSGALG00000016415	MAP7D2	1	119331889	rs314987682	A	T	AA	TT	AT	18	14	0.5625	P	F	0.596615	1	No	OK	AT	20	15	0.571429	P	F	0.49956	1	No	OK	AT	3	8	0.272727	M	L	0.226562	0.84641	No	OK	AT	7	9	0.4375	M	L	0.803619	1	No	OK
synonymous_variant	ENSGALG00000016415	MAP7D2	1	119342227	rs15403785	G	A	AA	GG	AG	92	149	0.381743	P	F	0.000291702	0.066574	Yes	OK	AG	114	135	0.457831	P	F	0.204904	0.867569	No	OK	AG	81	112	0.419689	P	F	0.0305497	0.49416	No	OK	AG	60	92	0.394737	P	F	0.0116731	0.38445	No	OK
synonymous_variant	ENSGALG00000016518	PHKA2	1	119842431	rs734996603	C	T	TT	CC	CT	37	21	0.637931	M	L	0.0479403	0.631575	No	OK	CT	33	40	0.452055	P	F	0.482789	1	No	OK	CT	41	27	0.602941	M	L	0.114254	0.711878	No	OK	CT	19	16	0.542857	M	L	0.735879	1	No	OK
synonymous_variant	ENSGALG00000016548	SYAP1	1	120852765	rs316464177	C	T	TT	CC	CT	14	39	0.264151	P	F	0.000802331	0.116989	No	OK	CT	19	38	0.333333	P	F	0.0163481	0.424191	No	OK	CT	30	25	0.545455	M	L	0.590053	1	No	OK	CT	23	35	0.396552	P	F	0.148006	0.789477	No	OK
downstream_gene_variant	ENSGALG00000016576	OFD1	1	122388229	rs312617435	G	A	GG	AA	AG	96	134	0.417391	M	L	0.0145204	0.417236	No	OK	AG	111	134	0.453061	M	L	0.159726	0.806017	No	OK	AG	91	147	0.382353	M	L	0.000343559	0.0579205	Yes	OK	AG	132	109	0.547718	P	F	0.156297	0.803759	No	OK
3_prime_UTR_variant	ENSGALG00000016576	OFD1	1	122390770	.	A	T	TT	AA	AT	61	60	0.504132	M	L	0.927911	1	No	OK	AT	60	78	0.434783	P	F	0.147592	0.775421	No	OK	AT	53	92	0.365517	P	F	0.00151191	0.134724	No	OK	AT	64	81	0.441379	P	F	0.183746	0.840421	No	OK
3_prime_UTR_variant	ENSGALG00000016576	OFD1	1	122391054	rs15411483	T	G	GG	TT	GT	25	53	0.320513	P	F	0.00203114	0.193343	No	OK	GT	39	72	0.351351	P	F	0.00223835	0.188336	No	OK	GT	32	60	0.347826	P	F	0.00460911	0.225209	No	OK	GT	35	50	0.411765	P	F	0.128396	0.770803	No	OK
splice_region_variant&intron_variant	ENSGALG00000016578	TRAPPC2	1	122424137	rs13778280	A	G	GG	AA	AG	48	37	0.564706	M	L	0.277999	0.92876	No	OK	AG	59	68	0.464567	P	F	0.477922	1	No	OK	AG	44	60	0.423077	P	F	0.140956	0.751288	No	OK	AG	26	52	0.333333	P	F	0.00433488	0.251843	No	OK
3_prime_UTR_variant	ENSGALG00000016598	MSL3	1	123394279	rs15413921	T	C	CC	TT	CT	10	14	0.416667	P	F	0.541256	1	No	OK	CT	18	10	0.642857	M	L	0.184933	0.833641	No	OK	CT	25	13	0.657895	M	L	0.0729514	0.641051	No	OK	CT	16	5	0.761905	M	L	0.0266037	0.514599	No	OK
3_prime_UTR_variant	ENSGALG00000016598	MSL3	1	123394654	rs80561832	G	A	AA	GG	AG	18	6	0.75	M	L	0.0226558	0.481088	No	OK	AG	12	17	0.413793	P	F	0.458258	1	No	OK	AG	23	6	0.793103	M	L	0.0023157	0.166763	No	OK	AG	13	6	0.684211	M	L	0.167068	0.82243	No	OK
3_prime_UTR_variant	ENSGALG00000016598	MSL3	1	123394660	rs80751801	T	A	AA	TT	AT	16	5	0.761905	M	L	0.0266037	0.520105	No	OK	AT	11	15	0.423077	P	F	0.557197	1	No	OK	AT	23	6	0.793103	M	L	0.0023157	0.166763	No	OK	AT	12	5	0.705882	M	L	0.143463	0.782737	No	OK
3_prime_UTR_variant	ENSGALG00000016598	MSL3	1	123397953	rs14883852	A	G	AA	GG	AG	11	21	0.34375	M	L	0.110184	0.737728	No	OK	AG	20	15	0.571429	P	F	0.49956	1	No	OK	AG	8	28	0.222222	M	L	0.00119324	0.121941	No	OK	AG	9	14	0.391304	M	L	0.404873	0.979427	No	OK
intergenic_region	ENSGALG00000016598-ENSGALG00000016602	MSL3-ARHGAP6	1	123447112	rs732758596	C	T	TT	CC	CT	64	111	0.365714	P	F	0.000472093	0.0903747	Yes	OK	CT	73	107	0.405556	P	F	0.0136825	0.390412	No	OK	CT	90	106	0.459184	P	F	0.283948	0.90257	No	OK	CT	33	86	0.277311	P	F	1.26676e-06	0.000952459	Yes	OK
3_prime_UTR_variant	ENSGALG00000016602	ARHGAP6	1	123763815	rs314894617	G	A	AA	GG	GG	10	NA	1	M	L	NA	NA	Yes	OK	NA	NA	NA	NA	NA	NA	NA	NA	No	DP<10	NA	NA	NA	NA	NA	NA	NA	NA	No	DP<10;GQ<30	NA	NA	NA	NA	NA	NA	NA	NA	No	DP<10
intron_variant	ENSGALG00000016607	CLCN4	1	124246513	rs737475438	T	C	CC	TT	NA	NA	NA	NA	NA	NA	NA	NA	No	DP<10;GQ<30	TT	10	NA	1	M	L	NA	NA	Yes	OK	NA	NA	NA	NA	NA	NA	NA	NA	No	DP<10;GQ<30	NA	NA	NA	NA	NA	NA	NA	NA	No	OK
3_prime_UTR_variant	ENSGALG00000016614	SHROOM2	1	124421983	rs312982313	C	T	TT	CC	CT	91	95	0.489247	P	F	0.825968	1	No	OK	CT	77	125	0.381188	P	F	0.000897814	0.112786	No	OK	CT	99	122	0.447964	P	F	0.138728	0.751288	No	OK	CT	80	93	0.462428	P	F	0.361629	0.957844	No	OK
3_prime_UTR_variant	ENSGALG00000016614	SHROOM2	1	124422009	rs318106702	G	A	AA	GG	AG	81	113	0.417526	P	F	0.0257819	0.518721	No	OK	AG	86	121	0.415459	P	F	0.0179056	0.440552	No	OK	AG	81	123	0.397059	P	F	0.00398702	0.215265	No	OK	AG	81	92	0.468208	P	F	0.447178	1	No	OK
intron_variant	ENSGALG00000016614	SHROOM2	1	124447595	rs317970072	A	T	AA	TT	AT	3	18	0.142857	M	L	0.00148964	0.159217	No	OK	AT	4	13	0.235294	M	L	0.0490417	0.610271	No	OK	AT	5	5	0.5	M	L	1	1	No	OK	AT	7	6	0.538462	P	F	0.790527	1	No	OK
3_prime_UTR_variant	ENSGALG00000013366	TBL1X	1	124584824	rs314870931	G	A	GG	AA	AG	25	50	0.333333	M	L	0.00522824	0.290107	No	OK	AG	41	40	0.506173	P	F	0.912157	1	No	OK	AG	23	44	0.343284	M	L	0.0139339	0.365309	No	OK	AG	35	45	0.4375	M	L	0.314307	0.944743	No	OK
downstream_gene_variant	ENSGALG00000016622	STS	1	125763437	rs313170734	C	G	CC	GG	CC	25	NA	1	P	F	NA	NA	Yes	OK	CC	26	NA	1	P	F	NA	NA	Yes	OK	CC	21	NA	1	P	F	NA	NA	Yes	OK	CC	24	NA	1	P	F	NA	NA	Yes	OK
downstream_gene_variant	ENSGALG00000016622	STS	1	125763957	rs14884923	T	C	TT	CC	TT	21	NA	1	P	F	NA	NA	Yes	OK	TT	22	NA	1	P	F	NA	NA	Yes	OK	TT	25	NA	1	P	F	NA	NA	Yes	OK	TT	20	NA	1	P	F	NA	NA	Yes	OK
downstream_gene_variant	ENSGALG00000016622	STS	1	125764725	rs317870457	T	A	TT	AA	TT	23	NA	0.958333	P	F	NA	NA	Yes	OK	TT	27	NA	0.931034	P	F	NA	NA	Yes	OK	TT	13	NA	1	P	F	NA	NA	Yes	OK	NA	NA	NA	NA	NA	NA	NA	NA	No	DP<10;GQ<30
missense_variant	ENSGALG00000016622	STS	1	125766193	rs14884926	A	T	AA	TT	NA	NA	NA	NA	NA	NA	NA	NA	No	GQ<30	AA	22	NA	1	P	F	NA	NA	Yes	OK	AA	17	NA	1	P	F	NA	NA	Yes	OK	AA	17	NA	1	P	F	NA	NA	Yes	OK
synonymous_variant	ENSGALG00000016622	STS	1	125840570	rs315955121	C	T	TT	CC	TT	NA	11	0	P	F	NA	NA	Yes	OK	TT	NA	10	0	P	F	NA	NA	Yes	OK	TT	NA	17	0	P	F	NA	NA	Yes	OK	NA	NA	NA	NA	NA	NA	NA	NA	No	DP<10;GQ<30
missense_variant	ENSGALG00000016622	STS	1	125845763	rs13935856	G	C	CC	GG	NA	NA	NA	NA	NA	NA	NA	NA	No	GQ<30	CC	NA	17	0	P	F	NA	NA	Yes	OK	CC	NA	14	0	P	F	NA	NA	Yes	OK	CC	NA	14	0	P	F	NA	NA	Yes	OK
5_prime_UTR_variant	ENSGALG00000016622	STS	1	125855165	rs312762932	C	T	CC	TT	NA	NA	NA	NA	NA	NA	NA	NA	No	GQ<30	CC	29	NA	1	P	F	NA	NA	Yes	OK	CC	25	NA	1	P	F	NA	NA	Yes	OK	CC	15	NA	1	P	F	NA	NA	Yes	OK
5_prime_UTR_variant	ENSGALG00000016622	STS	1	125855270	rs738045251	C	T	TT	CC	NA	NA	NA	NA	NA	NA	NA	NA	No	DP<10;GQ<30	TT	NA	20	0	P	F	NA	NA	Yes	OK	NA	NA	NA	NA	NA	NA	NA	NA	No	DP<10;GQ<30	TT	NA	12	0	P	F	NA	NA	Yes	OK
3_prime_UTR_variant	ENSGALG00000024488	CD99	1	127918128	rs315648457	C	T	CC	TT	CT	11	22	0.333333	M	L	0.0801433	0.705023	No	OK	CT	15	19	0.441176	M	L	0.607591	1	No	OK	CT	6	26	0.1875	M	L	0.000535053	0.0735008	Yes	OK	CT	18	21	0.461538	M	L	0.749259	1	No	OK
synonymous_variant	ENSGALG00000016735	TUBGCP5	1	129718913	rs315593204	G	A	GG	AA	AG	41	36	0.532468	P	F	0.648791	1	No	OK	AG	74	48	0.606557	P	F	0.0232164	0.477271	No	OK	AG	59	30	0.662921	P	F	0.00278527	0.181574	No	OK	AG	38	28	0.575758	P	F	0.267812	0.903852	No	OK
synonymous_variant	ENSGALG00000016735	TUBGCP5	1	129718946	rs14887506	C	T	TT	CC	CT	37	44	0.45679	P	F	0.505236	1	No	OK	CT	36	63	0.363636	P	F	0.00863359	0.333777	No	OK	CT	27	60	0.310345	P	F	0.000524355	0.0735008	Yes	OK	CT	27	37	0.421875	P	F	0.260435	0.903183	No	OK
intron_variant	ENSGALG00000016735	TUBGCP5	1	129723926	rs313097611	G	A	AA	GG	NA	NA	NA	NA	NA	NA	NA	NA	No	DP<10	AG	12	3	0.8	M	L	0.0351562	0.540888	No	OK	NA	NA	NA	NA	NA	NA	NA	NA	No	DP<10;GQ<30	NA	NA	NA	NA	NA	NA	NA	NA	No	DP<10;GQ<30
intron_variant	ENSGALG00000016735	TUBGCP5	1	129724008	rs316535278	A	T	TT	AA	AT	8	3	0.727273	M	L	0.226562	0.875717	No	OK	NA	NA	NA	NA	NA	NA	NA	NA	No	DP<10	NA	NA	NA	NA	NA	NA	NA	NA	No	DP<10;GQ<30	NA	NA	NA	NA	NA	NA	NA	NA	No	DP<10;GQ<30
downstream_gene_variant	ENSGALG00000016735	TUBGCP5	1	129729172	rs314411041	T	C	TT	CC	CT	54	45	0.545455	P	F	0.421523	0.986856	No	OK	CT	65	41	0.613208	P	F	0.0250213	0.488604	No	OK	CT	61	32	0.655914	P	F	0.00346185	0.20495	No	OK	CT	29	19	0.604167	P	F	0.193413	0.854303	No	OK
synonymous_variant	ENSGALG00000016739	HERC2	1	129950085	rs312551657	A	G	GG	AA	AG	49	71	0.408333	P	F	0.0547798	0.653924	No	OK	AG	46	88	0.343284	P	F	0.000359459	0.066373	Yes	OK	AG	46	72	0.389831	P	F	0.02097	0.430055	No	OK	AG	39	65	0.375	P	F	0.0138362	0.401287	No	OK
synonymous_variant	ENSGALG00000016739	HERC2	1	129963070	rs10725395	T	C	TT	CC	CT	37	83	0.308333	M	L	3.24316e-05	0.0156183	Yes	OK	CT	59	94	0.385621	M	L	0.00580274	0.288451	No	OK	CT	50	69	0.420168	M	L	0.0985236	0.689017	No	OK	CT	53	55	0.490741	M	L	0.923401	1	No	OK
synonymous_variant	ENSGALG00000016739	HERC2	1	129963091	rs314750381	T	C	TT	CC	CT	27	64	0.296703	M	L	0.000132163	0.0408271	Yes	OK	CT	48	70	0.40678	M	L	0.0527483	0.624614	No	OK	CT	36	56	0.391304	M	L	0.0470116	0.576164	No	OK	CT	47	38	0.552941	P	F	0.385669	0.966171	No	OK
synonymous_variant	ENSGALG00000016751	TMEM131	1	131499958	rs13624703	A	G	GG	AA	AG	24	45	0.347826	P	F	0.0154323	0.430883	No	OK	AG	16	29	0.355556	P	F	0.0724543	0.6725	No	OK	AG	19	34	0.358491	P	F	0.0534388	0.58995	No	OK	AG	49	22	0.690141	M	L	0.0018204	0.169325	No	OK
synonymous_variant	ENSGALG00000016751	TMEM131	1	131511562	rs314551994	G	A	GG	AA	AG	47	54	0.465347	M	L	0.550709	1	No	OK	AG	41	58	0.414141	M	L	0.107352	0.728015	No	OK	AG	65	41	0.613208	P	F	0.0250213	0.458416	No	OK	AG	55	41	0.572917	P	F	0.184286	0.840421	No	OK
synonymous_variant	ENSGALG00000016751	TMEM131	1	131523802	rs13624732	C	T	CC	TT	CT	52	38	0.577778	P	F	0.170242	0.826676	No	OK	CT	71	52	0.577236	P	F	0.104204	0.728015	No	OK	CT	94	66	0.5875	P	F	0.0324741	0.510462	No	OK	CT	69	57	0.547619	P	F	0.327123	0.944743	No	OK
downstream_gene_variant	ENSGALG00000016752	INPP4A	1	131543972	rs317526087	C	T	CC	TT	CT	38	60	0.387755	M	L	0.03336	0.556209	No	OK	CT	62	59	0.512397	P	F	0.855822	1	No	OK	CT	55	53	0.509259	P	F	0.923401	1	No	OK	CT	43	61	0.413462	M	L	0.0950437	0.71815	No	OK
downstream_gene_variant	ENSGALG00000016752	INPP4A	1	131544150	.	G	A	AA	GG	AG	73	27	0.73	M	L	4.69241e-06	0.00283367	Yes	OK	AG	63	26	0.707865	M	L	0.000109926	0.0341728	Yes	OK	AG	84	19	0.815534	M	L	6.20763e-11	7.90138e-08	Yes	OK	AG	63	19	0.768293	M	L	1.14675e-06	0.000876365	Yes	OK
synonymous_variant	ENSGALG00000016772	PDCL3	1	132521238	rs13625198	T	A	AA	TT	AT	52	95	0.353741	P	F	0.000489636	0.091466	Yes	OK	AT	80	85	0.484848	P	F	0.755606	1	No	OK	AT	68	84	0.447368	P	F	0.223613	0.84641	No	OK	AT	77	67	0.534722	M	L	0.453372	1	No	OK
3_prime_UTR_variant	ENSGALG00000016777	CNOT11	1	132813646	rs13625348	T	C	CC	TT	NA	NA	NA	NA	NA	NA	NA	NA	No	DP<10;GQ<30	NA	NA	NA	NA	NA	NA	NA	NA	No	GQ<30	NA	NA	NA	NA	NA	NA	NA	NA	No	DP<10;GQ<30	NA	NA	NA	NA	NA	NA	NA	NA	No	DP<10;GQ<30
3_prime_UTR_variant	ENSGALG00000016777	CNOT11	1	132813828	rs731097359	T	A	AA	TT	NA	NA	NA	NA	NA	NA	NA	NA	No	DP<10;GQ<30	NA	NA	NA	NA	NA	NA	NA	NA	No	DP<10	NA	NA	NA	NA	NA	NA	NA	NA	No	DP<10;GQ<30	NA	NA	NA	NA	NA	NA	NA	NA	No	DP<10;GQ<30
upstream_gene_variant	ENSGALG00000025284	SNORD89	1	132818753	rs737170288	A	T	TT	AA	AT	61	34	0.642105	M	L	0.00731312	0.336375	No	OK	AT	56	40	0.583333	M	L	0.125346	0.753094	No	OK	AT	39	28	0.58209	M	L	0.221549	0.84641	No	OK	AT	32	33	0.492308	P	F	1	1	No	OK
3_prime_UTR_variant	ENSGALG00000026022	CREG2	1	132842368	rs740619661	T	G	TT	GG	GT	43	34	0.558442	P	F	0.362032	0.962314	No	OK	GT	58	73	0.442748	M	L	0.221116	0.870122	No	OK	GT	41	66	0.383178	M	L	0.0199004	0.421634	No	OK	GT	47	36	0.566265	P	F	0.272269	0.912922	No	OK
3_prime_UTR_variant	ENSGALG00000026022	CREG2	1	132842375	rs318046693	C	T	CC	TT	CT	43	37	0.5375	P	F	0.576431	1	No	OK	CT	54	80	0.402985	M	L	0.0304148	0.528433	No	OK	CT	41	75	0.353448	M	L	0.00204933	0.159054	No	OK	CT	46	37	0.554217	P	F	0.379999	0.966171	No	OK
3_prime_UTR_variant	ENSGALG00000026022	CREG2	1	132842975	rs734420248	C	G	CC	GG	CG	38	43	0.469136	M	L	0.656992	1	No	OK	CG	36	45	0.444444	M	L	0.374174	0.958259	No	OK	CG	28	52	0.35	M	L	0.00968285	0.317241	No	OK	CG	20	37	0.350877	M	L	0.033144	0.55232	No	OK
downstream_gene_variant	ENSGALG00000016781	MAP4K4	1	133086305	rs735708151	G	A	GG	AA	AG	45	57	0.441176	M	L	0.276014	0.924603	No	OK	AG	69	86	0.445161	M	L	0.198584	0.865125	No	OK	AG	46	82	0.359375	M	L	0.00186247	0.150358	No	OK	AG	52	73	0.416	M	L	0.0732143	0.682667	No	OK
downstream_gene_variant	ENSGALG00000016781	MAP4K4	1	133086306	rs739345009	C	T	CC	TT	CT	45	56	0.445545	M	L	0.319727	0.948603	No	OK	CT	69	86	0.445161	M	L	0.198584	0.865125	No	OK	CT	46	82	0.359375	M	L	0.00186247	0.150358	No	OK	CT	52	73	0.416	M	L	0.0732143	0.682667	No	OK
intergenic_region	ENSGALG00000028951-ENSGALG00000019135	TMEM182-ENSGALG00000019135	1	134277022	rs318130312	C	T	TT	CC	CT	48	75	0.390244	P	F	0.0186934	0.464707	No	OK	CT	57	117	0.327586	P	F	6.32306e-06	0.00378481	Yes	OK	CT	36	72	0.333333	P	F	0.00068423	0.0881435	Yes	OK	CT	48	88	0.352941	P	F	0.000763409	0.112758	No	OK
intergenic_region	ENSGALG00000028951-ENSGALG00000019135	TMEM182-ENSGALG00000019135	1	134277045	rs315532682	C	T	CC	TT	CT	73	44	0.623932	P	F	0.00934076	0.365658	No	OK	CT	108	56	0.658537	P	F	5.97985e-05	0.0217923	Yes	OK	CT	74	32	0.698113	P	F	5.54198e-05	0.0165008	Yes	OK	CT	82	53	0.607407	P	F	0.0156442	0.430511	No	OK
intergenic_region	ENSGALG00000028951-ENSGALG00000019135	TMEM182-ENSGALG00000019135	1	134277195	rs735005794	A	G	AA	GG	AG	73	54	0.574803	P	F	0.10985	0.737728	No	OK	AG	96	47	0.671329	P	F	5.10351e-05	0.0200293	Yes	OK	AG	78	35	0.690265	P	F	6.44538e-05	0.0183712	Yes	OK	AG	83	53	0.610294	P	F	0.0126045	0.390757	No	OK
intergenic_region	ENSGALG00000028951-ENSGALG00000019135	TMEM182-ENSGALG00000019135	1	134278597	rs316672705	A	G	GG	AA	AG	32	10	0.761905	M	L	0.000940674	0.122526	No	OK	AG	26	21	0.553191	M	L	0.560065	1	No	OK	AG	31	15	0.673913	M	L	0.0258961	0.470044	No	OK	AG	28	17	0.622222	M	L	0.135156	0.78268	No	OK
intergenic_region	ENSGALG00000028951-ENSGALG00000019135	TMEM182-ENSGALG00000019135	1	134279244	rs318170944	A	G	AA	GG	AG	4	23	0.148148	M	L	0.000310749	0.0674042	Yes	OK	AG	10	32	0.238095	M	L	0.000940674	0.114517	No	OK	NA	NA	NA	NA	NA	NA	NA	NA	No	GQ<30	AG	8	19	0.296296	M	L	0.052239	0.626961	No	OK
intergenic_region	ENSGALG00000028951-ENSGALG00000019135	TMEM182-ENSGALG00000019135	1	134279746	rs316315443	C	G	GG	CC	CG	25	6	0.806452	M	L	0.00087791	0.120953	No	OK	CG	17	10	0.62963	M	L	0.247789	0.894769	No	OK	CG	19	7	0.730769	M	L	0.0289593	0.487348	No	OK	CG	15	7	0.681818	M	L	0.133801	0.78143	No	OK
intergenic_region	ENSGALG00000028951-ENSGALG00000019135	TMEM182-ENSGALG00000019135	1	134279798	rs732259253	A	T	AA	TT	AT	9	38	0.191489	M	L	2.4904e-05	0.0126585	Yes	OK	AT	14	27	0.341463	M	L	0.0595839	0.634764	No	OK	AT	11	29	0.275	M	L	0.00642658	0.269912	No	OK	AT	12	27	0.307692	M	L	0.0237027	0.492841	No	OK
intergenic_region	ENSGALG00000028951-ENSGALG00000019135	TMEM182-ENSGALG00000019135	1	134280139	rs317232460	A	G	AA	GG	AG	11	21	0.34375	M	L	0.110184	0.737728	No	OK	AG	12	31	0.27907	M	L	0.00540157	0.27459	No	OK	AG	7	14	0.333333	M	L	0.189247	0.812765	No	OK	AG	8	25	0.242424	M	L	0.00455138	0.256818	No	OK
intergenic_region	ENSGALG00000028951-ENSGALG00000019135	TMEM182-ENSGALG00000019135	1	134280201	rs733198160	C	T	TT	CC	CT	31	20	0.607843	M	L	0.16078	0.817478	No	OK	CT	26	18	0.590909	M	L	0.291215	0.934425	No	OK	CT	21	7	0.75	M	L	0.012541	0.352132	No	OK	CT	21	12	0.636364	M	L	0.162756	0.82139	No	OK
intergenic_region	ENSGALG00000028951-ENSGALG00000019135	TMEM182-ENSGALG00000019135	1	134280465	rs313704516	C	T	CC	TT	CT	10	24	0.294118	M	L	0.0243065	0.496845	No	OK	CT	9	26	0.257143	M	L	0.00598812	0.288468	No	OK	CT	8	15	0.347826	M	L	0.21004	0.841903	No	OK	CT	10	27	0.27027	M	L	0.00763208	0.321686	No	OK
intergenic_region	ENSGALG00000028951-ENSGALG00000019135	TMEM182-ENSGALG00000019135	1	134280519	rs317122675	G	A	GG	AA	AG	9	17	0.346154	M	L	0.168638	0.820959	No	OK	AG	5	14	0.263158	M	L	0.0635681	0.634764	No	OK	AG	6	11	0.352941	M	L	0.332306	0.924445	No	OK	AG	5	12	0.294118	M	L	0.143463	0.782737	No	OK
intergenic_region	ENSGALG00000028951-ENSGALG00000019135	TMEM182-ENSGALG00000019135	1	134280814	rs314550939	T	A	TT	AA	AT	14	29	0.325581	M	L	0.0315395	0.55054	No	OK	AT	22	45	0.328358	M	L	0.00674145	0.306823	No	OK	AT	10	27	0.27027	M	L	0.00763208	0.284049	No	OK	AT	9	24	0.272727	M	L	0.013531	0.398719	No	OK
intergenic_region	ENSGALG00000028951-ENSGALG00000019135	TMEM182-ENSGALG00000019135	1	134281165	rs14891605	A	C	AA	CC	AC	14	25	0.358974	M	L	0.108129	0.737728	No	OK	AC	15	32	0.319149	M	L	0.0186238	0.448481	No	OK	AC	8	23	0.258065	M	L	0.0106738	0.331945	No	OK	AC	7	31	0.184211	M	L	0.000116167	0.0330713	Yes	OK
intergenic_region	ENSGALG00000028951-ENSGALG00000019135	TMEM182-ENSGALG00000019135	1	134281235	rs14891606	A	C	AA	CC	AC	12	25	0.324324	M	L	0.047031	0.630105	No	OK	AC	15	29	0.340909	M	L	0.0487668	0.610271	No	OK	AC	6	19	0.24	M	L	0.0146333	0.373641	No	OK	AC	13	26	0.333333	M	L	0.0532519	0.629369	No	OK
intron_variant	ENSGALG00000019135	ENSGALG00000019135	1	134288671	rs312463450	A	G	GG	AA	NA	NA	NA	NA	NA	NA	NA	NA	No	DP<10;GQ<30	AG	3	14	0.176471	P	F	0.0127258	0.377484	No	OK	NA	NA	NA	NA	NA	NA	NA	NA	No	DP<10	AG	2	8	0.2	P	F	0.109375	0.733046	No	OK
downstream_gene_variant	ENSGALG00000016803	ST6GAL2	1	135004426	rs13944276	C	T	CC	TT	CT	24	60	0.285714	M	L	0.000107148	0.0365221	Yes	OK	CT	70	76	0.479452	M	L	0.679164	1	No	OK	CT	44	63	0.411215	M	L	0.081353	0.658685	No	OK	CT	27	39	0.409091	M	L	0.175286	0.832826	No	OK
downstream_gene_variant	ENSGALG00000016803	ST6GAL2	1	135005082	rs733168687	T	A	TT	AA	AT	72	76	0.486486	M	L	0.805321	1	No	OK	AT	82	103	0.443243	M	L	0.141238	0.76899	No	OK	AT	62	91	0.405229	M	L	0.0232801	0.449823	No	OK	AT	55	90	0.37931	M	L	0.00458135	0.257002	No	OK
downstream_gene_variant	ENSGALG00000016803	ST6GAL2	1	135005083	rs736561569	T	A	TT	AA	AT	72	76	0.486486	M	L	0.805321	1	No	OK	AT	82	102	0.445652	M	L	0.161122	0.80997	No	OK	AT	62	91	0.405229	M	L	0.0232801	0.449823	No	OK	AT	55	90	0.37931	M	L	0.00458135	0.257002	No	OK
downstream_gene_variant	ENSGALG00000016803	ST6GAL2	1	135005904	rs737646283	A	G	AA	GG	AG	46	65	0.414414	M	L	0.0870891	0.728561	No	OK	AG	75	117	0.390625	M	L	0.00298728	0.214939	No	OK	AG	58	64	0.47541	M	L	0.65096	1	No	OK	AG	39	56	0.410526	M	L	0.100173	0.727493	No	OK
3_prime_UTR_variant	ENSGALG00000016803	ST6GAL2	1	135007621	rs13944280	C	T	CC	TT	CT	63	91	0.409091	M	L	0.0292456	0.540186	No	OK	CT	89	103	0.463542	M	L	0.348171	0.945275	No	OK	CT	109	107	0.50463	P	F	0.945774	1	No	OK	CT	64	86	0.426667	M	L	0.0860711	0.716957	No	OK
3_prime_UTR_variant	ENSGALG00000016803	ST6GAL2	1	135007840	rs13944281	T	C	TT	CC	CT	52	66	0.440678	M	L	0.231266	0.881342	No	OK	CT	48	59	0.448598	M	L	0.333705	0.939424	No	OK	CT	38	78	0.327586	M	L	0.000258261	0.0501874	Yes	OK	CT	41	47	0.465909	M	L	0.594288	1	No	OK
synonymous_variant	ENSGALG00000016803	ST6GAL2	1	135008233	rs318198289	A	G	AA	GG	AG	82	101	0.448087	M	L	0.183168	0.841061	No	OK	AG	91	106	0.461929	M	L	0.318544	0.939424	No	OK	AG	57	92	0.38255	M	L	0.00517212	0.241552	No	OK	AG	44	70	0.385965	M	L	0.0188107	0.459728	No	OK
upstream_gene_variant	ENSGALG00000016803	ST6GAL2	1	135056065	rs315809983	G	A	AA	GG	NA	NA	NA	NA	NA	NA	NA	NA	No	DP<10;GQ<30	AG	10	2	0.833333	M	L	0.0385742	0.560845	No	OK	NA	NA	NA	NA	NA	NA	NA	NA	No	DP<10;GQ<30	AG	6	4	0.6	M	L	0.753906	1	No	OK
upstream_gene_variant	ENSGALG00000016811	ENSGALG00000016811	1	136200735	rs317651407	C	T	TT	CC	CT	8	5	0.615385	M	L	0.581055	1	No	OK	NA	NA	NA	NA	NA	NA	NA	NA	No	DP<10	CT	5	5	0.5	M	L	1	1	No	OK	CT	4	6	0.4	P	F	0.753906	1	No	OK
synonymous_variant	ENSGALG00000016815	UPF3A	1	136264076	rs313463327	G	A	AA	GG	AG	34	42	0.447368	P	F	0.422191	0.986856	No	OK	AG	36	37	0.493151	P	F	1	1	No	OK	AG	33	22	0.6	M	L	0.177001	0.802929	No	OK	AG	29	21	0.58	M	L	0.322236	0.944743	No	OK
synonymous_variant	ENSGALG00000016831	PCID2	1	136889403	rs314467800	A	G	GG	AA	AG	19	26	0.422222	P	F	0.371298	0.969229	No	OK	AG	25	26	0.490196	P	F	1	1	No	OK	AG	27	14	0.658537	M	L	0.0595839	0.608677	No	OK	AG	26	11	0.702703	M	L	0.0200739	0.464178	No	OK
synonymous_variant	ENSGALG00000016831	PCID2	1	136897989	rs13946195	A	G	GG	AA	AG	32	26	0.551724	M	L	0.511842	1	No	OK	AG	31	15	0.673913	M	L	0.0258961	0.500117	No	OK	AG	45	24	0.652174	M	L	0.0154323	0.385167	No	OK	AG	32	16	0.666667	M	L	0.0293049	0.531876	No	OK
synonymous_variant	ENSGALG00000016843	COL4A2	1	138349424	rs317368459	G	A	GG	AA	AG	16	34	0.32	M	L	0.0153467	0.43056	No	OK	AG	13	23	0.361111	M	L	0.132498	0.76899	No	OK	AG	29	25	0.537037	P	F	0.683489	1	No	OK	AG	24	20	0.545455	P	F	0.651588	1	No	OK
downstream_gene_variant	ENSGALG00000016843	COL4A2	1	138388531	rs318061801	G	A	GG	AA	AG	16	33	0.326531	M	L	0.0212941	0.47768	No	OK	AG	19	43	0.306452	M	L	0.00315606	0.222239	No	OK	AG	29	49	0.371795	M	L	0.0307865	0.49416	No	OK	AG	21	43	0.328125	M	L	0.0081469	0.326387	No	OK
downstream_gene_variant	ENSGALG00000016849	ING1	1	138548626	rs13627473	A	G	AA	GG	AG	27	25	0.519231	P	F	0.889884	1	No	OK	AG	25	31	0.446429	M	L	0.504404	1	No	OK	AG	24	27	0.470588	M	L	0.779768	1	No	OK	AG	15	43	0.258621	M	L	0.000306947	0.0639044	Yes	OK
3_prime_UTR_variant	ENSGALG00000016850	ANKRD10	1	138576076	rs733199471	C	G	GG	CC	CG	44	25	0.637681	M	L	0.0294935	0.540186	No	OK	CG	40	32	0.555556	M	L	0.409579	0.975095	No	OK	CG	35	29	0.546875	M	L	0.532309	1	No	OK	CG	20	17	0.540541	M	L	0.742829	1	No	OK
intron_variant	ENSGALG00000016850	ANKRD10	1	138592304	rs13948306	A	T	AA	TT	AT	12	27	0.307692	M	L	0.0237027	0.495501	No	OK	AT	19	21	0.475	M	L	0.874629	1	No	OK	AT	5	19	0.208333	M	L	0.00661075	0.269912	No	OK	AT	8	15	0.347826	M	L	0.21004	0.873416	No	OK
intron_variant	ENSGALG00000016850	ANKRD10	1	138592307	rs13948307	T	A	TT	AA	AT	14	27	0.341463	M	L	0.0595839	0.654957	No	OK	AT	20	21	0.487805	M	L	1	1	No	OK	AT	5	18	0.217391	M	L	0.010622	0.331945	No	OK	AT	8	15	0.347826	M	L	0.21004	0.873416	No	OK
intron_variant	ENSGALG00000016851	ARHGEF7	1	138736747	rs740210841	G	C	CC	GG	CG	24	31	0.436364	P	F	0.418754	0.986856	No	OK	CG	22	36	0.37931	P	F	0.0869489	0.71045	No	OK	CG	24	20	0.545455	M	L	0.651588	1	No	OK	CG	14	30	0.318182	P	F	0.0226288	0.477895	No	OK
synonymous_variant	ENSGALG00000016854	LIG4	1	139474954	rs314973433	C	T	TT	CC	NA	NA	NA	NA	NA	NA	NA	NA	No	DP<10;GQ<30	CT	5	7	0.416667	P	F	0.774414	1	No	OK	CT	4	6	0.4	P	F	0.753906	1	No	OK	NA	NA	NA	NA	NA	NA	NA	NA	No	DP<10;GQ<30
intergenic_region	ENSGALG00000026994-ENSGALG00000022762	ENSGALG00000026994-ENSGALG00000022762	1	139783646	rs315966054	T	G	TT	GG	NA	NA	NA	NA	NA	NA	NA	NA	No	GQ<30	GT	5	11	0.3125	M	L	0.210114	0.867569	No	OK	GT	3	16	0.157895	M	L	0.00442505	0.22277	No	OK	GT	2	8	0.2	M	L	0.109375	0.733046	No	OK
synonymous_variant	ENSGALG00000016860	ERCC5	1	142008425	rs733897297	G	A	GG	AA	AG	18	26	0.409091	M	L	0.291215	0.941367	No	OK	AG	18	34	0.346154	M	L	0.0364834	0.547173	No	OK	AG	10	21	0.322581	M	L	0.0707555	0.635913	No	OK	AG	9	25	0.264706	M	L	0.00904119	0.349564	No	OK
synonymous_variant	ENSGALG00000016860	ERCC5	1	142018068	rs15448588	T	C	TT	CC	CT	6	20	0.230769	M	L	0.00935531	0.365658	No	OK	CT	8	5	0.615385	P	F	0.581055	1	No	OK	CT	9	7	0.5625	P	F	0.803619	1	No	OK	CT	5	12	0.294118	M	L	0.143463	0.782737	No	OK
synonymous_variant	ENSGALG00000016868	NALCN	1	142768110	rs741332570	C	T	TT	CC	CT	23	11	0.676471	M	L	0.0576127	0.654957	No	OK	CT	19	13	0.59375	M	L	0.377086	0.958259	No	OK	CT	17	13	0.566667	M	L	0.584665	1	No	OK	CT	12	7	0.631579	M	L	0.359283	0.957844	No	OK
intergenic_region	ENSGALG00000016875-ENSGALG00000016878	CLYBL-TM9SF2	1	143606958	rs317393607	C	G	GG	CC	CG	4	11	0.266667	P	F	0.118469	0.74672	No	OK	CG	10	17	0.37037	P	F	0.247789	0.894769	No	OK	CG	12	25	0.324324	P	F	0.047031	0.576164	No	OK	CG	22	7	0.758621	M	L	0.00813006	0.326387	No	OK
3_prime_UTR_variant	ENSGALG00000016878	TM9SF2	1	143733541	rs737925753	C	T	TT	CC	CT	22	26	0.458333	P	F	0.665466	1	No	OK	CT	26	30	0.464286	P	F	0.68888	1	No	OK	CT	43	26	0.623188	M	L	0.0532894	0.58995	No	OK	CT	31	10	0.756098	M	L	0.00145049	0.150261	No	OK
synonymous_variant	ENSGALG00000016878	TM9SF2	1	143747973	rs316778470	G	A	AA	GG	AG	37	77	0.324561	P	F	0.000226811	0.0583616	Yes	OK	AG	55	62	0.470085	P	F	0.57929	1	No	OK	AG	67	75	0.471831	P	F	0.557071	1	No	OK	AG	41	55	0.427083	P	F	0.184286	0.840421	No	OK
synonymous_variant	ENSGALG00000016883	DOCK9	1	144009795	rs13952638	C	T	TT	CC	CT	32	28	0.533333	M	L	0.698883	1	No	OK	CT	35	30	0.538462	M	L	0.620145	1	No	OK	CT	31	27	0.534483	M	L	0.694004	1	No	OK	CT	19	20	0.487179	P	F	1	1	No	OK
upstream_gene_variant	ENSGALG00000025199	gga-mir-1555	1	144188312	rs732262108	G	A	GG	AA	AG	7	13	0.35	M	L	0.263176	0.904561	No	OK	AG	11	19	0.366667	M	L	0.200488	0.865125	No	OK	AG	7	25	0.21875	M	L	0.0021024	0.160242	No	OK	AG	18	10	0.642857	P	F	0.184933	0.840421	No	OK
synonymous_variant	ENSGALG00000016886	FARP1	1	144312729	rs739477233	A	G	GG	AA	AG	36	48	0.428571	P	F	0.229864	0.876319	No	OK	AG	47	46	0.505376	M	L	0.917923	1	No	OK	AG	69	52	0.570248	M	L	0.145487	0.751288	No	OK	AG	56	50	0.528302	M	L	0.627431	1	No	OK
downstream_gene_variant	ENSGALG00000016887	ENSGALG00000016887	1	144363609	rs15454932	G	T	TT	GG	GT	21	22	0.488372	P	F	1	1	No	OK	GT	18	21	0.461538	P	F	0.749259	1	No	OK	GT	17	14	0.548387	M	L	0.7201	1	No	OK	GT	18	19	0.486486	P	F	1	1	No	OK
downstream_gene_variant	ENSGALG00000025906	HS6ST3	1	144807728	rs732303082	G	A	GG	AA	AG	34	27	0.557377	P	F	0.442626	1	No	OK	AG	48	21	0.695652	P	F	0.00155032	0.148984	No	OK	AG	32	39	0.450704	M	L	0.476688	0.9995	No	OK	AG	16	17	0.484848	M	L	1	1	No	OK
downstream_gene_variant	ENSGALG00000016909	NDFIP2	1	152231557	rs737961100	T	C	TT	CC	CT	69	45	0.605263	P	F	0.0307763	0.54621	No	OK	CT	83	61	0.576389	P	F	0.0797571	0.682416	No	OK	CT	82	77	0.515723	P	F	0.751191	1	No	OK	CT	105	36	0.744681	P	F	5.07987e-09	6.40022e-06	Yes	OK
intron_variant	ENSGALG00000016911	RNF219	1	152718904	rs317365407	C	T	TT	CC	NA	NA	NA	NA	NA	NA	NA	NA	No	DP<10	NA	NA	NA	NA	NA	NA	NA	NA	No	DP<10;GQ<30	NA	NA	NA	NA	NA	NA	NA	NA	No	DP<10;GQ<30	NA	NA	NA	NA	NA	NA	NA	NA	No	DP<10;GQ<30
intron_variant	ENSGALG00000016911	RNF219	1	152719097	rs735414601	A	G	AA	GG	NA	NA	NA	NA	NA	NA	NA	NA	No	DP<10;GQ<30	NA	NA	NA	NA	NA	NA	NA	NA	No	DP<10;GQ<30	NA	NA	NA	NA	NA	NA	NA	NA	No	DP<10;GQ<30	NA	NA	NA	NA	NA	NA	NA	NA	No	DP<10;GQ<30
missense_variant	ENSGALG00000016911	RNF219	1	152732014	rs316653940	A	G	AA	GG	AG	33	21	0.611111	P	F	0.133674	0.778428	No	OK	AG	47	21	0.691176	P	F	0.00218624	0.186924	No	OK	AG	47	21	0.691176	P	F	0.00218624	0.163094	No	OK	AG	36	23	0.610169	P	F	0.117477	0.741299	No	OK
missense_variant	ENSGALG00000016911	RNF219	1	152732119	rs731834073	C	T	CC	TT	CT	29	15	0.659091	P	F	0.0487668	0.631575	No	OK	CT	30	18	0.625	P	F	0.111403	0.730648	No	OK	CT	37	30	0.552239	P	F	0.463818	0.993262	No	OK	CT	30	13	0.697674	P	F	0.0137182	0.401287	No	OK
missense_variant	ENSGALG00000016911	RNF219	1	152732589	rs312499127	G	T	GG	TT	GT	43	40	0.518072	P	F	0.826405	1	No	OK	GT	41	26	0.61194	P	F	0.0864372	0.71045	No	OK	GT	53	22	0.706667	P	F	0.000449648	0.0679329	Yes	OK	GT	48	18	0.727273	P	F	0.000287118	0.062254	Yes	OK
synonymous_variant	ENSGALG00000016911	RNF219	1	152733179	rs316186437	G	A	GG	AA	AG	55	28	0.662651	P	F	0.00403921	0.26069	No	OK	AG	49	27	0.644737	P	F	0.0154403	0.415407	No	OK	AG	44	22	0.666667	P	F	0.00921049	0.311797	No	OK	AG	42	18	0.7	P	F	0.00267044	0.199052	No	OK
3_prime_UTR_variant	ENSGALG00000016911	RNF219	1	152733390	rs313816904	A	G	AA	GG	AG	29	23	0.557692	P	F	0.488456	1	No	OK	AG	38	27	0.584615	P	F	0.214539	0.870122	No	OK	AG	47	19	0.712121	P	F	0.000756107	0.0938937	Yes	OK	AG	38	22	0.633333	P	F	0.0518939	0.626961	No	OK
3_prime_UTR_variant	ENSGALG00000016911	RNF219	1	152733508	rs13960865	T	A	TT	AA	AT	51	5	0.910714	P	F	1.17029e-10	1.80679e-07	Yes	OK	AT	38	14	0.730769	P	F	0.00119512	0.133877	No	OK	AT	39	12	0.764706	P	F	0.000198039	0.0411063	Yes	OK	AT	27	17	0.613636	P	F	0.174171	0.832826	No	OK
intergenic_region	ENSGALG00000016911-ENSGALG00000016912	RNF219-EDNRB	1	152745223	rs734173756	G	A	AA	GG	AG	22	10	0.6875	M	L	0.0501025	0.638035	No	OK	AG	25	14	0.641026	M	L	0.108129	0.728015	No	OK	AG	23	10	0.69697	M	L	0.035082	0.514591	No	OK	AG	10	7	0.588235	M	L	0.629059	1	No	OK
3_prime_UTR_variant	ENSGALG00000016912	EDNRB	1	153139391	rs13961171	T	C	TT	CC	CT	23	10	0.69697	P	F	0.035082	0.556209	No	OK	CT	5	11	0.3125	M	L	0.210114	0.867569	No	OK	CT	18	28	0.391304	M	L	0.183925	0.810929	No	OK	CT	5	19	0.208333	M	L	0.00661075	0.30664	No	OK
synonymous_variant	ENSGALG00000016918	ENSGALG00000016918	1	153685532	rs15475045	C	A	AA	CC	AC	138	156	0.469388	P	F	0.321464	0.948603	No	OK	AC	134	183	0.422713	P	F	0.00692506	0.312299	No	OK	AC	134	172	0.437908	P	F	0.0342463	0.514591	No	OK	AC	147	174	0.457944	P	F	0.146614	0.78569	No	OK
intergenic_region	ENSGALG00000016919-ENSGALG00000027869	IRG1-ENSGALG00000027869	1	153722896	rs15475218	C	T	CC	TT	CT	85	75	0.53125	P	F	0.476882	1	No	OK	CT	80	80	0.5	M	L	1	1	No	OK	CT	99	72	0.578947	P	F	0.0464644	0.574894	No	OK	CT	99	76	0.565714	P	F	0.0960235	0.71815	No	OK
intergenic_region	ENSGALG00000016919-ENSGALG00000027869	IRG1-ENSGALG00000027869	1	153722971	rs738878294	G	A	AA	GG	AG	75	95	0.441176	P	F	0.144831	0.778428	No	OK	AG	75	69	0.520833	M	L	0.67707	1	No	OK	AG	83	86	0.491124	P	F	0.87779	1	No	OK	AG	49	84	0.368421	P	F	0.00304933	0.216774	No	OK
intergenic_region	ENSGALG00000027869-ENSGALG00000016920	ENSGALG00000027869-LMO7	1	154012748	rs740985585	T	C	CC	TT	NA	NA	NA	NA	NA	NA	NA	NA	No	DP<10;GQ<30	NA	NA	NA	NA	NA	NA	NA	NA	No	DP<10;GQ<30	NA	NA	NA	NA	NA	NA	NA	NA	No	DP<10;GQ<30	NA	NA	NA	NA	NA	NA	NA	NA	No	DP<10;GQ<30
downstream_gene_variant	ENSGALG00000016921	UCHL3	1	154196725	rs317465216	C	T	TT	CC	CT	13	33	0.282609	P	F	0.00453386	0.269948	No	OK	CT	24	34	0.413793	P	F	0.237047	0.880005	No	OK	CT	19	26	0.422222	P	F	0.371298	0.944998	No	OK	CT	14	38	0.269231	P	F	0.00119512	0.136217	No	OK
downstream_gene_variant	ENSGALG00000016921	UCHL3	1	154197203	rs733704012	T	A	AA	TT	AT	13	31	0.295455	P	F	0.00955988	0.367015	No	OK	AT	17	24	0.414634	P	F	0.348889	0.945275	No	OK	AT	13	25	0.342105	P	F	0.0729514	0.641051	No	OK	AT	16	21	0.432432	P	F	0.511376	1	No	OK
downstream_gene_variant	ENSGALG00000016921	UCHL3	1	154197243	rs313066665	A	G	GG	AA	AG	8	22	0.266667	P	F	0.0161248	0.440845	No	OK	AG	12	23	0.342857	P	F	0.0895311	0.71045	No	OK	AG	12	17	0.413793	P	F	0.458258	0.987087	No	OK	AG	12	14	0.461538	P	F	0.845019	1	No	OK
synonymous_variant	ENSGALG00000016921	UCHL3	1	154228301	rs10728159	T	C	CC	TT	CT	117	140	0.455253	P	F	0.169841	0.825338	No	OK	CT	128	153	0.455516	P	F	0.152097	0.780494	No	OK	CT	147	141	0.510417	M	L	0.768338	1	No	OK	CT	120	133	0.474308	P	F	0.450654	1	No	OK
downstream_gene_variant	ENSGALG00000016922	COMMD6	1	154265012	rs316416052	G	T	TT	GG	GT	7	17	0.291667	P	F	0.0639147	0.654957	No	OK	GT	20	28	0.416667	P	F	0.312327	0.939424	No	OK	GT	16	29	0.355556	P	F	0.0724543	0.640552	No	OK	GT	8	20	0.285714	P	F	0.0356981	0.55232	No	OK
synonymous_variant	ENSGALG00000016932	MZT1	1	155464969	rs317826134	G	A	AA	GG	AG	113	93	0.548544	M	L	0.185439	0.842578	No	OK	AG	145	111	0.566406	M	L	0.0389518	0.565984	No	OK	AG	136	118	0.535433	M	L	0.286098	0.90257	No	OK	AG	102	78	0.566667	M	L	0.0861873	0.716957	No	OK
upstream_gene_variant	ENSGALG00000016933	DACH1	1	155856593	rs315073713	C	T	CC	TT	CT	6	4	0.6	P	F	0.753906	1	No	OK	TT	NA	12	0	M	L	NA	NA	Yes	OK	NA	NA	NA	NA	NA	NA	NA	NA	No	DP<10;GQ<30	NA	NA	NA	NA	NA	NA	NA	NA	No	DP<10
upstream_gene_variant	ENSGALG00000016933	DACH1	1	155856629	rs317977137	G	A	GG	AA	NA	NA	NA	NA	NA	NA	NA	NA	No	DP<10	AA	NA	14	0	M	L	NA	NA	Yes	OK	NA	NA	NA	NA	NA	NA	NA	NA	No	DP<10;GQ<30	NA	NA	NA	NA	NA	NA	NA	NA	No	DP<10
downstream_gene_variant	ENSGALG00000016955	VWA8	1	165298311	rs731630216	G	A	GG	AA	NA	NA	NA	NA	NA	NA	NA	NA	No	DP<10;GQ<30	NA	NA	NA	NA	NA	NA	NA	NA	No	DP<10	GG	10	NA	1	P	F	NA	NA	Yes	OK	NA	NA	NA	NA	NA	NA	NA	NA	No	DP<10;GQ<30
synonymous_variant	ENSGALG00000016955	VWA8	1	165397916	rs314112884	G	T	GG	TT	GT	8	11	0.421053	M	L	0.647606	1	No	OK	GG	18	NA	1	P	F	NA	NA	Yes	OK	GT	14	10	0.583333	P	F	0.541256	1	No	OK	GT	9	7	0.5625	P	F	0.803619	1	No	OK
intron_variant	ENSGALG00000016959	DGKH	1	165525694	rs733401379	C	T	CC	TT	NA	NA	NA	NA	NA	NA	NA	NA	No	DP<10;GQ<30	NA	NA	NA	NA	NA	NA	NA	NA	No	DP<10;GQ<30	TT	NA	12	0	M	L	NA	NA	Yes	OK	NA	NA	NA	NA	NA	NA	NA	NA	No	OK
intron_variant	ENSGALG00000016959	DGKH	1	165528826	rs314277147	G	A	AA	GG	NA	NA	NA	NA	NA	NA	NA	NA	No	DP<10;GQ<30	GG	13	NA	1	M	L	NA	NA	Yes	OK	NA	NA	NA	NA	NA	NA	NA	NA	No	DP<10	NA	NA	NA	NA	NA	NA	NA	NA	No	DP<10;GQ<30
intergenic_region	ENSGALG00000016959-ENSGALG00000022739	DGKH-AKAP11	1	165681182	rs733272501	A	G	GG	AA	AG	10	7	0.588235	M	L	0.629059	1	No	OK	AG	4	9	0.307692	P	F	0.266846	0.898645	No	OK	AG	4	9	0.307692	P	F	0.266846	0.87658	No	OK	NA	NA	NA	NA	NA	NA	NA	NA	No	DP<10
synonymous_variant	ENSGALG00000022739	AKAP11	1	165722351	rs317993964	A	G	GG	AA	AG	20	20	0.5	M	L	1	1	No	OK	AG	19	23	0.452381	P	F	0.643969	1	No	OK	AG	23	11	0.676471	M	L	0.0576127	0.600469	No	OK	AG	18	9	0.666667	M	L	0.122078	0.744787	No	OK
synonymous_variant	ENSGALG00000022739	AKAP11	1	165723086	rs741457793	C	T	TT	CC	CT	22	20	0.52381	M	L	0.877614	1	No	OK	CT	27	19	0.586957	M	L	0.301996	0.934425	No	OK	CT	23	8	0.741935	M	L	0.0106738	0.331945	No	OK	CT	18	19	0.486486	P	F	1	1	No	OK
synonymous_variant	ENSGALG00000022739	AKAP11	1	165725618	rs316423016	C	T	CC	TT	CT	20	19	0.512821	P	F	0.874629	1	No	OK	CT	30	25	0.545455	P	F	0.590053	1	No	OK	CT	16	28	0.363636	M	L	0.0961418	0.687224	No	OK	CT	13	27	0.325	M	L	0.0384773	0.573593	No	OK
downstream_gene_variant	ENSGALG00000022739	AKAP11	1	165739686	rs737761125	C	T	CC	TT	CT	12	16	0.428571	M	L	0.571588	1	No	OK	CT	22	35	0.385965	M	L	0.111161	0.730648	No	OK	CT	26	28	0.481481	M	L	0.891923	1	No	OK	CT	11	31	0.261905	M	L	0.00288725	0.210964	No	OK
3_prime_UTR_variant	ENSGALG00000016974	GTF2F2	1	167055594	rs15493593	A	G	GG	AA	AG	22	26	0.458333	P	F	0.665466	1	No	OK	AG	25	50	0.333333	P	F	0.00522824	0.270184	No	OK	AG	36	56	0.391304	P	F	0.0470116	0.576164	No	OK	AG	25	26	0.490196	P	F	1	1	No	OK
3_prime_UTR_variant	ENSGALG00000016974	GTF2F2	1	167057348	rs15493611	C	T	CC	TT	CT	13	22	0.371429	M	L	0.175465	0.831097	No	OK	CT	5	14	0.263158	M	L	0.0635681	0.634764	No	OK	CT	7	20	0.259259	M	L	0.0191573	0.413748	No	OK	CT	11	28	0.282051	M	L	0.0094753	0.351643	No	OK
3_prime_UTR_variant	ENSGALG00000016974	GTF2F2	1	167057476	rs314759871	G	A	GG	AA	AG	16	35	0.313725	M	L	0.0109736	0.388157	No	OK	AG	21	33	0.388889	M	L	0.133674	0.76899	No	OK	AG	17	36	0.320755	M	L	0.0126603	0.352132	No	OK	AG	22	43	0.338462	M	L	0.0125025	0.390757	No	OK
3_prime_UTR_variant	ENSGALG00000016974	GTF2F2	1	167057669	rs15493617	G	C	GG	CC	CG	14	15	0.482759	M	L	1	1	No	OK	CG	17	23	0.425	M	L	0.429591	0.980977	No	OK	CG	13	26	0.333333	M	L	0.0532519	0.58995	No	OK	CG	8	28	0.222222	M	L	0.00119324	0.136217	No	OK
downstream_gene_variant	ENSGALG00000016974	GTF2F2	1	167057828	rs313307097	T	A	TT	AA	AT	11	31	0.261905	M	L	0.00288725	0.224863	No	OK	AT	16	26	0.380952	M	L	0.164149	0.812072	No	OK	AT	12	25	0.324324	M	L	0.047031	0.576164	No	OK	AT	11	28	0.282051	M	L	0.0094753	0.351643	No	OK
downstream_gene_variant	ENSGALG00000016974	GTF2F2	1	167057855	rs315661031	C	T	CC	TT	CT	7	26	0.212121	M	L	0.00131873	0.152138	No	OK	CT	17	32	0.346939	M	L	0.0443842	0.584176	No	OK	CT	13	27	0.325	M	L	0.0384773	0.533397	No	OK	CT	7	27	0.205882	M	L	0.000821395	0.116413	No	OK
downstream_gene_variant	ENSGALG00000016974	GTF2F2	1	167057996	rs317898354	T	C	TT	CC	CT	9	12	0.428571	M	L	0.663624	1	No	OK	CT	7	22	0.241379	M	L	0.00813006	0.318406	No	OK	CT	16	25	0.390244	M	L	0.211024	0.841903	No	OK	CT	8	19	0.296296	M	L	0.052239	0.626961	No	OK
downstream_gene_variant	ENSGALG00000016974	GTF2F2	1	167058081	rs314021413	A	G	AA	GG	AG	8	26	0.235294	M	L	0.00293506	0.225244	No	OK	AG	17	33	0.34	M	L	0.0328391	0.540888	No	OK	AG	21	37	0.362069	M	L	0.0479403	0.57839	No	OK	AG	11	38	0.22449	M	L	0.000141971	0.0373912	Yes	OK
splice_region_variant	ENSGALG00000028872	TPT1	1	167058420	rs738939124	A	G	AA	GG	AG	10	14	0.416667	M	L	0.541256	1	No	OK	AG	14	25	0.358974	M	L	0.108129	0.728015	No	OK	AG	16	38	0.296296	M	L	0.00383827	0.209905	No	OK	AG	11	20	0.354839	M	L	0.149613	0.79063	No	OK
3_prime_UTR_variant	ENSGALG00000028872	TPT1	1	167058940	rs15493623	A	T	AA	TT	AT	16	31	0.340426	M	L	0.0399861	0.593406	No	OK	AT	17	29	0.369565	M	L	0.103805	0.728015	No	OK	AT	21	38	0.355932	M	L	0.0363432	0.520353	No	OK	AT	20	34	0.37037	M	L	0.0759047	0.682667	No	OK
3_prime_UTR_variant	ENSGALG00000028872	TPT1	1	167058943	rs15493625	C	A	CC	AA	AC	17	33	0.34	M	L	0.0328391	0.556209	No	OK	AC	18	30	0.375	M	L	0.111403	0.730648	No	OK	AC	20	40	0.333333	M	L	0.0134893	0.361446	No	OK	AC	21	35	0.375	M	L	0.0814268	0.695725	No	OK
3_prime_UTR_variant	ENSGALG00000028872	TPT1	1	167059025	rs736654072	C	T	TT	CC	CT	19	18	0.513514	M	L	0.871415	1	No	OK	CT	22	12	0.647059	M	L	0.121449	0.738522	No	OK	CT	29	24	0.54717	M	L	0.583132	1	No	OK	CT	33	16	0.673469	M	L	0.0212941	0.472249	No	OK
3_prime_UTR_variant	ENSGALG00000028872	TPT1	1	167059048	rs15493626	G	A	GG	AA	AG	19	15	0.558824	P	F	0.607591	1	No	OK	AG	11	26	0.297297	M	L	0.0200739	0.455567	No	OK	AG	26	39	0.4	M	L	0.136032	0.750449	No	OK	AG	19	38	0.333333	M	L	0.0163481	0.434557	No	OK
3_prime_UTR_variant	ENSGALG00000028872	TPT1	1	167059075	rs316620711	G	A	GG	AA	AG	15	16	0.483871	M	L	1	1	No	OK	AG	11	29	0.275	M	L	0.00642658	0.303608	No	OK	AG	27	40	0.402985	M	L	0.142071	0.751288	No	OK	AG	23	36	0.389831	M	L	0.117477	0.741299	No	OK
3_prime_UTR_variant	ENSGALG00000028872	TPT1	1	167059733	rs314013732	T	C	TT	CC	CT	6	16	0.272727	M	L	0.0524788	0.641826	No	OK	CT	10	16	0.384615	M	L	0.32694	0.939424	No	OK	CT	18	36	0.333333	M	L	0.0198343	0.421634	No	OK	CT	14	28	0.333333	M	L	0.0435585	0.59395	No	OK
3_prime_UTR_variant	ENSGALG00000028872	TPT1	1	167060646	rs13552135	C	T	CC	TT	CT	12	17	0.413793	M	L	0.458258	1	No	OK	CT	10	21	0.322581	M	L	0.0707555	0.666601	No	OK	CT	13	40	0.245283	M	L	0.00026854	0.0514002	Yes	OK	CT	10	34	0.227273	M	L	0.000388131	0.0735508	Yes	OK
synonymous_variant	ENSGALG00000016980	COG3	1	167099262	rs314349214	C	T	TT	CC	CT	16	12	0.571429	M	L	0.571588	1	No	OK	CT	8	7	0.533333	M	L	0.803619	1	No	OK	CT	8	8	0.5	M	L	1	1	No	OK	TT	NA	13	0.0714286	P	F	NA	NA	Yes	OK
downstream_gene_variant	ENSGALG00000016997	RB1	1	168129541	rs314416853	G	A	GG	AA	AG	17	16	0.515152	P	F	0.864166	1	No	OK	AG	25	14	0.641026	P	F	0.108129	0.728015	No	OK	AG	25	18	0.581395	P	F	0.360378	0.937003	No	OK	AG	31	14	0.688889	P	F	0.0160944	0.43151	No	OK
missense_variant	ENSGALG00000017006	SETDB2	1	168518506	rs14916692	T	A	TT	AA	AT	8	28	0.222222	M	L	0.00119324	0.145894	No	OK	AT	24	19	0.55814	P	F	0.542384	1	No	OK	AT	14	12	0.538462	P	F	0.845019	1	No	OK	AT	10	24	0.294118	M	L	0.0243065	0.493724	No	OK
synonymous_variant	ENSGALG00000017015	RNASEH2B	1	169215634	rs316837385	G	A	GG	AA	AG	28	47	0.373333	M	L	0.0369549	0.569201	No	OK	AG	35	36	0.492958	M	L	1	1	No	OK	AG	18	47	0.276923	M	L	0.00042213	0.0663344	Yes	OK	AG	24	30	0.444444	M	L	0.496617	1	No	OK
synonymous_variant	ENSGALG00000017022	ALG11	1	169660484	rs316415021	T	C	CC	TT	CT	17	14	0.548387	M	L	0.7201	1	No	OK	CT	10	26	0.277778	P	F	0.011331	0.373213	No	OK	CT	14	19	0.424242	P	F	0.48685	1	No	OK	CT	13	24	0.351351	P	F	0.0988717	0.719049	No	OK
synonymous_variant	ENSGALG00000017022	ALG11	1	169662137	rs315637547	T	C	CC	TT	CT	14	9	0.608696	M	L	0.404873	0.983711	No	OK	CT	13	16	0.448276	P	F	0.711071	1	No	OK	CT	7	22	0.241379	P	F	0.00813006	0.287749	No	OK	CT	11	10	0.52381	M	L	0.831812	1	No	OK
missense_variant	ENSGALG00000017024	NEK3	1	169691864	rs317943808	C	T	CC	TT	CT	5	14	0.263158	M	L	0.0635681	0.654957	No	OK	CT	7	18	0.28	M	L	0.0432853	0.579774	No	OK	CT	10	15	0.4	M	L	0.424356	0.962991	No	OK	CT	7	15	0.318182	M	L	0.133801	0.78143	No	OK
synonymous_variant	ENSGALG00000017024	NEK3	1	169699061	rs14917899	A	G	AA	GG	AG	7	20	0.259259	M	L	0.0191573	0.464707	No	OK	AG	6	17	0.26087	M	L	0.0346897	0.540888	No	OK	AG	3	8	0.272727	M	L	0.226562	0.84641	No	OK	AG	7	16	0.304348	M	L	0.0931396	0.716957	No	OK
synonymous_variant	ENSGALG00000017025	CKAP2	1	169703784	rs29006880	G	C	CC	GG	CG	18	25	0.418605	P	F	0.360378	0.962119	No	OK	CG	15	44	0.254237	P	F	0.000203722	0.0472605	Yes	OK	CG	37	31	0.544118	M	L	0.544612	1	No	OK	CG	16	27	0.372093	P	F	0.126289	0.760186	No	OK
synonymous_variant	ENSGALG00000017032	SLC25A15	1	169808616	rs13973449	G	A	AA	GG	AG	11	5	0.6875	M	L	0.210114	0.873468	No	OK	AG	12	16	0.428571	P	F	0.571588	1	No	OK	AG	26	15	0.634146	M	L	0.117275	0.711878	No	OK	AG	7	10	0.411765	P	F	0.629059	1	No	OK
synonymous_variant	ENSGALG00000017033	MRPS31	1	169828214	rs734339847	C	T	TT	CC	CT	69	86	0.445161	P	F	0.198584	0.87101	No	OK	CT	96	100	0.489796	P	F	0.830393	1	No	OK	CT	66	77	0.461538	P	F	0.403104	0.957284	No	OK	CT	50	83	0.37594	P	F	0.00532574	0.283668	No	OK
downstream_gene_variant	ENSGALG00000017037	NHLRC3	1	170530508	rs737137739	G	A	AA	GG	AG	21	24	0.466667	P	F	0.765992	1	No	OK	AG	23	44	0.343284	P	F	0.0139339	0.392569	No	OK	AG	26	33	0.440678	P	F	0.434993	0.976094	No	OK	AG	28	18	0.608696	M	L	0.183925	0.840421	No	OK
downstream_gene_variant	ENSGALG00000017037	NHLRC3	1	170531052	rs316177163	C	G	GG	CC	CG	12	19	0.387097	P	F	0.281042	0.92876	No	OK	CG	19	34	0.358491	P	F	0.0534388	0.624614	No	OK	CG	14	27	0.341463	P	F	0.0595839	0.608677	No	OK	CG	13	17	0.433333	P	F	0.584665	1	No	OK
synonymous_variant	ENSGALG00000017037	NHLRC3	1	170532801	rs317154518	G	T	TT	GG	GT	19	28	0.404255	P	F	0.24296	0.893566	No	OK	GT	16	27	0.372093	P	F	0.126289	0.754426	No	OK	GT	15	32	0.319149	P	F	0.0186238	0.413748	No	OK	GT	13	30	0.302326	P	F	0.0137182	0.401287	No	OK
synonymous_variant	ENSGALG00000017038	PROSER1	1	170548948	rs13974323	T	A	TT	AA	AT	6	30	0.166667	M	L	6.96017e-05	0.0257291	Yes	OK	AT	12	19	0.387097	M	L	0.281042	0.922861	No	OK	AT	15	8	0.652174	P	F	0.21004	0.841903	No	OK	AT	17	22	0.435897	M	L	0.522397	1	No	OK
upstream_gene_variant	ENSGALG00000017039	STOML3	1	170559824	rs13974338	T	C	CC	TT	CT	23	30	0.433962	P	F	0.410103	0.986856	No	OK	CT	36	29	0.553846	M	L	0.457021	1	No	OK	CT	34	18	0.653846	M	L	0.0364834	0.520458	No	OK	CT	41	23	0.640625	M	L	0.0327658	0.55232	No	OK
upstream_gene_variant	ENSGALG00000017039	STOML3	1	170561610	rs316590067	C	T	TT	CC	NA	NA	NA	NA	NA	NA	NA	NA	No	DP<10	NA	NA	NA	NA	NA	NA	NA	NA	No	DP<10;GQ<30	NA	NA	NA	NA	NA	NA	NA	NA	No	DP<10	CT	2	8	0.2	P	F	0.109375	0.733046	No	OK
intergenic_region	ENSGALG00000019087-ENSGALG00000017052	RFXAP-CCNA1	1	171761228	rs15505972	T	C	CC	TT	CT	27	55	0.329268	P	F	0.00264249	0.213034	No	OK	CT	33	58	0.362637	P	F	0.0114563	0.373449	No	OK	CT	30	60	0.333333	P	F	0.00206027	0.159175	No	OK	CT	24	38	0.387097	P	F	0.0979544	0.719049	No	OK
intergenic_region	ENSGALG00000019087-ENSGALG00000017052	RFXAP-CCNA1	1	171761995	rs734062481	A	G	AA	GG	AG	61	71	0.462121	M	L	0.433537	0.99898	No	OK	AG	95	82	0.536723	P	F	0.367114	0.958259	No	OK	AG	91	67	0.575949	P	F	0.0669426	0.618344	No	OK	AG	88	44	0.666667	P	F	0.000160235	0.040818	Yes	OK
intron_variant	ENSGALG00000017056	DCLK1	1	172180084	rs15507379	T	C	CC	TT	CT	76	68	0.527778	M	L	0.559821	1	No	OK	CT	80	97	0.451977	P	F	0.229022	0.870122	No	OK	CT	88	91	0.49162	P	F	0.881223	1	No	OK	CT	65	119	0.353261	P	F	8.38065e-05	0.0270295	Yes	OK
downstream_gene_variant	ENSGALG00000017056	DCLK1	1	172235905	rs15507494	A	T	TT	AA	AT	25	40	0.384615	P	F	0.0816815	0.710167	No	OK	AT	26	36	0.419355	P	F	0.252854	0.898645	No	OK	AT	36	34	0.514286	M	L	0.904975	1	No	OK	AT	14	41	0.254545	P	F	0.000355281	0.0692977	Yes	OK
downstream_gene_variant	ENSGALG00000017056	DCLK1	1	172235928	rs15507496	G	A	AA	GG	AG	25	44	0.362319	P	F	0.0294935	0.540186	No	OK	AG	32	30	0.516129	M	L	0.899076	1	No	OK	AG	32	33	0.492308	P	F	1	1	No	OK	AG	14	38	0.269231	P	F	0.00119512	0.136217	No	OK
synonymous_variant	ENSGALG00000017062	NBEA	1	172602097	rs313454773	G	A	AA	GG	AG	53	61	0.464912	P	F	0.512255	1	No	OK	AG	49	84	0.368421	P	F	0.00304933	0.218652	No	OK	AG	76	85	0.47205	P	F	0.528506	1	No	OK	AG	49	82	0.374046	P	F	0.00498135	0.27579	No	OK
3_prime_UTR_variant	ENSGALG00000017064	RFC3	1	173147226	rs732842426	G	C	GG	CC	NA	NA	NA	NA	NA	NA	NA	NA	No	DP<10;GQ<30	NA	NA	NA	NA	NA	NA	NA	NA	No	DP<10;GQ<30	GG	10	NA	1	P	F	NA	NA	Yes	OK	NA	NA	NA	NA	NA	NA	NA	NA	No	DP<10;GQ<30
3_prime_UTR_variant	ENSGALG00000017064	RFC3	1	173148432	rs13977040	A	G	GG	AA	AG	5	15	0.25	P	F	0.0413895	0.593406	No	OK	AG	11	11	0.5	M	L	1	1	No	OK	AG	9	17	0.346154	P	F	0.168638	0.789804	No	OK	AG	7	21	0.25	P	F	0.012541	0.390757	No	OK
synonymous_variant	ENSGALG00000017064	RFC3	1	173148797	rs740471754	A	G	AA	GG	AG	13	6	0.684211	P	F	0.167068	0.820959	No	OK	NA	NA	NA	NA	NA	NA	NA	NA	No	GQ<30	AG	8	11	0.421053	M	L	0.647606	1	No	OK	AG	11	4	0.733333	P	F	0.118469	0.741299	No	OK
missense_variant	ENSGALG00000017071	N4BP2L2	1	173765860	rs739160886	C	G	GG	CC	CG	11	6	0.647059	M	L	0.332306	0.948603	No	OK	CG	9	13	0.409091	P	F	0.523467	1	No	OK	CG	10	9	0.526316	M	L	0.823803	1	No	OK	CG	10	14	0.416667	P	F	0.541256	1	No	OK
missense_variant	ENSGALG00000017071	N4BP2L2	1	173766028	rs735714397	G	C	CC	GG	CG	4	12	0.25	P	F	0.0768127	0.698011	No	OK	CG	7	20	0.259259	P	F	0.0191573	0.448481	No	OK	CG	14	12	0.538462	M	L	0.845019	1	No	OK	CG	4	16	0.2	P	F	0.0118179	0.38445	No	OK
missense_variant	ENSGALG00000017075	FRY	1	173911248	rs737039884	T	C	TT	CC	CT	35	13	0.729167	P	F	0.00208811	0.194294	No	OK	CT	33	19	0.634615	P	F	0.0703942	0.666601	No	OK	CT	25	26	0.490196	M	L	1	1	No	OK	CT	19	16	0.542857	P	F	0.735879	1	No	OK
3_prime_UTR_variant	ENSGALG00000017076	B3GALTL	1	174204474	rs14922438	C	A	CC	AA	AC	41	20	0.672131	P	F	0.00985345	0.37426	No	OK	AC	43	22	0.661538	P	F	0.0125025	0.377484	No	OK	AC	41	30	0.577465	P	F	0.235098	0.853895	No	OK	AC	19	17	0.527778	P	F	0.867939	1	No	OK
synonymous_variant	ENSGALG00000017077	HSPH1	1	174272658	rs314856487	T	C	CC	TT	CT	31	23	0.574074	M	L	0.340891	0.948603	No	OK	CT	43	21	0.671875	M	L	0.0081469	0.318621	No	OK	CT	38	32	0.542857	M	L	0.550413	1	No	OK	CT	29	18	0.617021	M	L	0.143865	0.782737	No	OK
3_prime_UTR_variant	ENSGALG00000017079	USPL1	1	174350724	rs316950472	C	T	TT	CC	CT	26	51	0.337662	P	F	0.00587071	0.310295	No	OK	CT	27	37	0.421875	P	F	0.260435	0.898645	No	OK	CT	27	30	0.473684	P	F	0.791366	1	No	OK	CT	18	37	0.327273	P	F	0.0144538	0.411855	No	OK
missense_variant	ENSGALG00000017079	USPL1	1	174359825	rs735534596	T	G	GG	TT	GT	29	67	0.302083	P	F	0.000132222	0.0408271	Yes	OK	GT	39	40	0.493671	P	F	1	1	No	OK	GT	29	34	0.460317	P	F	0.614655	1	No	OK	GT	29	23	0.557692	M	L	0.488456	1	No	OK
downstream_gene_variant	ENSGALG00000017083	KATNAL1	1	174525210	rs316594314	G	T	TT	GG	GT	43	42	0.505882	M	L	0.914212	1	No	OK	GT	53	40	0.569892	M	L	0.213153	0.870122	No	OK	GT	46	25	0.647887	M	L	0.0169947	0.392411	No	OK	GT	49	38	0.563218	M	L	0.283607	0.931555	No	OK
downstream_gene_variant	ENSGALG00000017083	KATNAL1	1	174525322	rs13978683	T	C	TT	CC	CT	38	47	0.447059	M	L	0.385669	0.969229	No	OK	CT	36	63	0.363636	M	L	0.00863359	0.333777	No	OK	CT	26	67	0.27957	M	L	2.52582e-05	0.00920845	Yes	OK	CT	24	47	0.338028	M	L	0.00855454	0.339105	No	OK
downstream_gene_variant	ENSGALG00000017086	MTUS2	1	174734110	.	C	T	TT	CC	CT	30	12	0.714286	M	L	0.0079159	0.340632	No	OK	CT	16	11	0.592593	M	L	0.442068	0.994517	No	OK	CT	17	17	0.5	M	L	1	1	No	OK	CT	9	10	0.473684	P	F	1	1	No	OK
synonymous_variant	ENSGALG00000017086	MTUS2	1	174781119	rs312566292	G	A	GG	AA	AG	15	14	0.517241	P	F	0.855536	1	No	OK	AG	17	20	0.459459	M	L	0.742829	1	No	OK	AG	13	32	0.288889	M	L	0.00660882	0.269912	No	OK	AG	14	9	0.608696	P	F	0.404873	0.979427	No	OK
missense_variant	ENSGALG00000017086	MTUS2	1	174784962	rs313910350	C	T	CC	TT	CT	10	13	0.434783	M	L	0.677639	1	No	OK	CT	7	31	0.184211	M	L	0.000116167	0.0347586	Yes	OK	CT	12	28	0.3	M	L	0.016589	0.391125	No	OK	CT	12	16	0.428571	M	L	0.571588	1	No	OK
synonymous_variant	ENSGALG00000017092	PAN3	1	175207881	rs313638437	G	A	GG	AA	AG	27	36	0.428571	M	L	0.313503	0.948603	No	OK	AG	30	35	0.461538	M	L	0.620145	1	No	OK	AG	25	30	0.454545	M	L	0.590053	1	No	OK	AG	41	20	0.672131	P	F	0.00985345	0.358578	No	OK
3_prime_UTR_variant	ENSGALG00000027035	RPL21	1	175570850	rs313347391	T	C	TT	CC	CT	42	8	0.84	P	F	1.16356e-06	0.000848297	Yes	OK	CT	21	26	0.446809	M	L	0.560065	1	No	OK	CT	16	18	0.470588	M	L	0.864166	1	No	OK	CT	16	15	0.516129	P	F	0.86005	1	No	OK
3_prime_UTR_variant	ENSGALG00000027035	RPL21	1	175571083	rs318240068	T	C	TT	CC	CT	23	7	0.766667	P	F	0.00522288	0.290107	No	OK	CT	23	7	0.766667	P	F	0.00522288	0.270184	No	OK	CT	18	8	0.692308	P	F	0.0755187	0.646624	No	OK	CT	10	12	0.454545	M	L	0.831812	1	No	OK
3_prime_UTR_variant	ENSGALG00000027035	RPL21	1	175571769	rs29005009	G	A	GG	AA	AG	25	9	0.735294	P	F	0.00904119	0.36367	No	OK	AG	30	12	0.714286	P	F	0.0079159	0.318163	No	OK	AG	42	12	0.777778	P	F	5.20945e-05	0.0158823	Yes	OK	AG	24	6	0.8	P	F	0.00143091	0.149227	No	OK
3_prime_UTR_variant	ENSGALG00000027035	RPL21	1	175571771	rs732698937	A	G	AA	GG	AG	25	9	0.735294	P	F	0.00904119	0.36367	No	OK	AG	31	12	0.72093	P	F	0.00540157	0.27459	No	OK	AG	43	12	0.781818	P	F	3.30538e-05	0.0113709	Yes	OK	AG	24	6	0.8	P	F	0.00143091	0.149227	No	OK
3_prime_UTR_variant	ENSGALG00000027035	RPL21	1	175571926	rs29005008	T	C	TT	CC	CT	76	22	0.77551	P	F	3.89641e-08	3.46662e-05	Yes	OK	CT	61	22	0.73494	P	F	2.18066e-05	0.0103714	Yes	OK	CT	53	22	0.706667	P	F	0.000449648	0.0679329	Yes	OK	CT	38	32	0.542857	P	F	0.550413	1	No	OK
3_prime_UTR_variant	ENSGALG00000027035	RPL21	1	175571938	rs733301031	T	C	TT	CC	CT	73	19	0.793478	P	F	1.23404e-08	1.22221e-05	Yes	OK	CT	61	19	0.7625	P	F	2.73187e-06	0.00180374	Yes	OK	CT	48	20	0.705882	P	F	0.000914391	0.103219	No	OK	CT	34	29	0.539683	P	F	0.614655	1	No	OK
3_prime_UTR_variant	ENSGALG00000027035	RPL21	1	175572173	rs734999449	G	A	GG	AA	AG	52	28	0.65	P	F	0.00968285	0.370191	No	OK	AG	63	25	0.715909	P	F	6.27038e-05	0.0227036	Yes	OK	AG	36	26	0.580645	P	F	0.252854	0.87658	No	OK	AG	32	25	0.561404	P	F	0.427043	0.984981	No	OK
3_prime_UTR_variant	ENSGALG00000027035	RPL21	1	175572244	rs15515730	T	C	CC	TT	CT	33	62	0.347368	P	F	0.00383287	0.255683	No	OK	CT	34	77	0.306306	P	F	5.49482e-05	0.0209782	Yes	OK	CT	22	49	0.309859	P	F	0.0018204	0.150358	No	OK	CT	25	49	0.337838	P	F	0.00708425	0.319543	No	OK
3_prime_UTR_variant	ENSGALG00000027035	RPL21	1	175572308	rs314268311	A	G	GG	AA	AG	24	55	0.303797	P	F	0.000639398	0.105284	No	OK	AG	24	59	0.289157	P	F	0.000154559	0.0418301	Yes	OK	AG	22	46	0.323529	P	F	0.00490338	0.235093	No	OK	AG	20	40	0.333333	P	F	0.0134893	0.398719	No	OK
3_prime_UTR_variant	ENSGALG00000027035	RPL21	1	175572389	rs737545899	G	A	GG	AA	AG	32	21	0.603774	P	F	0.168978	0.821295	No	OK	AG	41	10	0.803922	P	F	1.47377e-05	0.00743461	Yes	OK	AG	29	14	0.674419	P	F	0.0315395	0.499608	No	OK	AG	29	7	0.805556	P	F	0.000312551	0.0639044	Yes	OK
intergenic_region	ENSGALG00000017102-ENSGALG00000017103	GPR12-WASF3	1	175742139	rs316757977	C	T	TT	CC	CT	8	8	0.5	M	L	1	1	No	OK	CT	9	15	0.375	P	F	0.307456	0.939424	No	OK	NA	NA	NA	NA	NA	NA	NA	NA	No	DP<10	NA	NA	NA	NA	NA	NA	NA	NA	No	DP<10
upstream_gene_variant	ENSGALG00000017104	CDK8	1	175950937	rs734259069	G	A	AA	GG	AG	7	11	0.388889	P	F	0.480682	1	No	OK	AG	11	10	0.52381	M	L	0.831812	1	No	OK	AG	6	8	0.428571	P	F	0.790527	1	No	OK	AG	11	9	0.55	M	L	0.823803	1	No	OK
synonymous_variant	ENSGALG00000017106	ATP8A2	1	176180836	rs13980777	G	T	TT	GG	GT	20	23	0.465116	P	F	0.760792	1	No	OK	GT	23	38	0.377049	P	F	0.0721774	0.6725	No	OK	GT	28	46	0.378378	P	F	0.047393	0.578372	No	OK	GT	17	39	0.303571	P	F	0.00456153	0.256818	No	OK
downstream_gene_variant	ENSGALG00000026714	SHISA2	1	176292860	rs737756715	G	A	AA	GG	AG	71	42	0.628319	M	L	0.00814969	0.340632	No	OK	AG	95	58	0.620915	M	L	0.00347225	0.233657	No	OK	AG	74	71	0.510345	M	L	0.868159	1	No	OK	AG	73	61	0.544776	M	L	0.342015	0.944743	No	OK
intron_variant	ENSGALG00000017111	NUPL1	1	176314996	rs731697653	C	T	CC	TT	CT	18	21	0.461538	M	L	0.749259	1	No	OK	CT	32	21	0.603774	P	F	0.168978	0.812072	No	OK	CT	14	34	0.291667	M	L	0.0055152	0.249379	No	OK	CT	11	11	0.5	M	L	1	1	No	OK
3_prime_UTR_variant	ENSGALG00000017112	MTMR6	1	176362515	rs317842669	G	C	CC	GG	CG	16	24	0.4	P	F	0.268187	0.904561	No	OK	CG	24	33	0.421053	P	F	0.289244	0.932767	No	OK	CG	15	33	0.3125	P	F	0.0132833	0.360888	No	OK	CG	18	16	0.529412	M	L	0.864166	1	No	OK
3_prime_UTR_variant	ENSGALG00000017112	MTMR6	1	176362883	.	C	T	CC	TT	CT	12	25	0.324324	M	L	0.047031	0.630105	No	OK	CT	18	24	0.428571	M	L	0.440799	0.994517	No	OK	CT	9	19	0.321429	M	L	0.0871586	0.681378	No	OK	CT	7	18	0.28	M	L	0.0432853	0.593828	No	OK
3_prime_UTR_variant	ENSGALG00000017112	MTMR6	1	176363486	rs740403043	G	A	AA	GG	AG	33	17	0.66	M	L	0.0328391	0.556209	No	OK	AG	27	24	0.529412	M	L	0.779768	1	No	OK	AG	26	27	0.490566	P	F	1	1	No	OK	AG	29	14	0.674419	M	L	0.0315395	0.544091	No	OK
3_prime_UTR_variant	ENSGALG00000017112	MTMR6	1	176363533	rs14924906	A	G	AA	GG	AG	28	47	0.373333	M	L	0.0369549	0.569201	No	OK	AG	31	33	0.484375	M	L	0.900653	1	No	OK	AG	27	31	0.465517	M	L	0.694004	1	No	OK	AG	25	37	0.403226	M	L	0.161881	0.82139	No	OK
missense_variant	ENSGALG00000027868	AMER2	1	176396558	rs735149900	C	T	CC	TT	CT	35	30	0.538462	P	F	0.620145	1	No	OK	CT	42	46	0.477273	M	L	0.749329	1	No	OK	CT	65	30	0.684211	P	F	0.000424793	0.0663432	Yes	OK	CT	39	43	0.47561	M	L	0.740653	1	No	OK
downstream_gene_variant	ENSGALG00000027868	AMER2	1	176399817	rs15518025	T	C	CC	TT	CT	15	21	0.416667	P	F	0.405032	0.983711	No	OK	CT	14	33	0.297872	P	F	0.00794273	0.318163	No	OK	CT	12	21	0.363636	P	F	0.162756	0.788669	No	OK	CT	14	20	0.411765	P	F	0.391528	0.966915	No	OK
intergenic_region	ENSGALG00000025748-ENSGALG00000017125	FGF9-MICU2	1	177647150	rs732314149	G	A	GG	AA	NA	NA	NA	NA	NA	NA	NA	NA	No	DP<10	GG	13	NA	1	P	F	NA	NA	Yes	OK	NA	NA	NA	NA	NA	NA	NA	NA	No	DP<10;GQ<30	NA	NA	NA	NA	NA	NA	NA	NA	No	DP<10;GQ<30
intergenic_region	ENSGALG00000025748-ENSGALG00000017125	FGF9-MICU2	1	177648674	rs316718670	T	C	CC	TT	NA	NA	NA	NA	NA	NA	NA	NA	No	GQ<30	NA	NA	NA	NA	NA	NA	NA	NA	No	DP<10;GQ<30	NA	NA	NA	NA	NA	NA	NA	NA	No	DP<10;GQ<30	NA	NA	NA	NA	NA	NA	NA	NA	No	DP<10;GQ<30
upstream_gene_variant	ENSGALG00000017128	SKA3	1	177846682	rs732783962	A	C	CC	AA	AC	5	19	0.208333	P	F	0.00661075	0.321605	No	OK	AC	10	25	0.285714	P	F	0.0166738	0.424191	No	OK	AC	8	18	0.307692	P	F	0.0755187	0.646624	No	OK	AC	6	21	0.222222	P	F	0.00592461	0.296687	No	OK
upstream_gene_variant	ENSGALG00000017128	SKA3	1	177846862	rs316972068	T	A	AA	TT	AT	4	16	0.2	P	F	0.0118179	0.391914	No	OK	AA	NA	23	0.0416667	P	F	NA	NA	Yes	OK	AT	3	15	0.166667	P	F	0.00753784	0.283025	No	OK	AT	3	13	0.1875	P	F	0.0212708	0.472249	No	OK
upstream_gene_variant	ENSGALG00000017128	SKA3	1	177846893	rs314533824	T	C	CC	TT	CT	4	23	0.148148	P	F	0.000310749	0.0674042	Yes	OK	NA	NA	NA	NA	NA	NA	NA	NA	No	GQ<30	CT	5	17	0.227273	P	F	0.0169005	0.391125	No	OK	CT	5	15	0.25	P	F	0.0413895	0.588187	No	OK
upstream_gene_variant	ENSGALG00000017128	SKA3	1	177846960	.	A	G	GG	AA	AG	10	18	0.357143	P	F	0.184933	0.841061	No	OK	AG	6	26	0.1875	P	F	0.000535053	0.0848862	Yes	OK	AG	9	21	0.3	P	F	0.0427739	0.551784	No	OK	AG	6	13	0.315789	P	F	0.167068	0.82243	No	OK
upstream_gene_variant	ENSGALG00000017128	SKA3	1	177847506	rs15521573	G	A	GG	AA	AG	21	37	0.362069	M	L	0.0479403	0.631575	No	OK	AG	26	55	0.320988	M	L	0.00168864	0.158213	No	OK	AG	34	42	0.447368	M	L	0.422191	0.962991	No	OK	AG	32	40	0.444444	M	L	0.409579	0.981845	No	OK
3_prime_UTR_variant	ENSGALG00000017129	CHSAP18	1	177864379	rs14926034	A	G	GG	AA	AG	102	103	0.497561	P	F	1	1	No	OK	AG	100	131	0.4329	P	F	0.0481631	0.610271	No	OK	AG	113	116	0.49345	P	F	0.894892	1	No	OK	AG	109	98	0.52657	M	L	0.487117	1	No	OK
3_prime_UTR_variant	ENSGALG00000017133	N6AMT2	1	178047882	rs315539596	G	A	AA	GG	AG	22	22	0.5	M	L	1	1	No	OK	AG	45	40	0.529412	M	L	0.664645	1	No	OK	AG	40	28	0.588235	M	L	0.18181	0.810212	No	OK	AG	44	20	0.6875	M	L	0.00368996	0.237386	No	OK
3_prime_UTR_variant	ENSGALG00000017133	N6AMT2	1	178047921	rs314068676	G	C	CC	GG	CG	28	21	0.571429	M	L	0.391603	0.970586	No	OK	CG	57	34	0.626374	M	L	0.0205842	0.461238	No	OK	CG	45	26	0.633803	M	L	0.0319272	0.503263	No	OK	CG	33	17	0.66	M	L	0.0328391	0.55232	No	OK
3_prime_UTR_variant	ENSGALG00000017133	N6AMT2	1	178048234	rs13982865	G	T	GG	TT	GT	11	13	0.458333	M	L	0.83882	1	No	OK	GT	18	29	0.382979	M	L	0.143865	0.76899	No	OK	GT	7	18	0.28	M	L	0.0432853	0.551784	No	OK	GT	6	23	0.206897	M	L	0.0023157	0.191742	No	OK
downstream_gene_variant	ENSGALG00000017133	N6AMT2	1	178053343	rs318069374	G	A	GG	AA	AG	26	14	0.65	P	F	0.0806905	0.706093	No	OK	AG	24	7	0.774194	P	F	0.00332689	0.228534	No	OK	AG	24	5	0.827586	P	F	0.000546113	0.0741461	Yes	OK	AG	11	5	0.6875	P	F	0.210114	0.873416	No	OK
downstream_gene_variant	ENSGALG00000017133	N6AMT2	1	178053372	rs314122919	A	C	AA	CC	AC	26	13	0.666667	P	F	0.0532519	0.643817	No	OK	AC	20	12	0.625	P	F	0.215327	0.870122	No	OK	AC	24	6	0.8	P	F	0.00143091	0.134724	No	OK	AC	10	5	0.666667	P	F	0.301758	0.940674	No	OK
synonymous_variant	ENSGALG00000017134	IFT88	1	178085686	rs14926367	A	G	AA	GG	AG	22	39	0.360656	M	L	0.039617	0.593317	No	OK	AG	34	55	0.382022	M	L	0.0334167	0.540888	No	OK	AG	27	41	0.397059	M	L	0.114254	0.711878	No	OK	AG	17	27	0.386364	M	L	0.174171	0.832826	No	OK
synonymous_variant	ENSGALG00000017134	IFT88	1	178089721	rs317498422	C	T	CC	TT	CT	19	43	0.306452	M	L	0.00315606	0.234426	No	OK	CT	24	34	0.413793	M	L	0.237047	0.880005	No	OK	CT	23	39	0.370968	M	L	0.0558972	0.600469	No	OK	CT	16	26	0.380952	M	L	0.164149	0.82243	No	OK
synonymous_variant	ENSGALG00000017134	IFT88	1	178098581	rs313166680	T	G	TT	GG	GT	14	9	0.608696	P	F	0.404873	0.983711	No	OK	GT	19	18	0.513514	P	F	0.871415	1	No	OK	GT	16	24	0.4	M	L	0.268187	0.87658	No	OK	GT	12	20	0.375	M	L	0.215327	0.876447	No	OK
synonymous_variant	ENSGALG00000017135	CRYL1	1	178128554	rs312413194	T	C	CC	TT	CT	21	25	0.456522	P	F	0.658738	1	No	OK	CT	34	9	0.790698	M	L	0.000170155	0.0438048	Yes	OK	CT	37	24	0.606557	M	L	0.123731	0.723729	No	OK	CT	17	26	0.395349	P	F	0.222053	0.876447	No	OK
3_prime_UTR_variant	ENSGALG00000017135	CRYL1	1	178154043	rs316031958	A	G	AA	GG	AG	22	24	0.478261	M	L	0.882996	1	No	OK	AG	11	23	0.323529	M	L	0.0576127	0.634764	No	OK	AG	18	26	0.409091	M	L	0.291215	0.910042	No	OK	AG	21	22	0.488372	M	L	1	1	No	OK
3_prime_UTR_variant	ENSGALG00000017135	CRYL1	1	178154050	rs313574304	G	A	GG	AA	AG	19	27	0.413043	M	L	0.301996	0.94219	No	OK	AG	10	19	0.344828	M	L	0.136046	0.76899	No	OK	AG	16	23	0.410256	M	L	0.336784	0.924445	No	OK	AG	19	23	0.452381	M	L	0.643969	1	No	OK
3_prime_UTR_variant	ENSGALG00000017135	CRYL1	1	178155422	rs739403612	G	A	GG	AA	AG	9	22	0.290323	M	L	0.0294494	0.540186	No	OK	AG	10	17	0.37037	M	L	0.247789	0.894769	No	OK	AG	14	19	0.424242	M	L	0.48685	1	No	OK	AG	12	15	0.444444	M	L	0.701108	1	No	OK
downstream_gene_variant	ENSGALG00000017142	PSPC1	1	178444107	rs732045933	C	T	CC	TT	CT	24	23	0.510638	P	F	0.885433	1	No	OK	CT	38	21	0.644068	P	F	0.0363432	0.54697	No	OK	CT	41	18	0.694915	P	F	0.00379371	0.209578	No	OK	CT	31	14	0.688889	P	F	0.0160944	0.43151	No	OK
downstream_gene_variant	ENSGALG00000017142	PSPC1	1	178444136	.	A	G	GG	AA	AG	14	19	0.424242	P	F	0.48685	1	No	OK	AG	14	35	0.285714	P	F	0.00380165	0.243207	No	OK	AG	19	33	0.365385	P	F	0.0703942	0.635913	No	OK	AG	18	28	0.391304	P	F	0.183925	0.840421	No	OK
downstream_gene_variant	ENSGALG00000017142	PSPC1	1	178444527	rs315457238	T	A	TT	AA	AT	28	16	0.636364	P	F	0.0961418	0.730057	No	OK	AT	29	26	0.527273	P	F	0.787706	1	No	OK	AT	22	13	0.628571	P	F	0.175465	0.802929	No	OK	AT	17	15	0.53125	P	F	0.86005	1	No	OK
downstream_gene_variant	ENSGALG00000017142	PSPC1	1	178444544	.	A	T	TT	AA	AT	15	38	0.283019	P	F	0.00219019	0.198562	No	OK	AT	34	34	0.5	M	L	1	1	No	OK	AT	21	26	0.446809	P	F	0.560065	1	No	OK	AT	14	28	0.333333	P	F	0.0435585	0.59395	No	OK
downstream_gene_variant	ENSGALG00000017142	PSPC1	1	178444861	rs313912004	G	A	AA	GG	AG	18	39	0.315789	P	F	0.00750818	0.336375	No	OK	AG	18	33	0.352941	P	F	0.0488739	0.610271	No	OK	AG	10	25	0.285714	P	F	0.0166738	0.391125	No	OK	AG	9	14	0.391304	P	F	0.404873	0.979427	No	OK
downstream_gene_variant	ENSGALG00000017142	PSPC1	1	178445345	rs313589448	A	T	TT	AA	AT	18	26	0.409091	P	F	0.291215	0.941367	No	OK	AT	27	43	0.385714	P	F	0.0722379	0.6725	No	OK	AT	26	34	0.433333	P	F	0.366294	0.944998	No	OK	AT	12	30	0.285714	P	F	0.0079159	0.326387	No	OK
downstream_gene_variant	ENSGALG00000017142	PSPC1	1	178445528	rs733120378	G	A	GG	AA	AG	22	13	0.628571	P	F	0.175465	0.831097	No	OK	AG	32	12	0.727273	P	F	0.00365777	0.24114	No	OK	AG	18	10	0.642857	P	F	0.184933	0.810929	No	OK	AG	24	12	0.666667	P	F	0.0652453	0.643907	No	OK
downstream_gene_variant	ENSGALG00000017142	PSPC1	1	178445555	rs316929432	A	G	AA	GG	AG	17	19	0.472222	M	L	0.867939	1	No	OK	AG	20	20	0.5	M	L	1	1	No	OK	AG	27	7	0.794118	P	F	0.000821395	0.0998984	Yes	OK	AG	24	21	0.533333	P	F	0.765992	1	No	OK
downstream_gene_variant	ENSGALG00000017142	PSPC1	1	178445805	rs316355138	G	C	GG	CC	CG	29	27	0.517857	P	F	0.893853	1	No	OK	CG	33	13	0.717391	P	F	0.00453386	0.252967	No	OK	CG	32	21	0.603774	P	F	0.168978	0.789804	No	OK	CG	15	14	0.517241	P	F	0.855536	1	No	OK
downstream_gene_variant	ENSGALG00000017142	PSPC1	1	178445857	rs312659770	T	C	TT	CC	CT	34	26	0.566667	P	F	0.366294	0.969229	No	OK	CT	38	26	0.59375	P	F	0.168643	0.812072	No	OK	CT	47	28	0.626667	P	F	0.0369549	0.523809	No	OK	CT	29	25	0.537037	P	F	0.683489	1	No	OK
downstream_gene_variant	ENSGALG00000017142	PSPC1	1	178446346	rs317901804	C	A	CC	AA	AC	52	29	0.641975	P	F	0.0139995	0.406225	No	OK	AC	44	38	0.536585	P	F	0.581114	1	No	OK	AC	55	26	0.679012	P	F	0.00168864	0.142579	No	OK	AC	41	27	0.602941	P	F	0.114254	0.741299	No	OK
downstream_gene_variant	ENSGALG00000017142	PSPC1	1	178446395	rs316845176	C	T	CC	TT	CT	33	28	0.540984	P	F	0.608921	1	No	OK	CT	34	28	0.548387	P	F	0.525773	1	No	OK	CT	53	27	0.6625	P	F	0.00486815	0.235093	No	OK	CT	31	22	0.584906	P	F	0.271679	0.912192	No	OK
downstream_gene_variant	ENSGALG00000017142	PSPC1	1	178447009	rs736488942	T	A	TT	AA	AT	15	4	0.789474	P	F	0.0192108	0.464707	No	OK	AT	21	10	0.677419	P	F	0.0707555	0.666601	No	OK	AT	13	7	0.65	P	F	0.263176	0.87658	No	OK	AT	9	7	0.5625	P	F	0.803619	1	No	OK
downstream_gene_variant	ENSGALG00000017142	PSPC1	1	178447294	rs318174183	A	G	AA	GG	AG	27	12	0.692308	P	F	0.0237027	0.495501	No	OK	AG	35	28	0.555556	P	F	0.449963	0.99923	No	OK	AG	43	15	0.741379	P	F	0.000306947	0.0552543	Yes	OK	AG	27	11	0.710526	P	F	0.013853	0.401287	No	OK
downstream_gene_variant	ENSGALG00000017153	RDX	1	178888658	.	G	A	AA	GG	AG	61	32	0.655914	M	L	0.00346185	0.243997	No	OK	AG	59	38	0.608247	M	L	0.0417293	0.577542	No	OK	AG	54	27	0.666667	M	L	0.00359635	0.207837	No	OK	AG	50	30	0.625	M	L	0.0329926	0.55232	No	OK
downstream_gene_variant	ENSGALG00000017155	C11orf87	1	179141962	rs317076245	G	A	AA	GG	AG	18	10	0.642857	M	L	0.184933	0.841061	No	OK	AG	15	10	0.6	M	L	0.424356	0.975095	No	OK	AG	9	4	0.692308	M	L	0.266846	0.87658	No	OK	AG	9	4	0.692308	M	L	0.266846	0.903183	No	OK
synonymous_variant	ENSGALG00000017159	ATM	1	179526424	rs740581831	T	C	CC	TT	NA	NA	NA	NA	NA	NA	NA	NA	No	DP<10;GQ<30	CT	5	6	0.454545	P	F	1	1	No	OK	NA	NA	NA	NA	NA	NA	NA	NA	No	DP<10	NA	NA	NA	NA	NA	NA	NA	NA	No	DP<10
downstream_gene_variant	ENSGALG00000017166	RAB39A	1	179649369	rs735979440	G	T	TT	GG	GT	6	10	0.375	P	F	0.454498	1	No	OK	GT	24	5	0.827586	M	L	0.000546113	0.0851359	Yes	OK	GT	8	2	0.8	M	L	0.109375	0.704233	No	OK	GT	5	10	0.333333	P	F	0.301758	0.940674	No	OK
3_prime_UTR_variant	ENSGALG00000017169	ELMOD1	1	179758342	rs736236889	C	T	CC	TT	CT	101	113	0.471963	M	L	0.452162	1	No	OK	CT	67	117	0.36413	M	L	0.000280622	0.0574782	Yes	OK	CT	98	105	0.482759	M	L	0.673774	1	No	OK	CT	57	77	0.425373	M	L	0.100366	0.728437	No	OK
3_prime_UTR_variant	ENSGALG00000017169	ELMOD1	1	179758343	.	G	A	AA	GG	AG	113	101	0.528037	M	L	0.452162	1	No	OK	AG	117	67	0.63587	M	L	0.000280622	0.0574782	Yes	OK	AG	106	97	0.522167	M	L	0.574572	1	No	OK	AG	77	57	0.574627	M	L	0.100366	0.728437	No	OK
intergenic_region	ENSGALG00000017169-ENSGALG00000017170	ELMOD1-ALKBH8	1	179802873	rs316463208	C	A	CC	AA	NA	NA	NA	NA	NA	NA	NA	NA	No	DP<10;GQ<30	NA	NA	NA	NA	NA	NA	NA	NA	No	DP<10	AA	NA	10	0	M	L	NA	NA	Yes	OK	NA	NA	NA	NA	NA	NA	NA	NA	No	DP<10;GQ<30
5_prime_UTR_variant	ENSGALG00000017177	MSANTD4	1	180384780	rs314434314	T	C	TT	CC	CT	33	17	0.66	P	F	0.0328391	0.556209	No	OK	CT	34	32	0.515152	P	F	0.902159	1	No	OK	CT	31	15	0.673913	P	F	0.0258961	0.470044	No	OK	CT	22	14	0.611111	P	F	0.242985	0.893315	No	OK
3_prime_UTR_variant	ENSGALG00000017177	MSANTD4	1	180387592	rs741283773	A	G	AA	GG	AG	24	14	0.631579	P	F	0.143307	0.778428	No	OK	AG	18	29	0.382979	M	L	0.143865	0.76899	No	OK	AG	29	22	0.568627	P	F	0.401062	0.957284	No	OK	AG	17	7	0.708333	P	F	0.0639147	0.643907	No	OK
downstream_gene_variant	ENSGALG00000017177	MSANTD4	1	180388017	rs732199951	A	G	AA	GG	AG	9	5	0.642857	P	F	0.42395	0.986856	No	OK	AG	10	2	0.833333	P	F	0.0385742	0.560845	No	OK	AG	14	8	0.636364	P	F	0.286279	0.90257	No	OK	NA	NA	NA	NA	NA	NA	NA	NA	No	DP<10
intron_variant	ENSGALG00000017178	GRIA4	1	180430234	rs13558033	T	C	CC	TT	CT	3	7	0.3	P	F	0.34375	0.948603	No	OK	CT	8	3	0.727273	M	L	0.226562	0.870122	No	OK	NA	NA	NA	NA	NA	NA	NA	NA	No	DP<10	NA	NA	NA	NA	NA	NA	NA	NA	No	DP<10;GQ<30
downstream_gene_variant	ENSGALG00000017196	ARHGAP42	1	182482065	rs14930012	A	G	GG	AA	AG	6	5	0.545455	M	L	0.774414	1	No	OK	AG	11	3	0.785714	M	L	0.057373	0.634764	No	OK	AG	4	7	0.363636	P	F	0.548828	1	No	OK	AG	4	6	0.4	P	F	0.753906	1	No	OK
synonymous_variant	ENSGALG00000017197	FAR-2	1	182784206	rs318021593	A	G	AA	GG	AG	19	18	0.513514	P	F	0.871415	1	No	OK	AG	14	34	0.291667	M	L	0.0055152	0.277849	No	OK	AG	13	21	0.382353	M	L	0.229481	0.84641	No	OK	AG	12	25	0.324324	M	L	0.047031	0.618391	No	OK
3_prime_UTR_variant	ENSGALG00000017200	MTMR2	1	184479892	rs313531040	C	T	TT	CC	CT	49	47	0.510417	M	L	0.918778	1	No	OK	CT	49	36	0.576471	M	L	0.19276	0.847548	No	OK	CT	70	40	0.636364	M	L	0.00544743	0.248968	No	OK	CT	37	32	0.536232	M	L	0.630456	1	No	OK
3_prime_UTR_variant	ENSGALG00000017200	MTMR2	1	184480135	rs318063132	A	G	GG	AA	AG	46	51	0.474227	P	F	0.684859	1	No	OK	AG	44	69	0.389381	P	F	0.023534	0.480666	No	OK	AG	44	58	0.431373	P	F	0.19779	0.837692	No	OK	AG	32	29	0.52459	M	L	0.798153	1	No	OK
downstream_gene_variant	ENSGALG00000017202	FAM76B	1	184513409	rs315397637	G	A	GG	AA	AG	6	14	0.3	M	L	0.115318	0.74672	No	OK	AG	13	13	0.5	M	L	1	1	No	OK	AG	10	20	0.333333	M	L	0.0987371	0.689017	No	OK	AG	9	23	0.28125	M	L	0.0200616	0.464178	No	OK
downstream_gene_variant	ENSGALG00000017204	SESN3	1	184696248	rs317244859	A	G	GG	AA	AG	5	16	0.238095	P	F	0.0266037	0.520105	No	OK	AG	7	13	0.35	P	F	0.263176	0.898645	No	OK	AG	8	11	0.421053	P	F	0.647606	1	No	OK	AG	5	16	0.238095	P	F	0.0266037	0.514599	No	OK
downstream_gene_variant	ENSGALG00000017204	SESN3	1	184697984	rs732027596	C	A	AA	CC	AC	14	21	0.4	P	F	0.310505	0.948603	No	OK	AC	18	14	0.5625	M	L	0.596615	1	No	OK	AC	5	22	0.185185	P	F	0.00151372	0.134724	No	OK	AC	4	8	0.333333	P	F	0.387695	0.966171	No	OK
downstream_gene_variant	ENSGALG00000017205	ENDOD1	1	184705281	rs317236880	C	T	TT	CC	CT	15	27	0.357143	P	F	0.0884295	0.728561	No	OK	CT	11	24	0.314286	P	F	0.0409596	0.57437	No	OK	CT	6	21	0.222222	P	F	0.00592461	0.260039	No	OK	CT	10	13	0.434783	P	F	0.677639	1	No	OK
downstream_gene_variant	ENSGALG00000017207	CWC15	1	184741970	rs316782295	C	T	TT	CC	CT	28	11	0.717949	M	L	0.0094753	0.367015	No	OK	CT	23	21	0.522727	M	L	0.880396	1	No	OK	CT	25	11	0.694444	M	L	0.0288167	0.487348	No	OK	CT	24	6	0.8	M	L	0.00143091	0.149227	No	OK
downstream_gene_variant	ENSGALG00000017207	CWC15	1	184742778	rs318009585	A	G	GG	AA	AG	27	5	0.84375	M	L	0.000113074	0.0366388	Yes	OK	AG	33	15	0.6875	M	L	0.0132833	0.387466	No	OK	AG	31	13	0.704545	M	L	0.00955988	0.31398	No	OK	AG	21	18	0.538462	M	L	0.749259	1	No	OK
downstream_gene_variant	ENSGALG00000017208	AMOTL1	1	184759804	rs314347842	C	T	TT	CC	CT	4	6	0.4	P	F	0.753906	1	No	OK	CT	13	3	0.8125	M	L	0.0212708	0.461238	No	OK	CT	17	5	0.772727	M	L	0.0169005	0.391125	No	OK	CT	6	7	0.461538	P	F	1	1	No	OK
3_prime_UTR_variant	ENSGALG00000017211	MRE11A	1	184899864	rs13559244	A	T	TT	AA	AT	11	9	0.55	M	L	0.823803	1	No	OK	AT	15	17	0.46875	P	F	0.86005	1	No	OK	AT	10	16	0.384615	P	F	0.32694	0.924445	No	OK	AT	5	24	0.172414	P	F	0.000546113	0.0893268	Yes	OK
3_prime_UTR_variant	ENSGALG00000017211	MRE11A	1	184900466	rs15538275	G	T	TT	GG	GT	5	11	0.3125	P	F	0.210114	0.873468	No	OK	GT	6	16	0.272727	P	F	0.0524788	0.622272	No	OK	GT	9	14	0.391304	P	F	0.404873	0.957284	No	OK	GT	9	6	0.6	M	L	0.607239	1	No	OK
downstream_gene_variant	ENSGALG00000017213	PANX1	1	184919736	rs317348331	T	C	CC	TT	CT	92	124	0.425926	P	F	0.0346773	0.556209	No	OK	CT	78	131	0.373206	P	F	0.00030101	0.0601184	Yes	OK	CT	89	116	0.434146	P	F	0.0691221	0.631607	No	OK	CT	100	108	0.480769	P	F	0.627526	1	No	OK
downstream_gene_variant	ENSGALG00000017213	PANX1	1	184920275	rs315886298	A	G	GG	AA	AG	55	91	0.376712	P	F	0.00362478	0.252304	No	OK	AG	77	122	0.386935	P	F	0.00174401	0.161781	No	OK	AG	103	116	0.47032	P	F	0.417494	0.962991	No	OK	AG	69	76	0.475862	P	F	0.618445	1	No	OK
downstream_gene_variant	ENSGALG00000017213	PANX1	1	184920651	rs317874594	T	C	TT	CC	CT	107	54	0.664596	P	F	3.58041e-05	0.0165248	Yes	OK	CT	101	69	0.594118	P	F	0.0171687	0.428622	No	OK	CT	116	61	0.655367	P	F	4.32299e-05	0.0135031	Yes	OK	CT	101	58	0.63522	P	F	0.000811347	0.116413	No	OK
downstream_gene_variant	ENSGALG00000017213	PANX1	1	184920989	rs737079706	G	C	GG	CC	CG	95	55	0.633333	P	F	0.00136995	0.156669	No	OK	CG	85	42	0.669291	P	F	0.000170094	0.0438048	Yes	OK	CG	95	52	0.646259	P	F	0.000489636	0.0728927	Yes	OK	CG	85	54	0.611511	P	F	0.0106783	0.368768	No	OK
downstream_gene_variant	ENSGALG00000017213	PANX1	1	184921020	rs15538352	T	C	TT	CC	CT	84	60	0.583333	P	F	0.0549019	0.654319	No	OK	CT	71	48	0.596639	P	F	0.0432683	0.579774	No	OK	CT	92	47	0.661871	P	F	0.000168522	0.0397228	Yes	OK	CT	77	64	0.546099	P	F	0.312213	0.944743	No	OK
downstream_gene_variant	ENSGALG00000017213	PANX1	1	184921086	rs740466591	C	T	TT	CC	CT	60	84	0.416667	P	F	0.0549019	0.654319	No	OK	CT	56	79	0.414815	P	F	0.0578939	0.634764	No	OK	CT	66	88	0.428571	P	F	0.0902767	0.681378	No	OK	CT	55	77	0.416667	P	F	0.0671704	0.655491	No	OK
downstream_gene_variant	ENSGALG00000017213	PANX1	1	184921498	rs314670232	T	C	TT	CC	CT	82	63	0.565517	P	F	0.134685	0.778428	No	OK	CT	54	40	0.574468	P	F	0.179665	0.826294	No	OK	CT	75	53	0.585938	P	F	0.0630088	0.608677	No	OK	CT	65	41	0.613208	P	F	0.0250213	0.500825	No	OK
intron_variant	ENSGALG00000017238	GRM5	1	187386893	rs317637622	G	A	AA	GG	AG	15	15	0.5	M	L	1	1	No	OK	AG	12	14	0.461538	P	F	0.845019	1	No	OK	AG	9	12	0.428571	P	F	0.663624	1	No	OK	AG	6	7	0.461538	P	F	1	1	No	OK
downstream_gene_variant	ENSGALG00000017238	GRM5	1	187410741	rs317442565	A	C	CC	AA	AC	44	43	0.505747	M	L	0.915187	1	No	OK	AC	36	64	0.36	P	F	0.00663712	0.304321	No	OK	AC	46	52	0.469388	P	F	0.613734	1	No	OK	AC	23	41	0.359375	P	F	0.0327658	0.55232	No	OK
synonymous_variant	ENSGALG00000017239	CTSC	1	187477508	rs740782040	A	G	GG	AA	AG	32	25	0.561404	M	L	0.427043	0.990252	No	OK	AG	36	23	0.610169	M	L	0.117477	0.733936	No	OK	AG	59	29	0.670455	M	L	0.00182403	0.150358	No	OK	AG	32	21	0.603774	M	L	0.168978	0.82243	No	OK
intergenic_region	ENSGALG00000017242-ENSGALG00000017244	FZD4-PRSS23	1	187988192	rs733145973	T	C	CC	TT	CT	15	13	0.535714	M	L	0.850554	1	No	OK	CT	13	16	0.448276	P	F	0.711071	1	No	OK	CT	19	7	0.730769	M	L	0.0289593	0.487348	No	OK	CT	16	5	0.761905	M	L	0.0266037	0.514599	No	OK
3_prime_UTR_variant	ENSGALG00000017248	RAB30	1	188266636	rs317750173	C	T	CC	TT	CT	82	79	0.509317	P	F	0.874818	1	No	OK	CT	65	77	0.457746	M	L	0.356	0.951179	No	OK	CT	55	89	0.381944	M	L	0.00576882	0.258779	No	OK	CT	50	101	0.331126	M	L	4.03722e-05	0.0157077	Yes	OK
synonymous_variant	ENSGALG00000017249	PCF11	1	188339743	rs313470615	A	G	GG	AA	AG	19	5	0.791667	M	L	0.00661075	0.321605	No	OK	AG	11	21	0.34375	P	F	0.110184	0.728015	No	OK	AG	17	6	0.73913	M	L	0.0346897	0.514591	No	OK	AG	4	16	0.2	P	F	0.0118179	0.38445	No	OK
3_prime_UTR_variant	ENSGALG00000017254	DLG2	1	188462825	rs314048658	C	T	TT	CC	CT	72	45	0.615385	M	L	0.0158645	0.440845	No	OK	CT	43	33	0.565789	M	L	0.301872	0.934425	No	OK	CT	44	48	0.478261	P	F	0.754652	1	No	OK	CT	29	17	0.630435	M	L	0.103805	0.733046	No	OK
intron_variant	ENSGALG00000017254	DLG2	1	188652834	rs731762747	A	G	AA	GG	AG	18	21	0.461538	M	L	0.749259	1	No	OK	AG	11	32	0.255814	M	L	0.00191396	0.172703	No	OK	AG	11	32	0.255814	M	L	0.00191396	0.151559	No	OK	AG	7	4	0.636364	P	F	0.548828	1	No	OK
intergenic_region	ENSGALG00000017262-ENSGALG00000017269	NARS2-ENSGALG00000017269	1	191961897	rs314250399	A	G	AA	GG	AG	22	9	0.709677	P	F	0.0294494	0.540186	No	OK	AG	34	15	0.693878	P	F	0.00939924	0.343002	No	OK	AG	34	12	0.73913	P	F	0.00164149	0.139757	No	OK	AG	33	13	0.717391	P	F	0.00453386	0.256818	No	OK
intergenic_region	ENSGALG00000017262-ENSGALG00000017269	NARS2-ENSGALG00000017269	1	191988736	.	C	A	CC	AA	NA	NA	NA	NA	NA	NA	NA	NA	No	DP<10;GQ<30	NA	NA	NA	NA	NA	NA	NA	NA	No	DP<10;GQ<30	NA	NA	NA	NA	NA	NA	NA	NA	No	GQ<30	AA	NA	12	0	M	L	NA	NA	Yes	OK
synonymous_variant	ENSGALG00000017269	ENSGALG00000017269	1	192015573	rs314323760	T	G	GG	TT	NA	NA	NA	NA	NA	NA	NA	NA	No	DP<10;GQ<30	NA	NA	NA	NA	NA	NA	NA	NA	No	DP<10;GQ<30	NA	NA	NA	NA	NA	NA	NA	NA	No	DP<10;GQ<30	NA	NA	NA	NA	NA	NA	NA	NA	No	DP<10;GQ<30
intron_variant	ENSGALG00000000091	INTS4	1	192110453	rs734076768	C	A	CC	AA	AC	3	9	0.25	M	L	0.145996	0.778428	No	OK	NA	NA	NA	NA	NA	NA	NA	NA	No	GQ<30	AC	5	7	0.416667	M	L	0.774414	1	No	OK	AA	NA	14	0	M	L	NA	NA	Yes	OK
downstream_gene_variant	ENSGALG00000027969	RSF1	1	192187900	rs318088537	G	C	GG	CC	CG	8	16	0.333333	M	L	0.15159	0.788549	No	OK	CG	19	26	0.422222	M	L	0.371298	0.958259	No	OK	CG	10	16	0.384615	M	L	0.32694	0.924445	No	OK	CG	16	16	0.5	M	L	1	1	No	OK
downstream_gene_variant	ENSGALG00000027969	RSF1	1	192188449	.	G	A	GG	AA	AG	18	15	0.545455	P	F	0.728332	1	No	OK	AG	6	24	0.2	M	L	0.00143091	0.147079	No	OK	AG	9	17	0.346154	M	L	0.168638	0.789804	No	OK	AG	17	15	0.53125	P	F	0.86005	1	No	OK
intron_variant	ENSGALG00000000681	PAK1	1	192303988	rs13787650	A	G	AA	GG	NA	NA	NA	NA	NA	NA	NA	NA	No	DP<10	GG	NA	10	0	M	L	NA	NA	Yes	OK	NA	NA	NA	NA	NA	NA	NA	NA	No	DP<10	NA	NA	NA	NA	NA	NA	NA	NA	No	DP<10
synonymous_variant	ENSGALG00000017333	LCMT2	1	193434809	rs15556548	A	G	GG	AA	AG	36	28	0.5625	M	L	0.381733	0.969229	No	OK	AG	25	21	0.543478	M	L	0.658738	1	No	OK	AG	37	30	0.552239	M	L	0.463818	0.993262	No	OK	AG	26	24	0.52	M	L	0.887725	1	No	OK
synonymous_variant	ENSGALG00000017333	LCMT2	1	193440132	rs312754494	C	T	CC	TT	CT	8	16	0.333333	M	L	0.15159	0.788549	No	OK	CT	10	27	0.27027	M	L	0.00763208	0.312876	No	OK	CT	11	27	0.289474	M	L	0.013853	0.364878	No	OK	CT	9	19	0.321429	M	L	0.0871586	0.716957	No	OK
downstream_gene_variant	ENSGALG00000007441	MAP6	1	194033061	rs735312051	C	T	TT	CC	CT	104	136	0.433333	P	F	0.0451624	0.615278	No	OK	CT	96	193	0.33218	P	F	1.20172e-08	1.34886e-05	Yes	OK	CT	107	177	0.376761	P	F	3.8928e-05	0.0125442	Yes	OK	CT	110	146	0.429688	P	F	0.0285089	0.531876	No	OK
downstream_gene_variant	ENSGALG00000007441	MAP6	1	194035127	rs313196989	G	A	GG	AA	AG	113	143	0.441406	M	L	0.0697005	0.686053	No	OK	AG	117	156	0.428571	M	L	0.0212848	0.461238	No	OK	AG	123	161	0.433099	M	L	0.0279476	0.483003	No	OK	AG	113	141	0.444882	M	L	0.0900428	0.716957	No	OK
downstream_gene_variant	ENSGALG00000007441	MAP6	1	194035853	rs13998931	A	T	TT	AA	AT	164	108	0.602941	M	L	0.000821757	0.117868	No	OK	AT	157	154	0.504823	M	L	0.90973	1	No	OK	AT	168	134	0.556291	M	L	0.0573929	0.600469	No	OK	AT	142	148	0.489655	P	F	0.769115	1	No	OK
synonymous_variant	ENSGALG00000011214	SERPINH1	1	194292943	rs10724547	A	G	AA	GG	AG	34	22	0.607143	P	F	0.140895	0.778428	No	OK	AG	31	26	0.54386	P	F	0.596642	1	No	OK	AG	97	81	0.544944	P	F	0.260829	0.87658	No	OK	AG	65	58	0.528455	P	F	0.588688	1	No	OK
synonymous_variant	ENSGALG00000017324	ENSGALG00000017324	1	194557105	rs312329143	T	C	TT	CC	CT	35	31	0.530303	P	F	0.712231	1	No	OK	CT	62	42	0.596154	P	F	0.0619264	0.634764	No	OK	CT	61	49	0.554545	P	F	0.294234	0.910889	No	OK	CT	41	35	0.539474	P	F	0.566573	1	No	OK
downstream_gene_variant	ENSGALG00000019033	RELT	1	194559353	rs316306483	A	G	GG	AA	AG	41	50	0.450549	P	F	0.401813	0.983711	No	OK	AG	34	74	0.314815	P	F	0.000149097	0.0412413	Yes	OK	AG	57	87	0.395833	P	F	0.0153705	0.385167	No	OK	AG	39	69	0.361111	P	F	0.00502352	0.276483	No	OK
downstream_gene_variant	ENSGALG00000019033	RELT	1	194559427	.	C	T	TT	CC	CT	43	67	0.390909	P	F	0.0278509	0.534143	No	OK	CT	58	98	0.371795	P	F	0.00170437	0.159155	No	OK	CT	75	120	0.384615	P	F	0.00156071	0.13595	No	OK	CT	39	79	0.330508	P	F	0.00029274	0.063175	Yes	OK
downstream_gene_variant	ENSGALG00000019033	RELT	1	194559852	rs14939046	G	A	GG	AA	AG	66	34	0.66	P	F	0.00178993	0.178626	No	OK	AG	67	51	0.567797	P	F	0.167051	0.812072	No	OK	AG	67	44	0.603604	P	F	0.0363065	0.520353	No	OK	AG	67	48	0.582609	P	F	0.0928159	0.716957	No	OK
upstream_gene_variant	ENSGALG00000017324	ENSGALG00000017324	1	194560523	rs736832501	G	A	AA	GG	AG	43	56	0.434343	P	F	0.227626	0.875717	No	OK	AG	58	84	0.408451	P	F	0.0355375	0.540888	No	OK	AG	99	108	0.478261	P	F	0.578291	1	No	OK	AG	44	76	0.366667	P	F	0.00445502	0.255135	No	OK
upstream_gene_variant	ENSGALG00000017324	ENSGALG00000017324	1	194561049	rs315305856	C	G	CC	GG	CG	56	47	0.543689	P	F	0.430689	0.992956	No	OK	CG	65	52	0.555556	P	F	0.267182	0.899347	No	OK	CG	49	51	0.49	M	L	0.920411	1	No	OK	CG	55	40	0.578947	P	F	0.150518	0.79063	No	OK
5_prime_UTR_variant	ENSGALG00000017323	FAM168A	1	194665413	rs315702422	C	T	TT	CC	CT	22	33	0.4	P	F	0.177001	0.831097	No	OK	CT	31	72	0.300971	P	F	6.59633e-05	0.0233622	Yes	OK	CT	37	56	0.397849	P	F	0.0613859	0.608677	No	OK	CT	31	56	0.356322	P	F	0.00967322	0.35461	No	OK
downstream_gene_variant	ENSGALG00000017321	PLEKHB1	1	194721083	rs737532529	C	A	AA	CC	AC	101	108	0.483254	P	F	0.678222	1	No	OK	AC	108	106	0.504673	M	L	0.945521	1	No	OK	AC	107	117	0.477679	P	F	0.547711	1	No	OK	AC	104	108	0.490566	P	F	0.83682	1	No	OK
synonymous_variant	ENSGALG00000017318	PAAF1	1	194808797	rs14938708	A	G	GG	AA	AG	7	10	0.411765	P	F	0.629059	1	No	OK	AG	17	15	0.53125	M	L	0.86005	1	No	OK	AG	28	26	0.518519	M	L	0.891923	1	No	OK	AG	20	19	0.512821	M	L	0.874629	1	No	OK
downstream_gene_variant	ENSGALG00000017307	POLD3	1	195027286	rs13770035	G	A	GG	AA	NA	NA	NA	NA	NA	NA	NA	NA	No	DP<10	NA	NA	NA	NA	NA	NA	NA	NA	No	DP<10;GQ<30	AG	4	8	0.333333	M	L	0.387695	0.944998	No	OK	AG	3	14	0.176471	M	L	0.0127258	0.390757	No	OK
downstream_gene_variant	ENSGALG00000004819	ZNF767	2	521859	rs740720673	T	C	CC	TT	CT	4	19	0.173913	P	F	0.00259948	0.211118	No	OK	CT	11	16	0.407407	P	F	0.442068	0.994517	No	OK	CT	16	14	0.533333	M	L	0.855536	1	No	OK	CT	8	6	0.571429	M	L	0.790527	1	No	OK
downstream_gene_variant	ENSGALG00000004938	MAP4	2	705658	rs315302464	A	G	AA	GG	AG	88	111	0.442211	M	L	0.118648	0.74759	No	OK	AG	95	137	0.409483	M	L	0.00697811	0.312299	No	OK	AG	88	126	0.411215	M	L	0.0112563	0.341783	No	OK	AG	72	122	0.371134	M	L	0.00040686	0.0764782	Yes	OK
downstream_gene_variant	ENSGALG00000005223	ADCYAP1R1	2	1471015	rs312427799	G	A	GG	AA	AG	51	57	0.472222	M	L	0.630634	1	No	OK	AG	47	91	0.34058	M	L	0.0002253	0.0501145	Yes	OK	AG	68	68	0.5	M	L	1	1	No	OK	AG	44	64	0.407407	M	L	0.0670104	0.654745	No	OK
downstream_gene_variant	ENSGALG00000005223	ADCYAP1R1	2	1471025	rs737510327	T	G	TT	GG	GT	47	52	0.474747	M	L	0.687885	1	No	OK	GT	43	83	0.34127	M	L	0.00046394	0.0796246	Yes	OK	GT	55	59	0.482456	M	L	0.778876	1	No	OK	GT	36	57	0.387097	M	L	0.0375142	0.568948	No	OK
downstream_gene_variant	ENSGALG00000005223	ADCYAP1R1	2	1471861	rs15862295	T	C	CC	TT	CT	53	40	0.569892	M	L	0.213153	0.875717	No	OK	CT	60	34	0.638298	M	L	0.00954781	0.343002	No	OK	CT	52	51	0.504854	M	L	0.921949	1	No	OK	CT	41	23	0.640625	M	L	0.0327658	0.55232	No	OK
downstream_gene_variant	ENSGALG00000005223	ADCYAP1R1	2	1472110	rs731078431	C	A	CC	AA	AC	62	65	0.488189	M	L	0.859228	1	No	OK	AC	63	62	0.504	P	F	0.92906	1	No	OK	AC	70	64	0.522388	P	F	0.66595	1	No	OK	AC	31	47	0.397436	M	L	0.0887824	0.716957	No	OK
downstream_gene_variant	ENSGALG00000005223	ADCYAP1R1	2	1472629	rs735800668	A	C	AA	CC	AC	116	60	0.659091	P	F	2.93134e-05	0.0142474	Yes	OK	AC	94	71	0.569697	P	F	0.0864599	0.71045	No	OK	AC	79	54	0.593985	P	F	0.0370285	0.524373	No	OK	AC	47	42	0.52809	P	F	0.671809	1	No	OK
downstream_gene_variant	ENSGALG00000005223	ADCYAP1R1	2	1472829	rs312404666	C	T	CC	TT	CT	36	44	0.45	M	L	0.434042	0.99898	No	OK	CT	47	46	0.505376	P	F	0.917923	1	No	OK	CT	46	59	0.438095	M	L	0.241432	0.862054	No	OK	CT	24	38	0.387097	M	L	0.0979544	0.719049	No	OK
3_prime_UTR_variant	ENSGALG00000005268	SEC22C	2	1887182	rs314478223	G	C	CC	GG	CG	10	22	0.3125	P	F	0.0501025	0.638035	No	OK	CG	17	23	0.425	P	F	0.429591	0.980977	No	OK	CG	21	27	0.4375	P	F	0.470879	0.9995	No	OK	CG	16	16	0.5	M	L	1	1	No	OK
synonymous_variant	ENSGALG00000005282	NKTR	2	1955010	rs15054241	G	A	AA	GG	AG	12	33	0.266667	P	F	0.0024589	0.211118	No	OK	AG	19	37	0.339286	P	F	0.0222414	0.467804	No	OK	AG	12	26	0.315789	P	F	0.0335524	0.514591	No	OK	AG	14	13	0.518519	M	L	0.850554	1	No	OK
downstream_gene_variant	ENSGALG00000005282	NKTR	2	1966196	rs315617747	G	T	TT	GG	GT	29	26	0.527273	M	L	0.787706	1	No	OK	GT	29	34	0.460317	P	F	0.614655	1	No	OK	GT	13	29	0.309524	P	F	0.0195205	0.418293	No	OK	GT	11	31	0.261905	P	F	0.00288725	0.210964	No	OK
3_prime_UTR_variant	ENSGALG00000019702	HIGD1A	2	2061758	rs313701277	T	C	TT	CC	CT	39	24	0.619048	P	F	0.0769258	0.698011	No	OK	CT	30	22	0.576923	P	F	0.33175	0.939424	No	OK	CT	33	20	0.622642	P	F	0.0983706	0.689017	No	OK	CT	30	10	0.75	P	F	0.00222143	0.188033	No	OK
3_prime_UTR_variant	ENSGALG00000019702	HIGD1A	2	2062438	rs10727616	G	C	GG	CC	CG	101	73	0.58046	P	F	0.0403631	0.593406	No	OK	CG	117	109	0.517699	P	F	0.641575	1	No	OK	CG	104	118	0.468468	M	L	0.382978	0.944998	No	OK	CG	106	78	0.576087	P	F	0.0462447	0.618391	No	OK
3_prime_UTR_variant	ENSGALG00000005328	IBA57	2	2296185	rs315929377	T	C	CC	TT	CT	13	10	0.565217	M	L	0.677639	1	No	OK	CT	23	10	0.69697	M	L	0.035082	0.540888	No	OK	CT	28	13	0.682927	M	L	0.0275332	0.477478	No	OK	CT	26	29	0.472727	P	F	0.787706	1	No	OK
3_prime_UTR_variant	ENSGALG00000005331	GJC2	2	2305416	rs312994131	A	G	GG	AA	AG	21	45	0.318182	P	F	0.00427241	0.266355	No	OK	AG	16	39	0.290909	P	F	0.00266726	0.199486	No	OK	AG	46	69	0.4	P	F	0.0397505	0.543763	No	OK	AG	39	39	0.5	M	L	1	1	No	OK
synonymous_variant	ENSGALG00000005412	SNAP47	2	3205770	rs313881442	T	C	TT	CC	CT	13	32	0.288889	M	L	0.00660882	0.321605	No	OK	CT	16	16	0.5	M	L	1	1	No	OK	CT	11	30	0.268293	M	L	0.004324	0.222704	No	OK	CT	11	16	0.407407	M	L	0.442068	1	No	OK
3_prime_UTR_variant	ENSGALG00000005417	JMJD4	2	3219975	rs734161141	C	T	TT	CC	CT	81	119	0.405	P	F	0.0087225	0.358782	No	OK	CT	115	147	0.438931	P	F	0.0552611	0.634764	No	OK	CT	86	127	0.403756	P	F	0.00599921	0.261959	No	OK	CT	75	75	0.5	M	L	1	1	No	OK
3_prime_UTR_variant	ENSGALG00000005508	SETD2	2	3877142	rs317504976	A	G	GG	AA	AG	25	14	0.641026	M	L	0.108129	0.737728	No	OK	AG	30	17	0.638298	M	L	0.0789407	0.678339	No	OK	AG	30	8	0.789474	M	L	0.000471987	0.0704714	Yes	OK	AG	26	20	0.565217	M	L	0.461391	1	No	OK
3_prime_UTR_variant	ENSGALG00000005860	ACAA1	2	4697673	rs741733997	C	A	CC	AA	AC	31	21	0.596154	P	F	0.211609	0.873663	No	OK	AC	25	28	0.471698	M	L	0.783846	1	No	OK	AC	34	40	0.459459	M	L	0.561381	1	No	OK	AC	25	17	0.595238	P	F	0.279956	0.927789	No	OK
3_prime_UTR_variant	ENSGALG00000005979	OXSR1	2	4914210	rs14131488	C	T	CC	TT	CT	30	10	0.75	P	F	0.00222143	0.19865	No	OK	CT	32	19	0.627451	P	F	0.0919145	0.71045	No	OK	CT	27	21	0.5625	P	F	0.470879	0.9995	No	OK	CT	23	23	0.5	M	L	1	1	No	OK
intron_variant	ENSGALG00000006153	EXOG	2	5706001	rs13535471	T	C	TT	CC	CC	NA	10	0	M	L	NA	NA	Yes	OK	NA	NA	NA	NA	NA	NA	NA	NA	No	DP<10;GQ<30	NA	NA	NA	NA	NA	NA	NA	NA	No	DP<10;GQ<30	NA	NA	NA	NA	NA	NA	NA	NA	No	DP<10;GQ<30
intron_variant	ENSGALG00000006153	EXOG	2	5706262	.	G	T	TT	GG	NA	NA	NA	NA	NA	NA	NA	NA	No	DP<10;GQ<30	NA	NA	NA	NA	NA	NA	NA	NA	No	DP<10;GQ<30	GT	9	2	0.818182	M	L	0.0654297	0.608677	No	OK	NA	NA	NA	NA	NA	NA	NA	NA	No	DP<10;GQ<30
intron_variant	ENSGALG00000006153	EXOG	2	5706372	rs734379278	C	T	TT	CC	NA	NA	NA	NA	NA	NA	NA	NA	No	DP<10;GQ<30	NA	NA	NA	NA	NA	NA	NA	NA	No	DP<10	CC	15	NA	1	M	L	NA	NA	Yes	OK	NA	NA	NA	NA	NA	NA	NA	NA	No	OK
synonymous_variant	ENSGALG00000006173	XYLB	2	6148315	rs315209639	T	C	CC	TT	CT	7	14	0.333333	P	F	0.189247	0.842578	No	OK	CT	6	15	0.285714	P	F	0.0783539	0.677178	No	OK	CT	15	23	0.394737	P	F	0.255875	0.87658	No	OK	CT	8	17	0.32	P	F	0.107752	0.733046	No	OK
synonymous_variant	ENSGALG00000006173	XYLB	2	6148324	rs15876210	T	C	CC	TT	CT	11	14	0.44	P	F	0.690038	1	No	OK	CT	6	12	0.333333	P	F	0.237885	0.880005	No	OK	CT	14	21	0.4	P	F	0.310505	0.918382	No	OK	CT	8	17	0.32	P	F	0.107752	0.733046	No	OK
synonymous_variant	ENSGALG00000006264	KMT2C	2	6536241	rs312611150	G	T	TT	GG	GT	15	18	0.454545	P	F	0.728332	1	No	OK	GT	20	20	0.5	M	L	1	1	No	OK	GT	19	23	0.452381	P	F	0.643969	1	No	OK	GT	22	21	0.511628	M	L	0.880396	1	No	OK
synonymous_variant	ENSGALG00000006314	DPP6	2	7633530	rs315128041	A	G	AA	GG	AG	65	44	0.59633	P	F	0.0549088	0.654319	No	OK	AG	96	78	0.551724	P	F	0.197338	0.862675	No	OK	AG	81	58	0.582734	P	F	0.0616493	0.608677	No	OK	AG	73	41	0.640351	P	F	0.00350468	0.232417	No	OK
3_prime_UTR_variant	ENSGALG00000006314	DPP6	2	7634211	rs312353837	G	A	GG	AA	AG	75	56	0.572519	P	F	0.115454	0.74672	No	OK	AG	93	63	0.596154	P	F	0.0199457	0.455567	No	OK	AG	77	59	0.566176	P	F	0.144636	0.751288	No	OK	AG	53	53	0.5	M	L	1	1	No	OK
3_prime_UTR_variant	ENSGALG00000006314	DPP6	2	7634233	rs312415447	C	T	CC	TT	CT	57	49	0.537736	P	F	0.496754	1	No	OK	CT	90	59	0.604027	P	F	0.013712	0.390412	No	OK	CT	68	59	0.535433	P	F	0.477922	0.9995	No	OK	CT	42	58	0.42	M	L	0.133211	0.78143	No	OK
3_prime_UTR_variant	ENSGALG00000006314	DPP6	2	7634571	rs735985982	C	T	TT	CC	CT	53	83	0.389706	P	F	0.0126045	0.391914	No	OK	CT	71	74	0.489655	P	F	0.868159	1	No	OK	CT	51	69	0.425	P	F	0.120328	0.717144	No	OK	CT	33	29	0.532258	M	L	0.703537	1	No	OK
3_prime_UTR_variant	ENSGALG00000006314	DPP6	2	7634574	rs739349651	A	T	TT	AA	AT	52	80	0.393939	P	F	0.0184306	0.464707	No	OK	AT	70	78	0.472973	P	F	0.565172	1	No	OK	AT	52	73	0.416	P	F	0.0732143	0.642585	No	OK	AT	34	30	0.53125	M	L	0.707981	1	No	OK
downstream_gene_variant	ENSGALG00000006387	RNF32	2	8429445	rs14135778	G	A	AA	GG	AG	35	24	0.59322	M	L	0.192526	0.853916	No	OK	AG	66	32	0.673469	M	L	0.000769883	0.105127	No	OK	AG	60	33	0.645161	M	L	0.00669502	0.272478	No	OK	AG	47	28	0.626667	M	L	0.0369549	0.563719	No	OK
downstream_gene_variant	ENSGALG00000006387	RNF32	2	8431333	rs15883452	A	G	GG	AA	AG	21	31	0.403846	P	F	0.211609	0.873663	No	OK	AG	16	41	0.280702	P	F	0.00126356	0.138503	No	OK	AG	30	24	0.555556	M	L	0.496617	1	No	OK	AG	33	32	0.507692	M	L	0.902159	1	No	OK
downstream_gene_variant	ENSGALG00000006400	LMBR1	2	8432463	rs741217119	T	C	CC	TT	CT	57	95	0.375	P	F	0.00257357	0.211118	No	OK	CT	63	100	0.386503	P	F	0.00465577	0.253914	No	OK	CT	64	85	0.42953	P	F	0.101003	0.701181	No	OK	CT	52	59	0.468468	P	F	0.56922	1	No	OK
downstream_gene_variant	ENSGALG00000006400	LMBR1	2	8432464	rs734218204	G	A	AA	GG	AG	57	96	0.372549	P	F	0.0020249	0.193343	No	OK	AG	63	100	0.386503	P	F	0.00465577	0.253914	No	OK	AG	64	86	0.426667	P	F	0.0860711	0.681378	No	OK	AG	52	59	0.468468	P	F	0.56922	1	No	OK
downstream_gene_variant	ENSGALG00000006400	LMBR1	2	8433184	rs15883482	G	A	AA	GG	AG	52	57	0.477064	P	F	0.701811	1	No	OK	AG	63	68	0.480916	P	F	0.726876	1	No	OK	AG	80	61	0.567376	M	L	0.129258	0.744745	No	OK	AG	51	59	0.463636	P	F	0.504685	1	No	OK
synonymous_variant	ENSGALG00000006400	LMBR1	2	8436058	rs312796773	T	C	CC	TT	CT	35	34	0.507246	M	L	0.904975	1	No	OK	CT	48	54	0.470588	P	F	0.620768	1	No	OK	CT	35	57	0.380435	P	F	0.0280169	0.483216	No	OK	CT	40	42	0.487805	P	F	0.912157	1	No	OK
missense_variant	ENSGALG00000006400	LMBR1	2	8444458	rs315538568	C	T	TT	CC	CT	37	48	0.435294	P	F	0.277999	0.92876	No	OK	CT	44	55	0.444444	P	F	0.31488	0.939424	No	OK	CT	32	56	0.363636	P	F	0.0137504	0.364249	No	OK	CT	38	45	0.457831	P	F	0.51041	1	No	OK
intron_variant	ENSGALG00000006477	DNAJB6	2	8675475	rs733925767	A	T	TT	AA	AT	42	27	0.608696	M	L	0.0911865	0.728561	No	OK	AT	46	36	0.560976	M	L	0.320293	0.939424	No	OK	AT	60	30	0.666667	M	L	0.00206027	0.159175	No	OK	AT	57	32	0.640449	M	L	0.0105469	0.368768	No	OK
downstream_gene_variant	ENSGALG00000006498	PTPRN2	2	8785564	rs315308274	A	G	GG	AA	AG	82	80	0.506173	M	L	0.937409	1	No	OK	AG	92	80	0.534884	M	L	0.401684	0.973041	No	OK	AG	81	81	0.5	M	L	1	1	No	OK	AG	67	59	0.531746	M	L	0.533053	1	No	OK
3_prime_UTR_variant	ENSGALG00000006498	PTPRN2	2	8786471	rs15061031	A	G	GG	AA	AG	70	74	0.486111	P	F	0.802693	1	No	OK	AG	118	115	0.506438	M	L	0.895793	1	No	OK	AG	99	103	0.490099	P	F	0.832891	1	No	OK	AG	71	88	0.446541	P	F	0.20434	0.873416	No	OK
3_prime_UTR_variant	ENSGALG00000006498	PTPRN2	2	8787165	rs317234349	T	C	CC	TT	CT	67	31	0.683673	M	L	0.000354534	0.0725658	Yes	OK	CT	76	35	0.684685	M	L	0.000124656	0.0362485	Yes	OK	CT	87	38	0.696	M	L	1.3863e-05	0.00598155	Yes	OK	CT	64	52	0.551724	M	L	0.30709	0.944743	No	OK
3_prime_UTR_variant	ENSGALG00000006498	PTPRN2	2	8787263	rs315770731	C	G	GG	CC	CG	75	40	0.652174	M	L	0.00141296	0.158129	No	OK	CG	82	36	0.694915	M	L	2.75838e-05	0.0124843	Yes	OK	CG	65	35	0.65	M	L	0.00351764	0.206028	No	OK	CG	65	29	0.691489	M	L	0.000261683	0.0589318	Yes	OK
3_prime_UTR_variant	ENSGALG00000006498	PTPRN2	2	8787498	rs739542654	C	G	GG	CC	CG	132	131	0.501901	M	L	0.95094	1	No	OK	CG	124	149	0.454212	P	F	0.146213	0.769412	No	OK	CG	109	130	0.456067	P	F	0.195667	0.831571	No	OK	CG	106	116	0.477477	P	F	0.545913	1	No	OK
3_prime_UTR_variant	ENSGALG00000006542	ESYT2	2	9467852	rs738595517	G	A	GG	AA	AG	12	12	0.5	M	L	1	1	No	OK	AG	16	7	0.695652	P	F	0.0931396	0.71045	No	OK	AG	18	3	0.857143	P	F	0.00148964	0.134724	No	OK	AG	19	5	0.791667	P	F	0.00661075	0.30664	No	OK
intron_variant	ENSGALG00000006558	WDR60	2	9563113	rs14137038	A	T	TT	AA	NA	NA	NA	NA	NA	NA	NA	NA	No	DP<10;GQ<30	AA	10	NA	1	M	L	NA	NA	Yes	OK	NA	NA	NA	NA	NA	NA	NA	NA	No	DP<10;GQ<30	NA	NA	NA	NA	NA	NA	NA	NA	No	DP<10;GQ<30
missense_variant	ENSGALG00000006703	GTPBP4	2	10366171	rs10730759	C	T	TT	CC	CT	33	34	0.492537	P	F	1	1	No	OK	CT	45	30	0.6	M	L	0.105342	0.728015	No	OK	CT	40	23	0.634921	M	L	0.0429565	0.551784	No	OK	CT	28	18	0.608696	M	L	0.183925	0.840421	No	OK
synonymous_variant	ENSGALG00000006703	GTPBP4	2	10366187	rs10723639	T	C	CC	TT	CT	38	34	0.527778	M	L	0.723948	1	No	OK	CT	53	35	0.602273	M	L	0.069346	0.661765	No	OK	CT	48	32	0.6	M	L	0.0929119	0.681378	No	OK	CT	33	28	0.540984	M	L	0.608921	1	No	OK
downstream_gene_variant	ENSGALG00000006749	WDR37	2	10414210	.	T	C	TT	CC	NA	NA	NA	NA	NA	NA	NA	NA	No	DP<10	NA	NA	NA	NA	NA	NA	NA	NA	No	GQ<30	CT	5	7	0.416667	M	L	0.774414	1	No	OK	NA	NA	NA	NA	NA	NA	NA	NA	No	DP<10;GQ<30
3_prime_UTR_variant	ENSGALG00000006797	ADARB2	2	10440406	rs15890349	C	T	TT	CC	CT	25	31	0.446429	P	F	0.504404	1	No	OK	CT	17	29	0.369565	P	F	0.103805	0.728015	No	OK	CT	32	44	0.421053	P	F	0.206737	0.841903	No	OK	CT	18	25	0.418605	P	F	0.360378	0.957844	No	OK
synonymous_variant	ENSGALG00000006939	PFKP	2	11379678	rs737508508	G	A	GG	AA	AG	87	97	0.472826	M	L	0.507127	1	No	OK	AG	90	109	0.452261	M	L	0.201843	0.867569	No	OK	AG	105	137	0.433884	M	L	0.0460643	0.572308	No	OK	AG	71	111	0.39011	M	L	0.00372245	0.237386	No	OK
upstream_gene_variant	ENSGALG00000028487	FZD8	2	12756920	rs315386588	C	T	CC	TT	CT	4	15	0.210526	M	L	0.0192108	0.464707	No	OK	CT	5	13	0.277778	M	L	0.0962524	0.714629	No	OK	CT	4	11	0.266667	M	L	0.118469	0.711878	No	OK	CT	7	9	0.4375	M	L	0.803619	1	No	OK
upstream_gene_variant	ENSGALG00000028487	FZD8	2	12756957	rs14139794	A	T	TT	AA	AT	14	4	0.777778	M	L	0.0308838	0.54621	No	OK	AT	12	6	0.666667	M	L	0.237885	0.880005	No	OK	AT	9	8	0.529412	M	L	0.814529	1	No	OK	AT	9	7	0.5625	M	L	0.803619	1	No	OK
upstream_gene_variant	ENSGALG00000028487	FZD8	2	12757476	rs317128409	C	T	TT	CC	CT	8	10	0.444444	P	F	0.814529	1	No	OK	CT	18	17	0.514286	M	L	0.867939	1	No	OK	CC	11	NA	1	M	L	NA	NA	Yes	OK	CT	8	3	0.727273	M	L	0.226562	0.876447	No	OK
intron_variant	ENSGALG00000007076	CCNY	2	12796830	rs15893375	T	G	TT	GG	GT	21	23	0.477273	M	L	0.880396	1	No	OK	GT	25	25	0.5	M	L	1	1	No	OK	GT	24	22	0.521739	P	F	0.882996	1	No	OK	GT	8	23	0.258065	M	L	0.0106738	0.368768	No	OK
upstream_gene_variant	ENSGALG00000007082	CREM	2	12964343	rs317223686	T	A	TT	AA	AT	5	7	0.416667	M	L	0.774414	1	No	OK	AT	4	17	0.190476	M	L	0.00719738	0.312299	No	OK	AT	8	13	0.380952	M	L	0.38331	0.944998	No	OK	AT	3	8	0.272727	M	L	0.226562	0.876447	No	OK
downstream_gene_variant	ENSGALG00000019679	ENSGALG00000019679	2	12966559	rs315706067	A	G	AA	GG	NA	NA	NA	NA	NA	NA	NA	NA	No	DP<10;GQ<30	AG	3	7	0.3	M	L	0.34375	0.939424	No	OK	NA	NA	NA	NA	NA	NA	NA	NA	No	DP<10	NA	NA	NA	NA	NA	NA	NA	NA	No	DP<10;GQ<30
downstream_gene_variant	ENSGALG00000007140	NRP1	2	13923730	rs794218695	T	C	CC	TT	CT	51	30	0.62963	M	L	0.0256544	0.516353	No	OK	CT	69	46	0.6	M	L	0.0397505	0.572754	No	OK	CT	56	62	0.474576	P	F	0.645497	1	No	OK	CT	48	50	0.489796	P	F	0.919607	1	No	OK
intron_variant	ENSGALG00000007145	ITGB1	2	14015806	rs317135112	A	C	CC	AA	NA	NA	NA	NA	NA	NA	NA	NA	No	DP<10;GQ<30	AC	8	8	0.5	M	L	1	1	No	OK	NA	NA	NA	NA	NA	NA	NA	NA	No	DP<10;GQ<30	NA	NA	NA	NA	NA	NA	NA	NA	No	DP<10;GQ<30
3_prime_UTR_variant	ENSGALG00000007145	ITGB1	2	14016303	rs735654083	C	A	AA	CC	AC	47	29	0.618421	M	L	0.0504524	0.639698	No	OK	AC	55	28	0.662651	M	L	0.00403921	0.251182	No	OK	AC	81	35	0.698276	M	L	2.33224e-05	0.00866741	Yes	OK	AC	56	28	0.666667	M	L	0.00298532	0.213446	No	OK
3_prime_UTR_variant	ENSGALG00000007145	ITGB1	2	14016390	rs740318702	C	G	GG	CC	CG	33	57	0.366667	P	F	0.0148668	0.422973	No	OK	CG	49	75	0.395161	P	F	0.0243702	0.481416	No	OK	CG	48	82	0.369231	P	F	0.00363401	0.208772	No	OK	CG	38	57	0.4	P	F	0.0642128	0.643907	No	OK
3_prime_UTR_variant	ENSGALG00000007145	ITGB1	2	14016391	rs732831388	A	G	GG	AA	AG	33	57	0.366667	P	F	0.0148668	0.422973	No	OK	AG	49	75	0.395161	P	F	0.0243702	0.481416	No	OK	AG	48	82	0.369231	P	F	0.00363401	0.208772	No	OK	AG	38	57	0.4	P	F	0.0642128	0.643907	No	OK
synonymous_variant	ENSGALG00000007215	KIF5B	2	14146078	rs14141395	C	T	TT	CC	CT	67	66	0.503759	M	L	0.931202	1	No	OK	CT	55	78	0.413534	P	F	0.0560279	0.634764	No	OK	CT	81	68	0.543624	M	L	0.32558	0.924445	No	OK	CT	64	50	0.561404	M	L	0.22323	0.876447	No	OK
synonymous_variant	ENSGALG00000007215	KIF5B	2	14150306	rs317911287	G	A	AA	GG	AG	74	102	0.420455	P	F	0.0415249	0.594255	No	OK	AG	105	102	0.507246	M	L	0.889486	1	No	OK	AG	76	90	0.457831	P	F	0.312974	0.922738	No	OK	AG	66	94	0.4125	P	F	0.0324741	0.55232	No	OK
downstream_gene_variant	ENSGALG00000007351	MTPAP	2	14911740	rs13538830	G	T	GG	TT	GT	5	8	0.384615	M	L	0.581055	1	No	OK	NA	NA	NA	NA	NA	NA	NA	NA	No	DP<10	NA	NA	NA	NA	NA	NA	NA	NA	No	DP<10	NA	NA	NA	NA	NA	NA	NA	NA	No	DP<10
downstream_gene_variant	ENSGALG00000007351	MTPAP	2	14914235	rs739610674	T	C	TT	CC	CT	26	24	0.52	P	F	0.887725	1	No	OK	CT	23	38	0.377049	M	L	0.0721774	0.6725	No	OK	CT	16	42	0.275862	M	L	0.000861782	0.103219	No	OK	CT	23	21	0.522727	P	F	0.880396	1	No	OK
downstream_gene_variant	ENSGALG00000007351	MTPAP	2	14914528	rs739126878	T	C	TT	CC	CT	27	43	0.385714	M	L	0.0722379	0.697262	No	OK	CT	40	53	0.430108	M	L	0.213153	0.870122	No	OK	CT	34	32	0.515152	P	F	0.902159	1	No	OK	CT	15	27	0.357143	M	L	0.0884295	0.716957	No	OK
downstream_gene_variant	ENSGALG00000007351	MTPAP	2	14914670	rs314784273	A	G	AA	GG	AG	26	30	0.464286	M	L	0.68888	1	No	OK	AG	38	42	0.475	M	L	0.737554	1	No	OK	AG	24	32	0.428571	M	L	0.349682	0.929892	No	OK	AG	11	32	0.255814	M	L	0.00191396	0.171583	No	OK
downstream_gene_variant	ENSGALG00000007351	MTPAP	2	14915099	rs739166712	C	T	CC	TT	CT	22	43	0.338462	M	L	0.0125025	0.391914	No	OK	CT	33	66	0.333333	M	L	0.00118523	0.133877	No	OK	CT	26	35	0.42623	M	L	0.305677	0.915803	No	OK	CT	28	40	0.411765	M	L	0.18181	0.840421	No	OK
downstream_gene_variant	ENSGALG00000007351	MTPAP	2	14915100	rs313010136	T	G	TT	GG	GT	22	43	0.338462	M	L	0.0125025	0.391914	No	OK	GT	33	66	0.333333	M	L	0.00118523	0.133877	No	OK	GT	26	35	0.42623	M	L	0.305677	0.915803	No	OK	GT	28	40	0.411765	M	L	0.18181	0.840421	No	OK
3_prime_UTR_variant	ENSGALG00000007408	MPP7	2	15498663	rs315953548	T	A	TT	AA	AT	6	27	0.181818	M	L	0.000324063	0.0679498	Yes	OK	AT	14	11	0.56	P	F	0.690038	1	No	OK	AT	5	25	0.166667	M	L	0.000324914	0.0558874	Yes	OK	AT	10	8	0.555556	P	F	0.814529	1	No	OK
3_prime_UTR_variant	ENSGALG00000007426	MKX	2	15647848	rs316953476	A	G	GG	AA	AG	9	7	0.5625	M	L	0.803619	1	No	OK	AG	7	8	0.466667	P	F	1	1	No	OK	AG	4	7	0.363636	P	F	0.548828	1	No	OK	AG	8	6	0.571429	M	L	0.790527	1	No	OK
3_prime_UTR_variant	ENSGALG00000007435	RAB18	2	15705441	rs313480825	C	T	TT	CC	CT	100	106	0.485437	P	F	0.727659	1	No	OK	CT	100	119	0.456621	P	F	0.223777	0.870122	No	OK	CT	108	114	0.486486	P	F	0.737274	1	No	OK	CT	89	143	0.383621	P	F	0.00047625	0.084096	Yes	OK
3_prime_UTR_variant	ENSGALG00000007435	RAB18	2	15705533	rs317248492	C	T	TT	CC	CT	116	116	0.5	M	L	1	1	No	OK	CT	95	115	0.452381	P	F	0.18969	0.838383	No	OK	CT	117	115	0.50431	M	L	0.947673	1	No	OK	CT	87	146	0.373391	P	F	0.000134326	0.0364572	Yes	OK
3_prime_UTR_variant	ENSGALG00000007435	RAB18	2	15705538	rs315696413	C	G	GG	CC	CG	113	105	0.518349	M	L	0.63553	1	No	OK	CG	94	109	0.463054	P	F	0.325809	0.939424	No	OK	CG	117	114	0.506494	M	L	0.895345	1	No	OK	CG	91	143	0.388889	P	F	0.000819292	0.116413	No	OK
3_prime_UTR_variant	ENSGALG00000007519	ACBD5	2	15850412	rs10724408	G	A	GG	AA	AG	13	15	0.464286	M	L	0.850554	1	No	OK	AG	11	38	0.22449	M	L	0.000141971	0.0400386	Yes	OK	AG	9	27	0.25	M	L	0.00393317	0.213036	No	OK	AG	14	14	0.5	M	L	1	1	No	OK
intron_variant	ENSGALG00000007564	ENSGALG00000007564	2	16013866	rs15066862	T	C	TT	CC	CT	13	4	0.764706	P	F	0.0490417	0.631575	No	OK	NA	NA	NA	NA	NA	NA	NA	NA	No	DP<10	CT	12	2	0.857143	P	F	0.0129395	0.354957	No	OK	NA	NA	NA	NA	NA	NA	NA	NA	No	DP<10
intron_variant	ENSGALG00000007588	GAD2	2	16153579	rs732847226	T	C	CC	TT	CT	4	15	0.210526	P	F	0.0192108	0.464707	No	OK	CT	9	7	0.5625	M	L	0.803619	1	No	OK	NA	NA	NA	NA	NA	NA	NA	NA	No	DP<10	NA	NA	NA	NA	NA	NA	NA	NA	No	DP<10
downstream_gene_variant	ENSGALG00000007677	THNSL1	2	16603475	rs312607981	C	A	AA	CC	AC	4	16	0.2	P	F	0.0118179	0.391914	No	OK	AC	6	20	0.230769	P	F	0.00935531	0.343002	No	OK	AC	8	14	0.363636	P	F	0.286279	0.90257	No	OK	AC	6	7	0.461538	P	F	1	1	No	OK
downstream_gene_variant	ENSGALG00000007677	THNSL1	2	16604139	rs14144532	G	A	AA	GG	AG	4	20	0.166667	P	F	0.00154388	0.159217	No	OK	AG	6	22	0.214286	P	F	0.00371917	0.24114	No	OK	AG	3	14	0.176471	P	F	0.0127258	0.352132	No	OK	AG	3	8	0.272727	P	F	0.226562	0.876447	No	OK
downstream_gene_variant	ENSGALG00000007677	THNSL1	2	16604703	rs14144534	T	C	CC	TT	CT	4	12	0.25	P	F	0.0768127	0.698011	No	OK	CT	6	15	0.285714	P	F	0.0783539	0.677178	No	OK	CT	2	9	0.181818	P	F	0.0654297	0.608677	No	OK	NA	NA	NA	NA	NA	NA	NA	NA	No	GQ<30
downstream_gene_variant	ENSGALG00000007677	THNSL1	2	16605035	rs312401288	A	G	GG	AA	AG	4	15	0.210526	P	F	0.0192108	0.464707	No	OK	AG	5	18	0.217391	P	F	0.010622	0.361922	No	OK	AG	6	11	0.352941	P	F	0.332306	0.924445	No	OK	AG	2	9	0.181818	P	F	0.0654297	0.643907	No	OK
downstream_gene_variant	ENSGALG00000007677	THNSL1	2	16605299	rs15904114	C	G	GG	CC	CG	5	14	0.263158	P	F	0.0635681	0.654957	No	OK	CG	4	16	0.2	P	F	0.0118179	0.373449	No	OK	CG	8	14	0.363636	P	F	0.286279	0.90257	No	OK	CG	11	7	0.611111	M	L	0.480682	1	No	OK
downstream_gene_variant	ENSGALG00000007677	THNSL1	2	16605313	rs15904115	T	C	CC	TT	CT	7	10	0.411765	P	F	0.629059	1	No	OK	CT	4	18	0.181818	P	F	0.00434351	0.252967	No	OK	CT	8	12	0.4	P	F	0.503445	1	No	OK	CT	9	7	0.5625	M	L	0.803619	1	No	OK
downstream_gene_variant	ENSGALG00000007677	THNSL1	2	16605453	rs317484787	C	G	GG	CC	CG	8	19	0.296296	P	F	0.052239	0.641826	No	OK	CG	9	14	0.391304	P	F	0.404873	0.973041	No	OK	CG	9	9	0.5	M	L	1	1	No	OK	CG	3	10	0.230769	P	F	0.0922852	0.716957	No	OK
downstream_gene_variant	ENSGALG00000007677	THNSL1	2	16605636	rs738653679	C	A	AA	CC	AC	4	12	0.25	P	F	0.0768127	0.698011	No	OK	AC	2	10	0.166667	P	F	0.0385742	0.560845	No	OK	AC	2	8	0.2	P	F	0.109375	0.704233	No	OK	AC	5	9	0.357143	P	F	0.42395	0.981845	No	OK
downstream_gene_variant	ENSGALG00000007677	THNSL1	2	16606079	rs740364548	T	A	AA	TT	AT	10	24	0.294118	P	F	0.0243065	0.496845	No	OK	AT	4	19	0.173913	P	F	0.00259948	0.196818	No	OK	AT	8	21	0.275862	P	F	0.0241195	0.450999	No	OK	AT	3	11	0.214286	P	F	0.057373	0.638396	No	OK
downstream_gene_variant	ENSGALG00000007677	THNSL1	2	16606184	rs15904136	A	G	GG	AA	AG	8	14	0.363636	P	F	0.286279	0.932912	No	OK	AG	5	17	0.227273	P	F	0.0169005	0.424191	No	OK	AG	4	7	0.363636	P	F	0.548828	1	No	OK	AG	4	11	0.266667	P	F	0.118469	0.741299	No	OK
downstream_gene_variant	ENSGALG00000007677	THNSL1	2	16606431	rs317824845	G	A	AA	GG	AG	11	14	0.44	P	F	0.690038	1	No	OK	AG	6	12	0.333333	P	F	0.237885	0.880005	No	OK	AG	12	18	0.4	P	F	0.361595	0.937003	No	OK	AG	3	14	0.176471	P	F	0.0127258	0.390757	No	OK
downstream_gene_variant	ENSGALG00000007677	THNSL1	2	16606455	rs315737194	A	C	CC	AA	AC	7	13	0.35	P	F	0.263176	0.904561	No	OK	AC	5	13	0.277778	P	F	0.0962524	0.714629	No	OK	AC	12	21	0.363636	P	F	0.162756	0.788669	No	OK	AC	4	11	0.266667	P	F	0.118469	0.741299	No	OK
downstream_gene_variant	ENSGALG00000007677	THNSL1	2	16606655	rs317107444	G	A	AA	GG	AG	12	15	0.444444	P	F	0.701108	1	No	OK	AG	4	10	0.285714	P	F	0.179565	0.826294	No	OK	AG	6	15	0.285714	P	F	0.0783539	0.649407	No	OK	AG	3	10	0.230769	P	F	0.0922852	0.716957	No	OK
downstream_gene_variant	ENSGALG00000007677	THNSL1	2	16606700	rs10729579	T	C	CC	TT	CT	15	27	0.357143	P	F	0.0884295	0.728561	No	OK	CT	12	26	0.315789	P	F	0.0335524	0.540888	No	OK	CT	4	14	0.222222	P	F	0.0308838	0.49416	No	OK	CT	6	15	0.285714	P	F	0.0783539	0.685099	No	OK
synonymous_variant	ENSGALG00000007677	THNSL1	2	16607529	rs317369776	C	T	TT	CC	CT	19	30	0.387755	P	F	0.152408	0.78944	No	OK	CT	19	40	0.322034	P	F	0.0086415	0.333777	No	OK	CT	10	19	0.344828	P	F	0.136046	0.750449	No	OK	TT	NA	35	0.0789474	P	F	NA	NA	Yes	OK
missense_variant	ENSGALG00000007677	THNSL1	2	16607773	rs315406074	C	G	CC	GG	CG	47	23	0.671429	P	F	0.00558267	0.299944	No	OK	CG	51	19	0.728571	P	F	0.000166042	0.0438048	Yes	OK	CG	40	20	0.666667	P	F	0.0134893	0.361446	No	OK	CG	32	20	0.615385	P	F	0.126347	0.760186	No	OK
missense_variant	ENSGALG00000007677	THNSL1	2	16607900	rs317695700	C	A	AA	CC	AC	31	38	0.449275	P	F	0.470369	1	No	OK	AC	20	52	0.277778	P	F	0.000207716	0.0477764	Yes	OK	AC	25	46	0.352113	P	F	0.0169947	0.392411	No	OK	AC	13	25	0.342105	P	F	0.0729514	0.682667	No	OK
synonymous_variant	ENSGALG00000007677	THNSL1	2	16608105	rs741654945	C	T	TT	CC	CT	18	35	0.339623	P	F	0.0270083	0.525666	No	OK	CT	19	57	0.25	P	F	1.48369e-05	0.00743461	Yes	OK	CT	18	35	0.339623	P	F	0.0270083	0.475314	No	OK	CT	18	32	0.36	P	F	0.0649086	0.643907	No	OK
missense_variant	ENSGALG00000007677	THNSL1	2	16608113	rs317815908	A	C	CC	AA	AC	18	48	0.272727	P	F	0.000287118	0.0663712	Yes	OK	AC	23	61	0.27381	P	F	4.07713e-05	0.0170759	Yes	OK	AC	15	46	0.245902	P	F	8.83756e-05	0.0234352	Yes	OK	AC	20	41	0.327869	P	F	0.00985345	0.358578	No	OK
missense_variant	ENSGALG00000007677	THNSL1	2	16608374	rs314165324	T	C	CC	TT	CT	18	54	0.25	P	F	2.56872e-05	0.0127205	Yes	OK	CT	15	59	0.202703	P	F	2.55342e-07	0.000242887	Yes	OK	CT	13	39	0.25	P	F	0.000409541	0.0647559	Yes	OK	CT	22	38	0.366667	P	F	0.0518939	0.626961	No	OK
synonymous_variant	ENSGALG00000007677	THNSL1	2	16608456	rs312831064	A	G	GG	AA	AG	15	55	0.214286	P	F	1.65252e-06	0.00114137	Yes	OK	AG	12	51	0.190476	P	F	7.45972e-07	0.000615668	Yes	OK	AG	23	47	0.328571	P	F	0.00558267	0.251314	No	OK	AG	16	32	0.333333	P	F	0.0293049	0.531876	No	OK
upstream_gene_variant	ENSGALG00000007677	THNSL1	2	16608955	rs317767204	T	G	GG	TT	NA	NA	NA	NA	NA	NA	NA	NA	No	GQ<30	GT	7	38	0.155556	P	F	3.12131e-06	0.0020135	Yes	OK	GT	14	19	0.424242	P	F	0.48685	1	No	OK	GT	7	21	0.25	P	F	0.012541	0.390757	No	OK
upstream_gene_variant	ENSGALG00000007677	THNSL1	2	16609924	rs317401609	T	G	GG	TT	GT	6	17	0.26087	P	F	0.0346897	0.556209	No	OK	GT	6	16	0.272727	P	F	0.0524788	0.622272	No	OK	GT	3	12	0.2	P	F	0.0351562	0.514591	No	OK	NA	NA	NA	NA	NA	NA	NA	NA	No	GQ<30
upstream_gene_variant	ENSGALG00000007677	THNSL1	2	16610187	rs316584980	T	C	CC	TT	CT	8	7	0.533333	M	L	0.803619	1	No	OK	CT	7	13	0.35	P	F	0.263176	0.898645	No	OK	NA	NA	NA	NA	NA	NA	NA	NA	No	GQ<30	CT	4	8	0.333333	P	F	0.387695	0.966171	No	OK
upstream_gene_variant	ENSGALG00000007677	THNSL1	2	16610384	rs317586985	G	C	CC	GG	CG	4	12	0.25	P	F	0.0768127	0.698011	No	OK	CG	10	17	0.37037	P	F	0.247789	0.894769	No	OK	CG	5	13	0.277778	P	F	0.0962524	0.687224	No	OK	CG	6	12	0.333333	P	F	0.237885	0.884045	No	OK
upstream_gene_variant	ENSGALG00000007677	THNSL1	2	16610483	rs316054015	C	T	TT	CC	CT	10	18	0.357143	P	F	0.184933	0.841061	No	OK	CT	4	23	0.148148	P	F	0.000310749	0.0611185	Yes	OK	NA	NA	NA	NA	NA	NA	NA	NA	No	GQ<30	CT	4	12	0.25	P	F	0.0768127	0.682667	No	OK
upstream_gene_variant	ENSGALG00000007677	THNSL1	2	16611361	rs15904158	C	T	TT	CC	CT	7	9	0.4375	P	F	0.803619	1	No	OK	CT	8	15	0.347826	P	F	0.21004	0.867569	No	OK	CT	3	7	0.3	P	F	0.34375	0.924445	No	OK	CT	4	9	0.307692	P	F	0.266846	0.903183	No	OK
upstream_gene_variant	ENSGALG00000007677	THNSL1	2	16611362	rs15904160	C	T	TT	CC	CT	7	9	0.4375	P	F	0.803619	1	No	OK	CT	8	15	0.347826	P	F	0.21004	0.867569	No	OK	CT	3	7	0.3	P	F	0.34375	0.924445	No	OK	CT	4	9	0.307692	P	F	0.266846	0.903183	No	OK
upstream_gene_variant	ENSGALG00000007677	THNSL1	2	16611654	rs312285875	G	T	TT	GG	GT	10	19	0.344828	P	F	0.136046	0.778428	No	OK	GT	7	27	0.205882	P	F	0.000821395	0.109336	No	OK	GT	7	18	0.28	P	F	0.0432853	0.551784	No	OK	GT	3	10	0.230769	P	F	0.0922852	0.716957	No	OK
upstream_gene_variant	ENSGALG00000007677	THNSL1	2	16611719	rs738516971	A	G	GG	AA	AG	7	19	0.269231	P	F	0.0289593	0.540186	No	OK	AG	6	22	0.214286	P	F	0.00371917	0.24114	No	OK	AG	5	12	0.294118	P	F	0.143463	0.751288	No	OK	NA	NA	NA	NA	NA	NA	NA	NA	No	GQ<30
upstream_gene_variant	ENSGALG00000007677	THNSL1	2	16611842	rs315854473	A	G	GG	AA	AG	6	14	0.3	P	F	0.115318	0.74672	No	OK	AG	4	13	0.235294	P	F	0.0490417	0.610271	No	OK	NA	NA	NA	NA	NA	NA	NA	NA	No	GQ<30	NA	NA	NA	NA	NA	NA	NA	NA	No	DP<10;GQ<30
upstream_gene_variant	ENSGALG00000007677	THNSL1	2	16611890	rs10728245	T	C	CC	TT	NA	NA	NA	NA	NA	NA	NA	NA	No	GQ<30	CT	8	22	0.266667	P	F	0.0161248	0.424191	No	OK	CT	4	13	0.235294	P	F	0.0490417	0.57839	No	OK	CT	3	16	0.157895	P	F	0.00442505	0.254042	No	OK
upstream_gene_variant	ENSGALG00000007677	THNSL1	2	16612358	rs317199733	A	G	GG	AA	AG	4	9	0.307692	P	F	0.266846	0.904561	No	OK	AG	6	21	0.222222	P	F	0.00592461	0.288468	No	OK	NA	NA	NA	NA	NA	NA	NA	NA	No	DP<10	NA	NA	NA	NA	NA	NA	NA	NA	No	DP<10;GQ<30
3_prime_UTR_variant	ENSGALG00000007680	ENKUR	2	16622406	rs314286189	A	T	TT	AA	NA	NA	NA	NA	NA	NA	NA	NA	No	GQ<30	NA	NA	NA	NA	NA	NA	NA	NA	No	DP<10;GQ<30	NA	NA	NA	NA	NA	NA	NA	NA	No	DP<10	AT	7	3	0.7	M	L	0.34375	0.944743	No	OK
intron_variant	ENSGALG00000007721	ARHGAP21	2	16811089	.	G	T	TT	GG	GT	9	5	0.642857	M	L	0.42395	0.986856	No	OK	GT	11	4	0.733333	M	L	0.118469	0.733936	No	OK	NA	NA	NA	NA	NA	NA	NA	NA	No	DP<10;GQ<30	GG	11	NA	1	M	L	NA	NA	Yes	OK
3_prime_UTR_variant	ENSGALG00000007721	ARHGAP21	2	16813811	rs734567088	G	C	GG	CC	CG	41	28	0.594203	P	F	0.148032	0.784979	No	OK	CG	35	36	0.492958	M	L	1	1	No	OK	CG	24	31	0.436364	M	L	0.418754	0.962991	No	OK	CG	22	35	0.385965	M	L	0.111161	0.73507	No	OK
downstream_gene_variant	ENSGALG00000007892	SPAG6	2	17575353	rs737190155	T	C	TT	CC	CT	12	14	0.461538	M	L	0.845019	1	No	OK	CT	22	11	0.666667	P	F	0.0801433	0.682416	No	OK	CT	21	5	0.807692	P	F	0.00249392	0.172991	No	OK	CT	11	11	0.5	M	L	1	1	No	OK
downstream_gene_variant	ENSGALG00000008564	ENSGALG00000008564	2	19000225	rs731277771	T	A	TT	AA	AT	15	12	0.555556	P	F	0.701108	1	No	OK	AT	13	7	0.65	P	F	0.263176	0.898645	No	OK	NA	NA	NA	NA	NA	NA	NA	NA	No	DP<10	TT	16	NA	1	P	F	NA	NA	Yes	OK
intron_variant	ENSGALG00000008602	SLC39A12	2	19260827	rs14147133	T	G	TT	GG	GT	14	4	0.777778	P	F	0.0308838	0.54621	No	OK	GT	5	6	0.454545	M	L	1	1	No	OK	NA	NA	NA	NA	NA	NA	NA	NA	No	DP<10;GQ<30	NA	NA	NA	NA	NA	NA	NA	NA	No	DP<10;GQ<30
3_prime_UTR_variant	ENSGALG00000008654	STAM	2	19520980	rs312403030	A	G	GG	AA	AG	56	37	0.602151	M	L	0.0613859	0.654957	No	OK	AG	71	51	0.581967	M	L	0.0849806	0.70982	No	OK	AG	61	65	0.484127	P	F	0.789396	1	No	OK	AG	49	31	0.6125	M	L	0.0566644	0.638396	No	OK
3_prime_UTR_variant	ENSGALG00000008654	STAM	2	19521098	rs734880482	T	A	AA	TT	AT	61	42	0.592233	M	L	0.0756191	0.698011	No	OK	AT	53	48	0.524752	M	L	0.690826	1	No	OK	AT	68	60	0.53125	M	L	0.536269	1	No	OK	AT	58	36	0.617021	M	L	0.0297664	0.534317	No	OK
intron_variant	ENSGALG00000008686	TRDMT1	2	19715876	rs315405626	C	T	CC	TT	NA	NA	NA	NA	NA	NA	NA	NA	No	DP<10;GQ<30	NA	NA	NA	NA	NA	NA	NA	NA	No	DP<10;GQ<30	NA	NA	NA	NA	NA	NA	NA	NA	No	DP<10;GQ<30	NA	NA	NA	NA	NA	NA	NA	NA	No	DP<10;GQ<30
intron_variant	ENSGALG00000008686	TRDMT1	2	19716128	rs312956860	T	G	TT	GG	NA	NA	NA	NA	NA	NA	NA	NA	No	DP<10	NA	NA	NA	NA	NA	NA	NA	NA	No	DP<10;GQ<30	NA	NA	NA	NA	NA	NA	NA	NA	No	DP<10;GQ<30	NA	NA	NA	NA	NA	NA	NA	NA	No	DP<10
synonymous_variant	ENSGALG00000008686	TRDMT1	2	19718093	rs313065293	A	G	GG	AA	AG	26	23	0.530612	M	L	0.77545	1	No	OK	AG	21	24	0.466667	P	F	0.765992	1	No	OK	AG	13	39	0.25	P	F	0.000409541	0.0647559	Yes	OK	AG	14	11	0.56	M	L	0.690038	1	No	OK
3_prime_UTR_variant	ENSGALG00000008686	TRDMT1	2	19727290	rs313391994	T	C	CC	TT	CT	29	26	0.527273	M	L	0.787706	1	No	OK	CT	21	41	0.33871	P	F	0.0151341	0.411509	No	OK	CT	13	37	0.26	P	F	0.000936223	0.103219	No	OK	CT	23	24	0.489362	P	F	1	1	No	OK
3_prime_UTR_variant	ENSGALG00000008728	PTER	2	20007086	rs13540822	G	A	AA	GG	AG	31	8	0.794872	M	L	0.000294077	0.0668255	Yes	OK	AG	19	16	0.542857	M	L	0.735879	1	No	OK	AG	21	19	0.525	M	L	0.874629	1	No	OK	AG	10	9	0.526316	M	L	0.823803	1	No	OK
synonymous_variant	ENSGALG00000008739	FAM188A	2	20171662	rs313402339	T	C	CC	TT	CT	20	25	0.444444	P	F	0.551484	1	No	OK	CT	39	20	0.661017	M	L	0.0183371	0.448481	No	OK	CT	31	15	0.673913	M	L	0.0258961	0.470044	No	OK	CT	29	17	0.630435	M	L	0.103805	0.733046	No	OK
synonymous_variant	ENSGALG00000008739	FAM188A	2	20211154	rs312635923	C	T	CC	TT	CT	51	67	0.432203	M	L	0.167051	0.820959	No	OK	CT	84	94	0.47191	M	L	0.500055	1	No	OK	CT	68	77	0.468966	M	L	0.506596	1	No	OK	CT	44	55	0.444444	M	L	0.31488	0.944743	No	OK
3_prime_UTR_variant	ENSGALG00000008747	ITGA8	2	20316914	rs316739573	T	C	TT	CC	CT	12	3	0.8	P	F	0.0351562	0.556209	No	OK	CT	11	3	0.785714	P	F	0.057373	0.634764	No	OK	CT	14	7	0.666667	P	F	0.189247	0.812765	No	OK	CT	9	6	0.6	P	F	0.607239	1	No	OK
3_prime_UTR_variant	ENSGALG00000019663	ACBD7	2	20504998	rs315947485	A	G	AA	GG	AG	104	124	0.45614	M	L	0.208185	0.873468	No	OK	AG	91	108	0.457286	M	L	0.256651	0.898645	No	OK	AG	84	132	0.388889	M	L	0.00132954	0.129679	No	OK	AG	62	98	0.3875	M	L	0.00549055	0.285981	No	OK
intron_variant	ENSGALG00000008954	RUNDC3B	2	20676166	rs13541110	C	T	TT	CC	CT	53	26	0.670886	M	L	0.00318301	0.234426	No	OK	CT	43	40	0.518072	M	L	0.826405	1	No	OK	CT	34	31	0.523077	M	L	0.804317	1	No	OK	CT	23	27	0.46	P	F	0.671811	1	No	OK
missense_variant	ENSGALG00000008963	DBF4	2	20720676	rs794067395	C	T	CC	TT	CT	27	13	0.675	P	F	0.0384773	0.58185	No	OK	CT	39	18	0.684211	P	F	0.00750818	0.312876	No	OK	CT	23	15	0.605263	P	F	0.255875	0.87658	No	OK	CT	17	12	0.586207	P	F	0.458258	1	No	OK
3_prime_UTR_variant	ENSGALG00000009064	FZD1	2	22263184	rs317291801	G	A	AA	GG	AG	32	18	0.64	M	L	0.0649086	0.654957	No	OK	AG	38	19	0.666667	M	L	0.0163481	0.424191	No	OK	AG	58	37	0.610526	M	L	0.0396082	0.543536	No	OK	AG	43	38	0.530864	M	L	0.656992	1	No	OK
missense_variant	ENSGALG00000009348	AKAP9	2	22606847	rs735075710	C	G	CC	GG	CG	3	9	0.25	M	L	0.145996	0.778428	No	OK	NA	NA	NA	NA	NA	NA	NA	NA	No	GQ<30	GG	NA	17	0	M	L	NA	NA	Yes	OK	CG	3	13	0.1875	M	L	0.0212708	0.472249	No	OK
3_prime_UTR_variant	ENSGALG00000009365	CYP51A1	2	22620360	rs737813934	T	C	CC	TT	CT	114	77	0.596859	M	L	0.00901393	0.36367	No	OK	CT	132	95	0.581498	M	L	0.0166853	0.424191	No	OK	CT	120	84	0.588235	M	L	0.0140669	0.367436	No	OK	CT	99	73	0.575581	M	L	0.0563037	0.638396	No	OK
3_prime_UTR_variant	ENSGALG00000009365	CYP51A1	2	22620373	rs312537615	T	C	TT	CC	CT	83	118	0.412935	M	L	0.0162637	0.442024	No	OK	CT	103	140	0.423868	M	L	0.0207305	0.461238	No	OK	CT	91	124	0.423256	M	L	0.0288458	0.487348	No	OK	CT	81	112	0.419689	M	L	0.0305497	0.537606	No	OK
3_prime_UTR_variant	ENSGALG00000009365	CYP51A1	2	22620633	rs15918212	G	A	GG	AA	AG	57	91	0.385135	M	L	0.00647967	0.321605	No	OK	AG	68	90	0.43038	M	L	0.0944745	0.714629	No	OK	AG	58	88	0.39726	M	L	0.0160989	0.391125	No	OK	AG	65	76	0.460993	M	L	0.399787	0.979427	No	OK
upstream_gene_variant	ENSGALG00000009475	FAM133B	2	22830804	rs739541321	T	A	AA	TT	AT	10	26	0.277778	P	F	0.011331	0.391914	No	OK	AT	13	26	0.333333	P	F	0.0532519	0.624614	No	OK	AT	12	13	0.48	P	F	1	1	No	OK	AT	10	12	0.454545	P	F	0.831812	1	No	OK
downstream_gene_variant	ENSGALG00000009509	CALCR	2	23186410	rs733106882	C	T	TT	CC	CT	6	15	0.285714	P	F	0.0783539	0.700435	No	OK	CT	13	19	0.40625	P	F	0.377086	0.958259	No	OK	CT	5	26	0.16129	P	F	0.000192195	0.0410522	Yes	OK	CT	16	27	0.372093	P	F	0.126289	0.760186	No	OK
downstream_gene_variant	ENSGALG00000009509	CALCR	2	23186423	rs313770553	G	A	GG	AA	AG	19	10	0.655172	P	F	0.136046	0.778428	No	OK	AG	19	14	0.575758	P	F	0.48685	1	No	OK	AG	27	5	0.84375	P	F	0.000113074	0.0286355	Yes	OK	AG	25	16	0.609756	P	F	0.211024	0.873416	No	OK
downstream_gene_variant	ENSGALG00000009509	CALCR	2	23186523	rs316423057	C	T	CC	TT	CT	15	9	0.625	P	F	0.307456	0.947513	No	OK	CT	22	7	0.758621	P	F	0.00813006	0.318406	No	OK	CT	21	5	0.807692	P	F	0.00249392	0.172991	No	OK	CT	22	16	0.578947	P	F	0.417692	0.981845	No	OK
downstream_gene_variant	ENSGALG00000009509	CALCR	2	23187483	rs318159340	G	T	TT	GG	GT	8	15	0.347826	P	F	0.21004	0.873468	No	OK	GT	9	22	0.290323	P	F	0.0294494	0.522815	No	OK	GT	15	15	0.5	M	L	1	1	No	OK	GT	8	18	0.307692	P	F	0.0755187	0.682667	No	OK
downstream_gene_variant	ENSGALG00000009509	CALCR	2	23187501	rs317394180	C	T	TT	CC	CT	8	22	0.266667	P	F	0.0161248	0.440845	No	OK	CT	6	21	0.222222	P	F	0.00592461	0.288468	No	OK	CT	14	13	0.518519	M	L	0.850554	1	No	OK	CT	8	16	0.333333	P	F	0.15159	0.79063	No	OK
downstream_gene_variant	ENSGALG00000009509	CALCR	2	23187804	rs317499578	T	A	AA	TT	AT	16	25	0.390244	P	F	0.211024	0.873584	No	OK	AT	9	17	0.346154	P	F	0.168638	0.812072	No	OK	AT	3	18	0.142857	P	F	0.00148964	0.134724	No	OK	AT	15	26	0.365854	P	F	0.117275	0.741299	No	OK
synonymous_variant	ENSGALG00000009641	COL1A2	2	23737927	rs732603282	C	T	CC	TT	CT	95	73	0.565476	P	F	0.104912	0.737728	No	OK	CT	67	34	0.663366	P	F	0.00133183	0.14086	No	OK	CT	195	152	0.56196	P	F	0.0240143	0.450999	No	OK	CT	194	162	0.544944	P	F	0.100248	0.727925	No	OK
downstream_gene_variant	ENSGALG00000009653	CASD1	2	23778438	rs735228183	C	T	CC	TT	CT	23	29	0.442308	M	L	0.488456	1	No	OK	CT	26	29	0.472727	M	L	0.787706	1	No	OK	CT	29	23	0.557692	P	F	0.488456	1	No	OK	CT	33	8	0.804878	P	F	0.000112221	0.0326925	Yes	OK
intron_variant	ENSGALG00000009670	SGCE	2	23782463	rs315236270	T	C	TT	CC	CT	5	7	0.416667	M	L	0.774414	1	No	OK	NA	NA	NA	NA	NA	NA	NA	NA	No	DP<10	NA	NA	NA	NA	NA	NA	NA	NA	No	DP<10;GQ<30	NA	NA	NA	NA	NA	NA	NA	NA	No	DP<10;GQ<30
3_prime_UTR_variant	ENSGALG00000009689	PON2	2	23977958	rs313528643	T	A	TT	AA	AT	42	39	0.518519	P	F	0.824313	1	No	OK	AT	61	56	0.521368	P	F	0.711703	1	No	OK	AT	66	60	0.52381	P	F	0.656178	1	No	OK	AT	47	41	0.534091	P	F	0.594288	1	No	OK
synonymous_variant	ENSGALG00000009722	DYNC1I1	2	24176236	rs15923227	G	A	GG	AA	AG	199	187	0.515544	P	F	0.575615	1	No	OK	AG	159	224	0.415144	M	L	0.00104836	0.123606	No	OK	AG	174	211	0.451948	M	L	0.0664063	0.613613	No	OK	AG	147	140	0.512195	P	F	0.72328	1	No	OK
synonymous_variant	ENSGALG00000009722	DYNC1I1	2	24176275	rs312526963	T	C	TT	CC	CT	191	164	0.538028	P	F	0.167516	0.820959	No	OK	CT	136	235	0.366577	M	L	3.10283e-07	0.000290229	Yes	OK	CT	150	207	0.420168	M	L	0.00298511	0.188236	No	OK	CT	120	127	0.48583	M	L	0.702714	1	No	OK
3_prime_UTR_variant	ENSGALG00000009733	SHFM1	2	24451471	rs15923844	G	A	AA	GG	AG	20	33	0.377358	P	F	0.0983706	0.730057	No	OK	AG	21	38	0.355932	P	F	0.0363432	0.54697	No	OK	AG	24	32	0.428571	P	F	0.349682	0.929892	No	OK	AG	15	17	0.46875	P	F	0.86005	1	No	OK
intergenic_region	ENSGALG00000009733-ENSGALG00000023195	SHFM1-DLX6	2	24546384	rs312540287	T	C	CC	TT	NA	NA	NA	NA	NA	NA	NA	NA	No	DP<10	NA	NA	NA	NA	NA	NA	NA	NA	No	DP<10	CT	4	8	0.333333	P	F	0.387695	0.944998	No	OK	NA	NA	NA	NA	NA	NA	NA	NA	No	GQ<30
downstream_gene_variant	ENSGALG00000025450	gga-mir-1685	2	24914681	rs313623105	G	T	GG	TT	NA	NA	NA	NA	NA	NA	NA	NA	No	DP<10;GQ<30	GT	6	5	0.545455	P	F	0.774414	1	No	OK	NA	NA	NA	NA	NA	NA	NA	NA	No	DP<10;GQ<30	NA	NA	NA	NA	NA	NA	NA	NA	No	DP<10;GQ<30
synonymous_variant	ENSGALG00000010714	PHF14	2	26183139	rs734987990	C	T	TT	CC	CT	45	47	0.48913	P	F	0.917041	1	No	OK	CT	35	62	0.360825	P	F	0.00795946	0.318163	No	OK	CT	35	44	0.443038	P	F	0.368188	0.944998	No	OK	CT	33	41	0.445946	P	F	0.415985	0.981845	No	OK
intergenic_region	ENSGALG00000010718-ENSGALG00000010722	THSD7A-ENSGALG00000010722	2	26717608	rs314491326	T	G	GG	TT	GT	39	48	0.448276	P	F	0.391191	0.970586	No	OK	GT	25	51	0.328947	P	F	0.00383624	0.243954	No	OK	GT	17	54	0.239437	P	F	1.25268e-05	0.00559466	Yes	OK	GT	25	29	0.462963	P	F	0.683489	1	No	OK
intergenic_region	ENSGALG00000010718-ENSGALG00000010722	THSD7A-ENSGALG00000010722	2	26717638	rs317667076	A	G	GG	AA	AG	36	63	0.363636	P	F	0.00863359	0.356331	No	OK	AG	29	69	0.295918	P	F	6.57224e-05	0.0233622	Yes	OK	AG	25	59	0.297619	P	F	0.000266451	0.0511928	Yes	OK	AG	28	39	0.41791	P	F	0.221549	0.876447	No	OK
3_prime_UTR_variant	ENSGALG00000010770	SCIN	2	26919300	rs316431313	C	G	GG	CC	NA	NA	NA	NA	NA	NA	NA	NA	No	DP<10	NA	NA	NA	NA	NA	NA	NA	NA	No	DP<10	NA	NA	NA	NA	NA	NA	NA	NA	No	DP<10	NA	NA	NA	NA	NA	NA	NA	NA	No	DP<10
3_prime_UTR_variant	ENSGALG00000027240	TSPAN13	2	28693859	rs312769403	T	C	TT	CC	CT	4	6	0.4	M	L	0.753906	1	No	OK	CT	7	5	0.583333	P	F	0.774414	1	No	OK	CC	NA	14	0	M	L	NA	NA	Yes	OK	NA	NA	NA	NA	NA	NA	NA	NA	No	DP<10;GQ<30
synonymous_variant	ENSGALG00000010863	TWISTNB	2	29884614	rs316683062	A	G	AA	GG	AG	14	6	0.7	P	F	0.115318	0.74672	No	OK	AG	20	8	0.714286	P	F	0.0356981	0.540888	No	OK	AG	18	8	0.692308	P	F	0.0755187	0.646624	No	OK	AG	15	8	0.652174	P	F	0.21004	0.873416	No	OK
synonymous_variant	ENSGALG00000010908	CDCA7L	2	30694659	rs15079547	T	G	TT	GG	GT	8	26	0.235294	M	L	0.00293506	0.225244	No	OK	GT	20	30	0.4	M	L	0.202639	0.867569	No	OK	GT	23	31	0.425926	M	L	0.340891	0.924445	No	OK	GT	14	33	0.297872	M	L	0.00794273	0.326387	No	OK
3_prime_UTR_variant	ENSGALG00000010910	RAPGEF5	2	30757790	rs15936193	C	T	CC	TT	CT	81	46	0.637795	P	F	0.00241755	0.209756	No	OK	CT	74	45	0.621849	P	F	0.00996632	0.355263	No	OK	CT	81	60	0.574468	P	F	0.0917692	0.681378	No	OK	CT	52	31	0.626506	P	F	0.0275342	0.523048	No	OK
3_prime_UTR_variant	ENSGALG00000010910	RAPGEF5	2	30760238	rs316446406	C	A	CC	AA	AC	49	46	0.515789	P	F	0.837556	1	No	OK	AC	87	45	0.659091	P	F	0.000323156	0.0617794	Yes	OK	AC	65	71	0.477941	M	L	0.668266	1	No	OK	AC	49	52	0.485149	M	L	0.842382	1	No	OK
downstream_gene_variant	ENSGALG00000025204	SNORD93	2	31018285	rs737440222	T	C	CC	TT	NA	NA	NA	NA	NA	NA	NA	NA	No	DP<10;GQ<30	NA	NA	NA	NA	NA	NA	NA	NA	No	DP<10;GQ<30	NA	NA	NA	NA	NA	NA	NA	NA	No	OK	NA	NA	NA	NA	NA	NA	NA	NA	No	DP<10;GQ<30
3_prime_UTR_variant	ENSGALG00000010925	FAM126A	2	31028103	rs315594554	A	T	AA	TT	AT	14	36	0.28	M	L	0.00260217	0.211118	No	OK	AT	39	36	0.52	P	F	0.817554	1	No	OK	AT	41	37	0.525641	P	F	0.734342	1	No	OK	AT	29	43	0.402778	M	L	0.124918	0.757652	No	OK
3_prime_UTR_variant	ENSGALG00000010925	FAM126A	2	31028456	rs15079853	C	T	CC	TT	CT	18	29	0.382979	M	L	0.143865	0.778428	No	OK	CT	26	38	0.40625	M	L	0.168643	0.812072	No	OK	CT	16	39	0.290909	M	L	0.00266726	0.174984	No	OK	CT	33	51	0.392857	M	L	0.0629723	0.643907	No	OK
3_prime_UTR_variant	ENSGALG00000010925	FAM126A	2	31028462	rs740035275	C	T	CC	TT	CT	18	29	0.382979	M	L	0.143865	0.778428	No	OK	CT	26	36	0.419355	M	L	0.252854	0.898645	No	OK	CT	16	39	0.290909	M	L	0.00266726	0.174984	No	OK	CT	32	52	0.380952	M	L	0.0375295	0.568948	No	OK
synonymous_variant	ENSGALG00000010954	MALSU1	2	31279403	rs737135520	T	G	GG	TT	GT	37	28	0.569231	M	L	0.321084	0.948603	No	OK	GT	41	31	0.569444	M	L	0.288784	0.932767	No	OK	GT	55	28	0.662651	M	L	0.00403921	0.217147	No	OK	GT	55	27	0.670732	M	L	0.00264249	0.199052	No	OK
3_prime_UTR_variant	ENSGALG00000010973	TRA2A	2	31414253	rs733064214	T	C	CC	TT	CT	83	100	0.453552	P	F	0.236823	0.885542	No	OK	CT	102	95	0.517766	M	L	0.669137	1	No	OK	CT	71	121	0.369792	P	F	0.000378905	0.0614382	Yes	OK	CT	85	97	0.467033	P	F	0.414931	0.981845	No	OK
synonymous_variant	ENSGALG00000010973	TRA2A	2	31414792	rs741306401	C	T	CC	TT	CT	113	132	0.461224	M	L	0.250102	0.904561	No	OK	CT	119	169	0.413194	M	L	0.00380919	0.243207	No	OK	CT	104	154	0.403101	M	L	0.00222153	0.163787	No	OK	CT	112	149	0.429119	M	L	0.025669	0.51203	No	OK
3_prime_UTR_variant	ENSGALG00000010977	FAM221A	2	31468207	rs316801074	T	C	TT	CC	CT	6	12	0.333333	M	L	0.237885	0.885542	No	OK	CT	4	17	0.190476	M	L	0.00719738	0.312299	No	OK	CT	6	9	0.4	M	L	0.607239	1	No	OK	NA	NA	NA	NA	NA	NA	NA	NA	No	DP<10
downstream_gene_variant	ENSGALG00000010988	MPP6	2	31734245	rs317686464	A	G	GG	AA	AG	45	23	0.661765	M	L	0.0103377	0.382089	No	OK	AG	51	24	0.68	M	L	0.00244423	0.196818	No	OK	AG	28	29	0.491228	P	F	1	1	No	OK	AG	21	13	0.617647	M	L	0.229481	0.876447	No	OK
downstream_gene_variant	ENSGALG00000010997	DFNA5	2	31736637	rs13667431	C	T	TT	CC	CT	38	42	0.475	P	F	0.737554	1	No	OK	CT	41	32	0.561644	M	L	0.349182	0.945275	No	OK	CT	35	32	0.522388	M	L	0.807195	1	No	OK	CT	38	13	0.745098	M	L	0.000621043	0.097808	Yes	OK
missense_variant	ENSGALG00000010997	DFNA5	2	31741069	rs312480295	T	C	CC	TT	CT	35	6	0.853659	M	L	4.8736e-06	0.00287444	Yes	OK	CT	47	38	0.552941	M	L	0.385669	0.958259	No	OK	CT	51	32	0.614458	M	L	0.0475249	0.57839	No	OK	CT	36	23	0.610169	M	L	0.117477	0.741299	No	OK
missense_variant	ENSGALG00000010997	DFNA5	2	31759893	rs312850055	C	T	TT	CC	CT	28	26	0.518519	M	L	0.891923	1	No	OK	CT	40	38	0.512821	M	L	0.909946	1	No	OK	CT	44	23	0.656716	M	L	0.0139339	0.365309	No	OK	CT	49	31	0.6125	M	L	0.0566644	0.638396	No	OK
downstream_gene_variant	ENSGALG00000011007	OSBPL3	2	31775417	rs314547915	T	C	CC	TT	NA	NA	NA	NA	NA	NA	NA	NA	No	DP<10;GQ<30	NA	NA	NA	NA	NA	NA	NA	NA	No	DP<10;GQ<30	CC	NA	10	0	P	F	NA	NA	Yes	OK	NA	NA	NA	NA	NA	NA	NA	NA	No	DP<10;GQ<30
downstream_gene_variant	ENSGALG00000011020	CYC	2	31895676	rs29004866	T	C	CC	TT	CT	77	79	0.49359	P	F	0.93622	1	No	OK	CT	64	98	0.395062	P	F	0.00930969	0.343002	No	OK	CT	58	99	0.369427	P	F	0.00133525	0.12974	No	OK	CT	56	77	0.421053	P	F	0.0824913	0.70071	No	OK
downstream_gene_variant	ENSGALG00000011020	CYC	2	31895712	rs739718791	G	A	AA	GG	AG	60	88	0.405405	P	F	0.0261253	0.520105	No	OK	AG	58	87	0.4	P	F	0.0197409	0.455567	No	OK	AG	60	87	0.408163	P	F	0.0316454	0.500682	No	OK	AG	54	64	0.457627	P	F	0.407486	0.981845	No	OK
splice_region_variant&synonymous_variant	ENSGALG00000011046	SNX10	2	32370631	rs314398837	C	T	CC	TT	CT	12	18	0.4	M	L	0.361595	0.962119	No	OK	CT	9	18	0.333333	M	L	0.122078	0.738522	No	OK	CT	14	25	0.358974	M	L	0.108129	0.704233	No	OK	CT	10	14	0.416667	M	L	0.541256	1	No	OK
3_prime_UTR_variant	ENSGALG00000011046	SNX10	2	32381914	rs13667711	T	C	TT	CC	CT	54	67	0.446281	M	L	0.275253	0.922644	No	OK	CT	66	83	0.442953	M	L	0.189759	0.838421	No	OK	CT	57	99	0.365385	M	L	0.000966133	0.105784	No	OK	CT	46	38	0.547619	P	F	0.445205	1	No	OK
3_prime_UTR_variant	ENSGALG00000011046	SNX10	2	32381996	rs15081036	G	A	GG	AA	AG	37	45	0.45122	M	L	0.439705	1	No	OK	AG	45	55	0.45	M	L	0.368202	0.958259	No	OK	AG	33	53	0.383721	M	L	0.0398536	0.543763	No	OK	AG	18	36	0.333333	M	L	0.0198343	0.464178	No	OK
3_prime_UTR_variant	ENSGALG00000011046	SNX10	2	32382779	rs315677861	C	T	CC	TT	CT	22	26	0.458333	M	L	0.665466	1	No	OK	CT	34	34	0.5	M	L	1	1	No	OK	CT	21	50	0.295775	M	L	0.000766765	0.0943711	Yes	OK	CT	14	30	0.318182	M	L	0.0226288	0.477895	No	OK
3_prime_UTR_variant	ENSGALG00000011123	TAX1BP1	2	33496085	rs313156691	G	A	AA	GG	AG	54	84	0.391304	P	F	0.0132732	0.399579	No	OK	AG	86	103	0.455026	P	F	0.244421	0.891956	No	OK	AG	66	92	0.417722	P	F	0.0463694	0.574137	No	OK	AG	53	84	0.386861	P	F	0.0101142	0.365781	No	OK
3_prime_UTR_variant	ENSGALG00000011126	JAZF1	2	33498811	rs737397864	G	A	AA	GG	AG	34	42	0.447368	P	F	0.422191	0.986856	No	OK	AG	32	49	0.395062	P	F	0.0747882	0.676046	No	OK	AG	23	50	0.315068	P	F	0.00211817	0.160962	No	OK	AG	24	32	0.428571	P	F	0.349682	0.950946	No	OK
synonymous_variant	ENSGALG00000011211	HACL1	2	34511213	rs315840719	A	G	AA	GG	AG	12	15	0.444444	M	L	0.701108	1	No	OK	AG	8	32	0.2	M	L	0.000182166	0.0454729	Yes	OK	AG	12	11	0.521739	P	F	0.83882	1	No	OK	AG	16	7	0.695652	P	F	0.0931396	0.716957	No	OK
3_prime_UTR_variant	ENSGALG00000011286	UBE2E1	2	37755826	.	C	G	GG	CC	CG	59	95	0.383117	P	F	0.0046375	0.271032	No	OK	CG	55	101	0.352564	P	F	0.000287109	0.0579628	Yes	OK	CG	83	81	0.506098	M	L	0.937791	1	No	OK	CG	56	90	0.383562	P	F	0.0061187	0.301837	No	OK
synonymous_variant	ENSGALG00000011290	RPL15	2	37773260	rs10722215	C	T	TT	CC	CT	173	122	0.586441	M	L	0.00353051	0.247428	No	OK	CT	163	133	0.550676	M	L	0.0917061	0.71045	No	OK	CT	171	151	0.531056	M	L	0.289663	0.909106	No	OK	CT	171	141	0.548077	M	L	0.100477	0.72913	No	OK
3_prime_UTR_variant	ENSGALG00000011290	RPL15	2	37773621	rs15084845	G	C	GG	CC	CG	15	38	0.283019	M	L	0.00219019	0.198562	No	OK	CG	28	53	0.345679	M	L	0.0072755	0.312876	No	OK	CG	29	47	0.381579	M	L	0.0504524	0.583803	No	OK	CG	22	47	0.318841	M	L	0.00354481	0.232417	No	OK
3_prime_UTR_variant	ENSGALG00000011290	RPL15	2	37773626	rs14165316	A	G	GG	AA	AG	32	14	0.695652	M	L	0.0113516	0.391914	No	OK	AG	48	28	0.631579	M	L	0.0286267	0.522815	No	OK	AG	42	27	0.608696	M	L	0.0911865	0.681378	No	OK	AG	40	21	0.655738	M	L	0.0204147	0.469035	No	OK
intron_variant	ENSGALG00000011300	TOP2B	2	38427667	rs14165958	G	A	AA	GG	AA	NA	10	0	P	F	NA	NA	Yes	OK	NA	NA	NA	NA	NA	NA	NA	NA	No	DP<10;GQ<30	NA	NA	NA	NA	NA	NA	NA	NA	No	DP<10;GQ<30	NA	NA	NA	NA	NA	NA	NA	NA	No	DP<10;GQ<30
3_prime_UTR_variant	ENSGALG00000011465	STT3B	2	40765049	rs313765629	T	G	TT	GG	GT	57	31	0.647727	P	F	0.00734341	0.336375	No	OK	GT	59	41	0.59	P	F	0.0886261	0.71045	No	OK	GT	102	73	0.582857	P	F	0.0339946	0.514591	No	OK	GT	74	63	0.540146	P	F	0.392988	0.970025	No	OK
downstream_gene_variant	ENSGALG00000011465	STT3B	2	40765726	rs10729698	G	A	GG	AA	AG	19	38	0.333333	M	L	0.0163481	0.442024	No	OK	AG	34	57	0.373626	M	L	0.0205842	0.461238	No	OK	AG	38	53	0.417582	M	L	0.141793	0.751288	No	OK	AG	26	48	0.351351	M	L	0.01408	0.404515	No	OK
downstream_gene_variant	ENSGALG00000011465	STT3B	2	40765859	rs10728632	C	G	CC	GG	CG	16	24	0.4	M	L	0.268187	0.904561	No	OK	CG	30	54	0.357143	M	L	0.0116345	0.373449	No	OK	CG	46	44	0.511111	P	F	0.916129	1	No	OK	CG	25	41	0.378788	M	L	0.0640175	0.643907	No	OK
3_prime_UTR_variant	ENSGALG00000011481	GPD1L	2	40925352	.	C	T	TT	CC	CT	36	27	0.571429	M	L	0.313503	0.948603	No	OK	CT	39	22	0.639344	M	L	0.039617	0.572006	No	OK	CT	38	24	0.612903	M	L	0.0979544	0.689017	No	OK	CT	36	15	0.705882	M	L	0.00460131	0.257193	No	OK
3_prime_UTR_variant	ENSGALG00000011481	GPD1L	2	40926215	rs314621298	G	A	AA	GG	AG	41	24	0.630769	M	L	0.0463535	0.628568	No	OK	AG	51	40	0.56044	M	L	0.29447	0.934425	No	OK	AG	49	18	0.731343	M	L	0.000194298	0.0410522	Yes	OK	AG	14	22	0.388889	P	F	0.242985	0.893315	No	OK
3_prime_UTR_variant	ENSGALG00000011481	GPD1L	2	40926219	rs312317731	C	T	TT	CC	CT	31	24	0.563636	M	L	0.418754	0.986856	No	OK	CT	44	39	0.53012	M	L	0.660884	1	No	OK	CT	47	19	0.712121	M	L	0.000756107	0.0938937	Yes	OK	CT	12	22	0.352941	P	F	0.121449	0.744787	No	OK
intron_variant	ENSGALG00000011494	CNOT10	2	41094697	rs317860845	G	C	CC	GG	NA	NA	NA	NA	NA	NA	NA	NA	No	DP<10	CG	7	8	0.466667	P	F	1	1	No	OK	GG	11	NA	1	M	L	NA	NA	Yes	OK	NA	NA	NA	NA	NA	NA	NA	NA	No	DP<10;GQ<30
intron_variant	ENSGALG00000011498	TCAIM	2	41196081	rs732153441	T	A	AA	TT	AT	22	5	0.814815	M	L	0.00151372	0.159217	No	OK	AT	18	6	0.75	M	L	0.0226558	0.467804	No	OK	AT	8	12	0.4	P	F	0.503445	1	No	OK	AT	3	8	0.272727	P	F	0.226562	0.876447	No	OK
downstream_gene_variant	ENSGALG00000018283	gga-mir-138-1	2	41315389	rs736611320	T	C	CC	TT	CT	28	27	0.509091	M	L	0.893853	1	No	OK	CT	67	40	0.626168	M	L	0.0115982	0.373449	No	OK	CT	26	21	0.553191	M	L	0.560065	1	No	OK	CT	22	18	0.55	M	L	0.635828	1	No	OK
downstream_gene_variant	ENSGALG00000018283	gga-mir-138-1	2	41315496	rs740956424	C	G	CC	GG	CG	31	35	0.469697	M	L	0.712231	1	No	OK	CG	26	47	0.356164	M	L	0.0186178	0.448481	No	OK	CG	15	23	0.394737	M	L	0.255875	0.87658	No	OK	CG	17	46	0.269841	M	L	0.000336709	0.0665101	Yes	OK
synonymous_variant	ENSGALG00000011517	SNRK	2	41603440	rs317348336	A	G	GG	AA	AG	46	40	0.534884	M	L	0.590036	1	No	OK	AG	65	47	0.580357	M	L	0.107782	0.728015	No	OK	AG	79	45	0.637097	M	L	0.00288824	0.186538	No	OK	AG	62	45	0.579439	M	L	0.121512	0.744787	No	OK
synonymous_variant	ENSGALG00000011517	SNRK	2	41613294	rs312282646	T	C	CC	TT	CT	37	24	0.606557	M	L	0.123731	0.758168	No	OK	CT	43	37	0.5375	M	L	0.576431	1	No	OK	CT	46	34	0.575	M	L	0.218518	0.84641	No	OK	CT	28	34	0.451613	P	F	0.525773	1	No	OK
3_prime_UTR_variant	ENSGALG00000011523	RPL14	2	41761694	rs735916208	A	G	AA	GG	AG	40	73	0.353982	M	L	0.00245581	0.211118	No	OK	AG	41	83	0.330645	M	L	0.000203789	0.0472605	Yes	OK	AG	53	56	0.486239	M	L	0.848195	1	No	OK	AG	54	52	0.509434	P	F	0.922685	1	No	OK
downstream_gene_variant	ENSGALG00000011603	MRPL3	2	42465128	rs15964177	G	A	AA	GG	AG	27	32	0.457627	P	F	0.602923	1	No	OK	AG	35	36	0.492958	P	F	1	1	No	OK	AG	33	46	0.417722	P	F	0.176611	0.802929	No	OK	AG	26	28	0.481481	P	F	0.891923	1	No	OK
downstream_gene_variant	ENSGALG00000011603	MRPL3	2	42465163	rs14170423	C	T	CC	TT	CT	35	22	0.614035	P	F	0.111161	0.741067	No	OK	CT	42	28	0.6	P	F	0.119609	0.735963	No	OK	CT	42	32	0.567568	P	F	0.295413	0.910889	No	OK	CT	33	23	0.589286	P	F	0.228806	0.876447	No	OK
3_prime_UTR_variant	ENSGALG00000011603	MRPL3	2	42466196	rs10725554	C	T	CC	TT	CT	53	84	0.386861	M	L	0.0101142	0.381403	No	OK	CT	66	86	0.434211	M	L	0.123009	0.743673	No	OK	CT	79	109	0.420213	M	L	0.0341478	0.514591	No	OK	CT	52	84	0.382353	M	L	0.00762383	0.321686	No	OK
splice_region_variant&intron_variant	ENSGALG00000011678	DNAJC13	2	42879967	rs314086613	G	A	GG	AA	NA	NA	NA	NA	NA	NA	NA	NA	No	DP<10;GQ<30	GG	11	NA	1	P	F	NA	NA	Yes	OK	NA	NA	NA	NA	NA	NA	NA	NA	No	DP<10;GQ<30	NA	NA	NA	NA	NA	NA	NA	NA	No	DP<10;GQ<30
downstream_gene_variant	ENSGALG00000011707	UBA5	2	42924643	rs15965655	A	C	CC	AA	AC	18	16	0.529412	M	L	0.864166	1	No	OK	AC	32	10	0.761905	M	L	0.000940674	0.114517	No	OK	AC	18	15	0.545455	M	L	0.728332	1	No	OK	AC	25	9	0.735294	M	L	0.00904119	0.349564	No	OK
downstream_gene_variant	ENSGALG00000011707	UBA5	2	42925162	rs315355334	T	C	CC	TT	CT	29	14	0.674419	M	L	0.0315395	0.55054	No	OK	CT	33	33	0.5	M	L	1	1	No	OK	CT	39	16	0.709091	M	L	0.00266726	0.174984	No	OK	CT	28	8	0.777778	M	L	0.00119324	0.136217	No	OK
upstream_gene_variant	ENSGALG00000011709	TMEM108	2	43178387	rs15966586	A	G	AA	GG	AG	13	3	0.8125	P	F	0.0212708	0.47768	No	OK	NA	NA	NA	NA	NA	NA	NA	NA	No	DP<10	AG	4	7	0.363636	M	L	0.548828	1	No	OK	AG	9	4	0.692308	P	F	0.266846	0.903183	No	OK
synonymous_variant	ENSGALG00000011709	TMEM108	2	43192645	rs10727989	T	C	TT	CC	CT	54	26	0.675	P	F	0.00232454	0.203366	No	OK	CT	70	53	0.569106	P	F	0.148816	0.777388	No	OK	CT	51	46	0.525773	P	F	0.684859	1	No	OK	CT	48	38	0.55814	P	F	0.331834	0.944743	No	OK
3_prime_UTR_variant	ENSGALG00000011810	LZTFL1	2	43391770	rs312324284	T	C	TT	CC	CT	6	9	0.4	M	L	0.607239	1	No	OK	CT	6	13	0.315789	M	L	0.167068	0.812072	No	OK	CT	8	7	0.533333	P	F	0.803619	1	No	OK	CT	5	6	0.454545	M	L	1	1	No	OK
3_prime_UTR_variant	ENSGALG00000011842	SNRPD1	2	43407745	rs10730649	G	A	AA	GG	AG	17	19	0.472222	P	F	0.867939	1	No	OK	AG	29	25	0.537037	M	L	0.683489	1	No	OK	AG	16	35	0.313725	P	F	0.0109736	0.33718	No	OK	AG	16	41	0.280702	P	F	0.00126356	0.140917	No	OK
synonymous_variant	ENSGALG00000011938	TRAK1	2	44407907	.	G	A	GG	AA	AG	47	56	0.456311	M	L	0.430689	0.992956	No	OK	AG	51	59	0.463636	M	L	0.504685	1	No	OK	AG	89	45	0.664179	P	F	0.000180138	0.040582	Yes	OK	AG	61	49	0.554545	P	F	0.294234	0.940674	No	OK
3_prime_UTR_variant	ENSGALG00000011938	TRAK1	2	44408208	rs740033666	A	C	CC	AA	AC	39	56	0.410526	P	F	0.100173	0.737728	No	OK	AC	56	64	0.466667	P	F	0.522991	1	No	OK	AC	50	60	0.454545	P	F	0.390927	0.945739	No	OK	AC	25	52	0.324675	P	F	0.00279905	0.207446	No	OK
downstream_gene_variant	ENSGALG00000011941	EIF1B	2	44554552	rs13672214	C	G	CC	GG	CG	43	59	0.421569	M	L	0.137099	0.778428	No	OK	CG	52	71	0.422764	M	L	0.104204	0.728015	No	OK	CG	73	70	0.51049	P	F	0.86725	1	No	OK	CG	48	49	0.494845	M	L	1	1	No	OK
downstream_gene_variant	ENSGALG00000011941	EIF1B	2	44555234	rs313661726	A	T	AA	TT	AT	23	7	0.766667	P	F	0.00522288	0.290107	No	OK	AT	38	25	0.603175	P	F	0.129918	0.76899	No	OK	AT	35	29	0.546875	P	F	0.532309	1	No	OK	AT	25	15	0.625	P	F	0.15386	0.795626	No	OK
downstream_gene_variant	ENSGALG00000011941	EIF1B	2	44555342	rs15092496	G	A	GG	AA	AG	34	53	0.390805	M	L	0.0530031	0.643817	No	OK	AG	64	47	0.576577	P	F	0.128475	0.764613	No	OK	AG	42	32	0.567568	P	F	0.295413	0.910889	No	OK	AG	31	27	0.534483	P	F	0.694004	1	No	OK
downstream_gene_variant	ENSGALG00000011941	EIF1B	2	44555351	rs15092497	G	A	GG	AA	AG	49	40	0.550562	P	F	0.39657	0.980258	No	OK	AG	59	47	0.556604	P	F	0.285284	0.928004	No	OK	AG	57	24	0.703704	P	F	0.000317317	0.0555185	Yes	OK	AG	33	28	0.540984	P	F	0.608921	1	No	OK
intergenic_region	ENSGALG00000011960-ENSGALG00000011968	CCR4-GLB1	2	45008004	rs317685712	C	T	TT	CC	CT	30	11	0.731707	M	L	0.004324	0.266355	No	OK	CT	24	13	0.648649	M	L	0.0988717	0.718581	No	OK	CT	18	10	0.642857	M	L	0.184933	0.810929	No	OK	CT	25	15	0.625	M	L	0.15386	0.795626	No	OK
intergenic_region	ENSGALG00000011960-ENSGALG00000011968	CCR4-GLB1	2	45008512	rs315013865	A	G	AA	GG	AG	21	22	0.488372	M	L	1	1	No	OK	AG	18	15	0.545455	P	F	0.728332	1	No	OK	AG	25	19	0.568182	P	F	0.451381	0.986079	No	OK	AG	16	12	0.571429	P	F	0.571588	1	No	OK
intron_variant	ENSGALG00000011975	FBXL2	2	45190094	rs733772951	G	A	GG	AA	NA	NA	NA	NA	NA	NA	NA	NA	No	DP<10	GG	12	NA	1	P	F	NA	NA	Yes	OK	NA	NA	NA	NA	NA	NA	NA	NA	No	DP<10;GQ<30	NA	NA	NA	NA	NA	NA	NA	NA	No	DP<10;GQ<30
intron_variant	ENSGALG00000011975	FBXL2	2	45190116	rs314371498	C	T	TT	CC	NA	NA	NA	NA	NA	NA	NA	NA	No	DP<10	TT	NA	11	0	P	F	NA	NA	Yes	OK	NA	NA	NA	NA	NA	NA	NA	NA	No	DP<10;GQ<30	NA	NA	NA	NA	NA	NA	NA	NA	No	DP<10;GQ<30
intron_variant	ENSGALG00000011975	FBXL2	2	45190744	rs318155496	A	G	GG	AA	AG	7	13	0.35	P	F	0.263176	0.904561	No	OK	AG	4	12	0.25	P	F	0.0768127	0.676046	No	OK	AG	6	9	0.4	P	F	0.607239	1	No	OK	AG	6	9	0.4	P	F	0.607239	1	No	OK
downstream_gene_variant	ENSGALG00000011975	FBXL2	2	45209530	rs313306344	G	T	TT	GG	GT	87	107	0.448454	P	F	0.172372	0.831097	No	OK	GT	79	121	0.395	P	F	0.00363495	0.24114	No	OK	GT	73	79	0.480263	P	F	0.685209	1	No	OK	GT	61	71	0.462121	P	F	0.433537	0.995498	No	OK
downstream_gene_variant	ENSGALG00000011995	CLASP2	2	45255199	rs733310910	T	C	TT	CC	CT	64	33	0.659794	P	F	0.00215155	0.198139	No	OK	CT	47	35	0.573171	P	F	0.224245	0.870122	No	OK	CT	37	20	0.649123	P	F	0.033144	0.514591	No	OK	CT	37	27	0.578125	P	F	0.260435	0.903183	No	OK
synonymous_variant	ENSGALG00000011995	CLASP2	2	45283885	rs313123255	G	A	GG	AA	AG	68	78	0.465753	M	L	0.456482	1	No	OK	AG	99	70	0.585799	P	F	0.0309477	0.529366	No	OK	AG	60	73	0.451128	M	L	0.298071	0.910889	No	OK	AG	56	61	0.478632	M	L	0.711703	1	No	OK
intron_variant	ENSGALG00000011995	CLASP2	2	45344967	rs314737319	C	T	CC	TT	CT	36	26	0.580645	P	F	0.252854	0.904561	No	OK	CT	29	18	0.617021	P	F	0.143865	0.76899	No	OK	CT	42	26	0.617647	P	F	0.0681187	0.623776	No	OK	CT	22	18	0.55	P	F	0.635828	1	No	OK
3_prime_UTR_variant	ENSGALG00000012046	ARPP21	2	46130808	rs315136025	T	A	AA	TT	AT	64	75	0.460432	P	F	0.396415	0.980258	No	OK	AT	60	96	0.384615	P	F	0.00491296	0.264794	No	OK	AT	47	75	0.385246	P	F	0.0141705	0.368853	No	OK	AT	34	49	0.409639	P	F	0.123853	0.752464	No	OK
upstream_gene_variant	ENSGALG00000012054	DCLK3	2	46501696	rs738411768	T	C	TT	CC	CT	7	3	0.7	P	F	0.34375	0.948603	No	OK	CT	5	6	0.454545	M	L	1	1	No	OK	NA	NA	NA	NA	NA	NA	NA	NA	No	DP<10	NA	NA	NA	NA	NA	NA	NA	NA	No	DP<10;GQ<30
synonymous_variant	ENSGALG00000012110	KIAA0895	2	47360012	rs731697208	G	A	AA	GG	AG	62	46	0.574074	M	L	0.148576	0.787158	No	OK	AG	93	57	0.62	M	L	0.0041133	0.252967	No	OK	AG	79	63	0.556338	M	L	0.207958	0.841903	No	OK	AG	83	52	0.614815	M	L	0.00956483	0.351643	No	OK
3_prime_UTR_variant	ENSGALG00000012110	KIAA0895	2	47374728	rs313983064	G	T	GG	TT	GT	58	77	0.42963	M	L	0.121014	0.750278	No	OK	GT	85	83	0.505952	P	F	0.938533	1	No	OK	GT	57	86	0.398601	M	L	0.0188911	0.413748	No	OK	GT	47	54	0.465347	M	L	0.550709	1	No	OK
3_prime_UTR_variant	ENSGALG00000012110	KIAA0895	2	47374943	rs314284302	C	T	CC	TT	CT	27	50	0.350649	M	L	0.0116727	0.391914	No	OK	CT	44	78	0.360656	M	L	0.00266202	0.199486	No	OK	CT	39	71	0.354545	M	L	0.00294364	0.186641	No	OK	CT	27	54	0.333333	M	L	0.00359635	0.235465	No	OK
3_prime_UTR_variant	ENSGALG00000012110	KIAA0895	2	47375130	rs312792448	A	G	GG	AA	AG	59	53	0.526786	M	L	0.6368	1	No	OK	AG	87	60	0.591837	M	L	0.0316454	0.536557	No	OK	AG	84	49	0.631579	M	L	0.00304933	0.191671	No	OK	AG	57	33	0.633333	M	L	0.0148668	0.416656	No	OK
downstream_gene_variant	ENSGALG00000012110	KIAA0895	2	47375494	rs14177522	T	C	TT	CC	CT	53	60	0.469027	M	L	0.572656	1	No	OK	CT	41	93	0.30597	M	L	8.23337e-06	0.00459765	Yes	OK	CT	57	88	0.393103	M	L	0.0124569	0.352132	No	OK	CT	47	86	0.353383	M	L	0.000913198	0.117427	No	OK
downstream_gene_variant	ENSGALG00000012110	KIAA0895	2	47375675	rs736186948	G	A	AA	GG	AG	65	55	0.541667	M	L	0.411423	0.986856	No	OK	AG	76	63	0.546763	M	L	0.308753	0.939424	No	OK	AG	74	56	0.569231	M	L	0.135656	0.750449	No	OK	AG	87	44	0.664122	M	L	0.000215777	0.0497963	Yes	OK
downstream_gene_variant	ENSGALG00000012110	KIAA0895	2	47375730	rs314110634	G	A	GG	AA	AG	66	74	0.471429	M	L	0.554269	1	No	OK	AG	45	86	0.343511	M	L	0.000430536	0.0758011	Yes	OK	AG	57	81	0.413043	M	L	0.0498481	0.582667	No	OK	AG	66	79	0.455172	M	L	0.318989	0.944743	No	OK
downstream_gene_variant	ENSGALG00000012110	KIAA0895	2	47375751	rs317422232	T	C	TT	CC	CT	76	78	0.493506	M	L	0.935809	1	No	OK	CT	64	86	0.426667	M	L	0.0860711	0.71045	No	OK	CT	76	84	0.475	M	L	0.580129	1	No	OK	CT	61	90	0.403974	M	L	0.0223751	0.477895	No	OK
downstream_gene_variant	ENSGALG00000012110	KIAA0895	2	47375906	rs316643511	A	G	GG	AA	AG	97	66	0.595092	M	L	0.018509	0.464707	No	OK	AG	92	84	0.522727	M	L	0.597872	1	No	OK	AG	99	59	0.626582	M	L	0.00182636	0.150358	No	OK	AG	93	73	0.560241	M	L	0.140064	0.782737	No	OK
downstream_gene_variant	ENSGALG00000012110	KIAA0895	2	47375920	rs314841079	T	C	CC	TT	CT	100	69	0.591716	M	L	0.020741	0.47768	No	OK	CT	100	88	0.531915	M	L	0.422479	0.975095	No	OK	CT	106	69	0.605714	M	L	0.00633785	0.269912	No	OK	CT	101	70	0.590643	M	L	0.0215065	0.475603	No	OK
downstream_gene_variant	ENSGALG00000012110	KIAA0895	2	47377144	rs14177525	A	T	AA	TT	AT	36	56	0.391304	M	L	0.0470116	0.630105	No	OK	AT	53	83	0.389706	M	L	0.0126045	0.377484	No	OK	AT	58	79	0.423358	M	L	0.0871332	0.681378	No	OK	AT	29	60	0.325843	M	L	0.00133526	0.144758	No	OK
intron_variant	ENSGALG00000012138	2017-09-07	2	47501188	rs15096353	C	A	CC	AA	NA	NA	NA	NA	NA	NA	NA	NA	No	DP<10;GQ<30	NA	NA	NA	NA	NA	NA	NA	NA	No	DP<10;GQ<30	NA	NA	NA	NA	NA	NA	NA	NA	No	OK	NA	NA	NA	NA	NA	NA	NA	NA	No	DP<10;GQ<30
synonymous_variant	ENSGALG00000012138	2017-09-07	2	47544645	rs314426879	T	C	CC	TT	CT	113	105	0.518349	M	L	0.63553	1	No	OK	CT	143	93	0.605932	M	L	0.00137369	0.144371	No	OK	CT	143	116	0.552124	M	L	0.106008	0.704233	No	OK	CT	128	81	0.61244	M	L	0.00140478	0.149227	No	OK
3_prime_UTR_variant	ENSGALG00000012193	FKBP9	2	48583619	rs736699160	A	G	GG	AA	AG	60	60	0.5	M	L	1	1	No	OK	AG	60	36	0.625	M	L	0.0184334	0.448481	No	OK	AG	75	77	0.493421	P	F	0.935389	1	No	OK	AG	66	55	0.545455	M	L	0.363363	0.960964	No	OK
synonymous_variant	ENSGALG00000012193	FKBP9	2	48586446	rs15984147	G	C	GG	CC	CG	49	33	0.597561	P	F	0.0970309	0.730057	No	OK	CG	73	34	0.682243	P	F	0.000206375	0.0476632	Yes	OK	CG	80	61	0.567376	P	F	0.129258	0.744745	No	OK	CG	42	51	0.451613	M	L	0.406924	0.981845	No	OK
3_prime_UTR_variant	ENSGALG00000012209	LSM5	2	48701769	rs314742233	A	G	AA	GG	NA	NA	NA	NA	NA	NA	NA	NA	No	DP<10	NA	NA	NA	NA	NA	NA	NA	NA	No	DP<10;GQ<30	NA	NA	NA	NA	NA	NA	NA	NA	No	DP<10;GQ<30	NA	NA	NA	NA	NA	NA	NA	NA	No	DP<10;GQ<30
3_prime_UTR_variant	ENSGALG00000012226	PPP1R17	2	49067396	rs10725745	C	T	CC	TT	CT	16	18	0.470588	M	L	0.864166	1	No	OK	CT	9	32	0.219512	M	L	0.000430857	0.0758011	Yes	OK	CT	16	19	0.457143	M	L	0.735879	1	No	OK	CT	33	62	0.347368	M	L	0.00383287	0.240157	No	OK
3_prime_UTR_variant	ENSGALG00000012226	PPP1R17	2	49067601	rs737873253	G	A	GG	AA	AG	12	14	0.461538	M	L	0.845019	1	No	OK	AG	17	25	0.404762	M	L	0.279956	0.922861	No	OK	AG	12	22	0.352941	M	L	0.121449	0.717144	No	OK	AG	27	50	0.350649	M	L	0.0116727	0.38445	No	OK
3_prime_UTR_variant	ENSGALG00000012226	PPP1R17	2	49068336	rs10727841	C	T	CC	TT	CT	21	18	0.538462	P	F	0.749259	1	No	OK	CT	12	26	0.315789	M	L	0.0335524	0.540888	No	OK	CT	7	16	0.304348	M	L	0.0931396	0.681378	No	OK	CT	21	60	0.259259	M	L	1.69358e-05	0.00822393	Yes	OK
3_prime_UTR_variant	ENSGALG00000012301	VPS41	2	49866978	rs314481661	C	T	CC	TT	CT	20	18	0.526316	P	F	0.871415	1	No	OK	CT	17	17	0.5	M	L	1	1	No	OK	CT	30	11	0.731707	P	F	0.004324	0.222704	No	OK	CT	19	6	0.76	P	F	0.0146333	0.41293	No	OK
synonymous_variant	ENSGALG00000012301	VPS41	2	49880743	rs315630789	G	A	GG	AA	AG	65	43	0.601852	P	F	0.0428072	0.602048	No	OK	AG	45	37	0.54878	P	F	0.439705	0.994517	No	OK	AG	45	40	0.529412	P	F	0.664645	1	No	OK	AG	25	40	0.384615	M	L	0.0816815	0.696242	No	OK
missense_variant	ENSGALG00000012301	VPS41	2	49880753	rs733814747	A	G	GG	AA	AG	42	69	0.378378	P	F	0.0132336	0.399579	No	OK	AG	41	45	0.476744	P	F	0.746534	1	No	OK	AG	41	50	0.450549	P	F	0.401813	0.957284	No	OK	AG	44	32	0.578947	M	L	0.206737	0.873416	No	OK
intergenic_region	ENSGALG00000012309-ENSGALG00000012310	ENSGALG00000012309-RALA	2	50446192	rs315932813	C	T	CC	TT	NA	NA	NA	NA	NA	NA	NA	NA	No	DP<10;GQ<30	TT	NA	13	0	M	L	NA	NA	Yes	OK	NA	NA	NA	NA	NA	NA	NA	NA	No	DP<10;GQ<30	NA	NA	NA	NA	NA	NA	NA	NA	No	DP<10;GQ<30
intergenic_region	ENSGALG00000012309-ENSGALG00000012310	ENSGALG00000012309-RALA	2	50446196	rs315053751	T	C	TT	CC	NA	NA	NA	NA	NA	NA	NA	NA	No	DP<10;GQ<30	CC	NA	13	0	M	L	NA	NA	Yes	OK	NA	NA	NA	NA	NA	NA	NA	NA	No	DP<10;GQ<30	NA	NA	NA	NA	NA	NA	NA	NA	No	DP<10;GQ<30
intergenic_region	ENSGALG00000012309-ENSGALG00000012310	ENSGALG00000012309-RALA	2	50446229	rs13674942	G	T	TT	GG	NA	NA	NA	NA	NA	NA	NA	NA	No	DP<10;GQ<30	GT	10	4	0.714286	M	L	0.179565	0.826294	No	OK	NA	NA	NA	NA	NA	NA	NA	NA	No	GQ<30	NA	NA	NA	NA	NA	NA	NA	NA	No	DP<10;GQ<30
intergenic_region	ENSGALG00000012309-ENSGALG00000012310	ENSGALG00000012309-RALA	2	50446859	rs314197661	T	G	TT	GG	GG	NA	13	0	M	L	NA	NA	Yes	OK	NA	NA	NA	NA	NA	NA	NA	NA	No	GQ<30	GG	NA	12	0	M	L	NA	NA	Yes	OK	NA	NA	NA	NA	NA	NA	NA	NA	No	GQ<30
synonymous_variant	ENSGALG00000012310	RALA	2	50461395	rs10723185	C	T	CC	TT	CT	112	117	0.489083	M	L	0.791597	1	No	OK	CT	137	85	0.617117	P	F	0.000588342	0.0897254	Yes	OK	CT	92	85	0.519774	P	F	0.652122	1	No	OK	CT	92	85	0.519774	P	F	0.652122	1	No	OK
intron_variant	ENSGALG00000023024	MPLKIP	2	50565539	rs316940326	A	T	TT	AA	NA	NA	NA	NA	NA	NA	NA	NA	No	DP<10;GQ<30	TT	NA	12	0	P	F	NA	NA	Yes	OK	AT	6	4	0.6	M	L	0.753906	1	No	OK	NA	NA	NA	NA	NA	NA	NA	NA	No	DP<10;GQ<30
3_prime_UTR_variant	ENSGALG00000012351	STK17A	2	52117919	rs15991332	C	T	CC	TT	CT	4	10	0.285714	M	L	0.179565	0.831097	No	OK	CT	12	25	0.324324	M	L	0.047031	0.607894	No	OK	CT	9	14	0.391304	M	L	0.404873	0.957284	No	OK	NA	NA	NA	NA	NA	NA	NA	NA	No	GQ<30
downstream_gene_variant	ENSGALG00000012450	ENSGALG00000012450	2	55399950	.	A	C	CC	AA	NA	NA	NA	NA	NA	NA	NA	NA	No	DP<10;GQ<30	AA	13	NA	1	M	L	NA	NA	Yes	OK	NA	NA	NA	NA	NA	NA	NA	NA	No	DP<10;GQ<30	NA	NA	NA	NA	NA	NA	NA	NA	No	DP<10;GQ<30
downstream_gene_variant	ENSGALG00000012450	ENSGALG00000012450	2	55399964	rs736719129	A	C	CC	AA	NA	NA	NA	NA	NA	NA	NA	NA	No	DP<10	AA	13	NA	1	M	L	NA	NA	Yes	OK	NA	NA	NA	NA	NA	NA	NA	NA	No	DP<10;GQ<30	NA	NA	NA	NA	NA	NA	NA	NA	No	DP<10;GQ<30
downstream_gene_variant	ENSGALG00000012450	ENSGALG00000012450	2	55402712	.	G	A	AA	GG	NA	NA	NA	NA	NA	NA	NA	NA	No	DP<10;GQ<30	NA	NA	NA	NA	NA	NA	NA	NA	No	DP<10;GQ<30	NA	NA	NA	NA	NA	NA	NA	NA	No	DP<10;GQ<30	NA	NA	NA	NA	NA	NA	NA	NA	No	OK
upstream_gene_variant	ENSGALG00000021830	ICE1	2	55453919	rs738541408	T	C	TT	CC	CT	6	4	0.6	P	F	0.753906	1	No	OK	NA	NA	NA	NA	NA	NA	NA	NA	No	DP<10	NA	NA	NA	NA	NA	NA	NA	NA	No	DP<10;GQ<30	TT	10	NA	1	P	F	NA	NA	Yes	OK
upstream_gene_variant	ENSGALG00000021830	ICE1	2	55453920	rs732160016	A	T	AA	TT	AT	6	4	0.6	P	F	0.753906	1	No	OK	NA	NA	NA	NA	NA	NA	NA	NA	No	DP<10	NA	NA	NA	NA	NA	NA	NA	NA	No	DP<10;GQ<30	AA	10	NA	1	P	F	NA	NA	Yes	OK
intron_variant	ENSGALG00000012634	ADNP2	2	56166505	rs14185854	G	C	CC	GG	CG	7	5	0.583333	M	L	0.774414	1	No	OK	CG	8	3	0.727273	M	L	0.226562	0.870122	No	OK	NA	NA	NA	NA	NA	NA	NA	NA	No	DP<10	NA	NA	NA	NA	NA	NA	NA	NA	No	DP<10;GQ<30
3_prime_UTR_variant	ENSGALG00000012636	RBFA	2	56188156	rs313134829	T	G	GG	TT	GT	20	14	0.588235	M	L	0.391528	0.970586	No	OK	GT	24	13	0.648649	M	L	0.0988717	0.718581	No	OK	GT	28	6	0.823529	M	L	0.000195126	0.0410522	Yes	OK	GT	20	8	0.714286	M	L	0.0356981	0.55232	No	OK
3_prime_UTR_variant	ENSGALG00000012636	RBFA	2	56188418	rs315241075	G	A	AA	GG	AG	10	11	0.47619	P	F	1	1	No	OK	AG	30	9	0.769231	M	L	0.00106502	0.12427	No	OK	NA	NA	NA	NA	NA	NA	NA	NA	No	GQ<30	AG	16	16	0.5	M	L	1	1	No	OK
3_prime_UTR_variant	ENSGALG00000012636	RBFA	2	56188450	rs312326808	C	T	TT	CC	CT	12	17	0.413793	P	F	0.458258	1	No	OK	CT	30	8	0.789474	M	L	0.000471987	0.0805132	Yes	OK	NA	NA	NA	NA	NA	NA	NA	NA	No	GQ<30	CT	20	16	0.555556	M	L	0.617719	1	No	OK
intron_variant	ENSGALG00000012650	PQLC1	2	56322485	rs317264758	A	G	GG	AA	GG	NA	16	0	P	F	NA	NA	Yes	OK	GG	NA	20	0	P	F	NA	NA	Yes	OK	NA	NA	NA	NA	NA	NA	NA	NA	No	GQ<30	GG	NA	18	0	P	F	NA	NA	Yes	OK
intron_variant	ENSGALG00000012650	PQLC1	2	56322596	rs741357575	C	T	CC	TT	NA	NA	NA	NA	NA	NA	NA	NA	No	GQ<30	CC	18	NA	1	P	F	NA	NA	Yes	OK	CC	27	NA	0.964286	P	F	NA	NA	Yes	OK	CC	21	NA	0.954545	P	F	NA	NA	Yes	OK
downstream_gene_variant	ENSGALG00000012660	KIAA0319	2	57894796	rs734245840	C	T	CC	TT	CT	18	10	0.642857	P	F	0.184933	0.841061	No	OK	CT	30	21	0.588235	P	F	0.262438	0.898645	No	OK	CT	7	19	0.269231	M	L	0.0289593	0.487348	No	OK	CT	16	6	0.727273	P	F	0.0524788	0.626961	No	OK
downstream_gene_variant	ENSGALG00000012660	KIAA0319	2	57894971	rs317232485	G	A	AA	GG	AG	19	16	0.542857	M	L	0.735879	1	No	OK	AG	14	34	0.291667	P	F	0.0055152	0.277849	No	OK	AG	14	13	0.518519	M	L	0.850554	1	No	OK	AG	7	12	0.368421	P	F	0.359283	0.957844	No	OK
3_prime_UTR_variant	ENSGALG00000012663	ALDH5A1	2	57899300	rs737299465	C	T	CC	TT	CT	44	48	0.478261	M	L	0.754652	1	No	OK	CT	56	25	0.691358	P	F	0.000752126	0.104741	No	OK	CT	36	38	0.486486	M	L	0.907561	1	No	OK	CT	26	21	0.553191	P	F	0.560065	1	No	OK
downstream_gene_variant	ENSGALG00000012667	MRS2	2	57937528	rs736793445	C	T	TT	CC	TT	NA	11	0	P	F	NA	NA	Yes	OK	NA	NA	NA	NA	NA	NA	NA	NA	No	DP<10	TT	NA	15	0	P	F	NA	NA	Yes	OK	NA	NA	NA	NA	NA	NA	NA	NA	No	DP<10
downstream_gene_variant	ENSGALG00000012667	MRS2	2	57937549	rs16002887	A	G	GG	AA	GG	NA	11	0	P	F	NA	NA	Yes	OK	NA	NA	NA	NA	NA	NA	NA	NA	No	DP<10	NA	NA	NA	NA	NA	NA	NA	NA	No	GQ<30	NA	NA	NA	NA	NA	NA	NA	NA	No	DP<10
downstream_gene_variant	ENSGALG00000012667	MRS2	2	57937631	rs741532015	A	G	GG	AA	GG	NA	11	0	P	F	NA	NA	Yes	OK	NA	NA	NA	NA	NA	NA	NA	NA	No	DP<10;GQ<30	NA	NA	NA	NA	NA	NA	NA	NA	No	DP<10;GQ<30	NA	NA	NA	NA	NA	NA	NA	NA	No	DP<10;GQ<30
3_prime_UTR_variant	ENSGALG00000012670	NRSN1	2	58022253	rs15103562	T	C	TT	CC	CT	13	7	0.65	P	F	0.263176	0.904561	No	OK	CT	10	11	0.47619	M	L	1	1	No	OK	CT	4	23	0.148148	M	L	0.000310749	0.0552543	Yes	OK	CT	10	13	0.434783	M	L	0.677639	1	No	OK
intergenic_region	ENSGALG00000012671-ENSGALG00000012677	PRL-CDKAL1	2	59002375	rs736586053	T	C	TT	CC	CT	36	12	0.75	P	F	0.00071727	0.111065	No	OK	CT	30	28	0.517241	P	F	0.895683	1	No	OK	CT	37	13	0.74	P	F	0.000936223	0.103219	No	OK	CT	12	9	0.571429	P	F	0.663624	1	No	OK
intergenic_region	ENSGALG00000012671-ENSGALG00000012677	PRL-CDKAL1	2	59033272	.	C	A	CC	AA	AC	13	6	0.684211	P	F	0.167068	0.820959	No	OK	AC	8	11	0.421053	M	L	0.647606	1	No	OK	AC	9	6	0.6	P	F	0.607239	1	No	OK	AC	7	4	0.636364	P	F	0.548828	1	No	OK
downstream_gene_variant	ENSGALG00000012681	MBOAT1	2	59709058	rs316044058	C	T	TT	CC	CT	20	6	0.769231	M	L	0.00935531	0.365658	No	OK	CT	15	12	0.555556	M	L	0.701108	1	No	OK	CT	15	5	0.75	M	L	0.0413895	0.544689	No	OK	CT	10	4	0.714286	M	L	0.179565	0.832826	No	OK
intergenic_region	ENSGALG00000012681-ENSGALG00000012683	MBOAT1-RNF144B	2	59814132	rs312451138	T	C	TT	CC	CT	108	77	0.583784	P	F	0.0271388	0.525865	No	OK	CT	122	79	0.606965	P	F	0.00295719	0.21343	No	OK	CT	138	70	0.663462	P	F	2.79362e-06	0.00167334	Yes	OK	CT	109	97	0.529126	P	F	0.443512	1	No	OK
downstream_gene_variant	ENSGALG00000012695	NOL7	2	60609410	rs316968808	A	G	GG	AA	AA	11	NA	1	M	L	NA	NA	Yes	OK	AG	9	14	0.391304	P	F	0.404873	0.973041	No	OK	NA	NA	NA	NA	NA	NA	NA	NA	No	GQ<30	AG	5	5	0.5	M	L	1	1	No	OK
downstream_gene_variant	ENSGALG00000012720	NUP153	2	62119746	rs739538255	A	C	AA	CC	AC	13	25	0.342105	M	L	0.0729514	0.697262	No	OK	AC	18	37	0.327273	M	L	0.0144538	0.401375	No	OK	AC	39	38	0.506494	P	F	0.909946	1	No	OK	AC	19	26	0.422222	M	L	0.371298	0.966171	No	OK
downstream_gene_variant	ENSGALG00000012724	PAK1IP1	2	62198641	rs315301379	C	T	CC	TT	CT	22	40	0.354839	M	L	0.0300159	0.54621	No	OK	CT	50	41	0.549451	P	F	0.401813	0.973041	No	OK	CT	55	50	0.52381	P	F	0.696468	1	No	OK	CT	56	58	0.491228	M	L	0.925435	1	No	OK
missense_variant	ENSGALG00000012731	TBC1D7	2	62303799	rs734797662	G	A	GG	AA	AG	24	40	0.375	M	L	0.0599412	0.654957	No	OK	AG	34	54	0.386364	M	L	0.0422106	0.579774	No	OK	AG	31	45	0.407895	M	L	0.135385	0.750449	No	OK	AG	31	40	0.43662	M	L	0.342471	0.944743	No	OK
downstream_gene_variant	ENSGALG00000012732	PHACTR1	2	62320504	rs315626633	G	A	GG	AA	AG	45	50	0.473684	M	L	0.681743	1	No	OK	AG	36	76	0.321429	M	L	0.000198237	0.0463886	Yes	OK	AG	36	73	0.330275	M	L	0.000505034	0.0735008	Yes	OK	AG	33	48	0.407407	M	L	0.119274	0.742942	No	OK
intron_variant	ENSGALG00000012732	PHACTR1	2	62325329	rs735363187	T	C	TT	CC	CT	6	7	0.461538	M	L	1	1	No	OK	NA	NA	NA	NA	NA	NA	NA	NA	No	DP<10;GQ<30	NA	NA	NA	NA	NA	NA	NA	NA	No	DP<10	NA	NA	NA	NA	NA	NA	NA	NA	No	DP<10
intron_variant	ENSGALG00000019570	ENSGALG00000019570	2	63205580	rs733654570	C	T	CC	TT	CT	42	65	0.392523	M	L	0.0329467	0.556209	No	OK	CT	62	85	0.421769	M	L	0.0692325	0.661694	No	OK	CT	44	82	0.349206	M	L	0.000905277	0.103219	No	OK	CT	35	55	0.388889	M	L	0.0445975	0.600868	No	OK
intron_variant	ENSGALG00000019570	ENSGALG00000019570	2	63205592	rs737075481	C	T	CC	TT	CT	38	78	0.327586	M	L	0.000258261	0.0642495	Yes	OK	CT	70	90	0.4375	M	L	0.132823	0.76899	No	OK	CT	51	94	0.351724	M	L	0.000446431	0.0679329	Yes	OK	CT	34	67	0.336634	M	L	0.00133183	0.144722	No	OK
synonymous_variant	ENSGALG00000012748	ELOVL2	2	63260637	rs316686213	C	T	TT	CC	CT	43	18	0.704918	M	L	0.0018681	0.182916	No	OK	CT	31	30	0.508197	M	L	0.899076	1	No	OK	CT	43	43	0.5	M	L	1	1	No	OK	CT	35	23	0.603448	M	L	0.148006	0.789477	No	OK
synonymous_variant	ENSGALG00000012748	ELOVL2	2	63261697	rs318177847	A	C	AA	CC	AC	46	45	0.505495	P	F	0.917041	1	No	OK	AC	45	31	0.592105	P	F	0.135385	0.76899	No	OK	AC	34	35	0.492754	M	L	1	1	No	OK	AC	22	26	0.458333	M	L	0.665466	1	No	OK
synonymous_variant	ENSGALG00000012748	ELOVL2	2	63261703	rs314064492	A	G	AA	GG	AG	47	37	0.559524	P	F	0.326134	0.948603	No	OK	AG	46	26	0.638889	P	F	0.0244609	0.482021	No	OK	AG	34	32	0.515152	P	F	0.902159	1	No	OK	AG	21	26	0.446809	M	L	0.560065	1	No	OK
synonymous_variant	ENSGALG00000012748	ELOVL2	2	63264318	rs731903145	T	C	TT	CC	CT	55	68	0.447154	M	L	0.279199	0.92876	No	OK	CT	73	71	0.506944	P	F	0.933625	1	No	OK	CT	87	65	0.572368	P	F	0.0881746	0.681378	No	OK	CT	43	47	0.477778	M	L	0.752033	1	No	OK
3_prime_UTR_variant	ENSGALG00000012748	ELOVL2	2	63264566	rs316582672	G	C	GG	CC	CG	72	72	0.5	M	L	1	1	No	OK	CG	64	57	0.528926	P	F	0.585626	1	No	OK	CG	65	69	0.485075	M	L	0.795629	1	No	OK	CG	41	52	0.44086	M	L	0.299732	0.940674	No	OK
3_prime_UTR_variant	ENSGALG00000012748	ELOVL2	2	63264654	rs313380756	T	G	GG	TT	GT	42	45	0.482759	P	F	0.830373	1	No	OK	GT	62	35	0.639175	M	L	0.00795946	0.318163	No	OK	GT	58	39	0.597938	M	L	0.0670518	0.618344	No	OK	GT	33	38	0.464789	P	F	0.635308	1	No	OK
3_prime_UTR_variant	ENSGALG00000012770	MAK	2	63335815	rs313349297	A	G	AA	GG	AG	79	52	0.603053	P	F	0.0227433	0.48275	No	OK	AG	73	61	0.544776	P	F	0.342015	0.939424	No	OK	AG	85	71	0.544872	P	F	0.297934	0.910889	No	OK	AG	57	39	0.59375	P	F	0.0821931	0.698941	No	OK
3_prime_UTR_variant	ENSGALG00000012770	MAK	2	63336244	rs734366844	A	G	AA	GG	AG	74	44	0.627119	P	F	0.00733002	0.336375	No	OK	AG	102	53	0.658065	P	F	0.000102231	0.0323478	Yes	OK	AG	93	46	0.669065	P	F	8.27371e-05	0.0221709	Yes	OK	AG	70	41	0.630631	P	F	0.00758481	0.321686	No	OK
3_prime_UTR_variant	ENSGALG00000012770	MAK	2	63336356	rs3136989	T	G	GG	TT	GT	57	124	0.314917	P	F	7.03022e-07	0.000527186	Yes	OK	GT	95	142	0.400844	P	F	0.0027313	0.202492	No	OK	GT	100	144	0.409836	P	F	0.00579705	0.25936	No	OK	GT	84	111	0.430769	P	F	0.06234	0.643907	No	OK
3_prime_UTR_variant	ENSGALG00000012781	ENSGALG00000012781	2	64398084	rs316451076	G	T	TT	GG	GT	75	49	0.604839	M	L	0.0243702	0.497758	No	OK	GT	81	50	0.618321	M	L	0.00851137	0.331259	No	OK	GT	75	42	0.641026	M	L	0.00292813	0.186641	No	OK	GT	52	35	0.597701	M	L	0.085689	0.716957	No	OK
downstream_gene_variant	ENSGALG00000012798	SSR1	2	64720738	rs316360414	C	T	CC	TT	CT	53	34	0.609195	P	F	0.0530031	0.643817	No	OK	CT	53	47	0.53	P	F	0.617299	1	No	OK	CT	69	26	0.726316	P	F	1.18281e-05	0.00532934	Yes	OK	CT	42	44	0.488372	M	L	0.914212	1	No	OK
downstream_gene_variant	ENSGALG00000027339	LYRM4	2	65617632	rs313043379	A	G	AA	GG	AG	14	12	0.538462	P	F	0.845019	1	No	OK	AG	15	21	0.416667	M	L	0.405032	0.973041	No	OK	AG	13	11	0.541667	P	F	0.83882	1	No	OK	AG	17	6	0.73913	P	F	0.0346897	0.55232	No	OK
downstream_gene_variant	ENSGALG00000027339	LYRM4	2	65617940	rs313713689	G	A	AA	GG	AG	5	8	0.384615	P	F	0.581055	1	No	OK	AG	18	13	0.580645	M	L	0.47313	1	No	OK	AG	23	12	0.657143	M	L	0.0895311	0.681378	No	OK	AG	9	19	0.321429	P	F	0.0871586	0.716957	No	OK
downstream_gene_variant	ENSGALG00000027339	LYRM4	2	65618089	rs16024334	G	A	AA	GG	AG	6	5	0.545455	M	L	0.774414	1	No	OK	AG	12	4	0.75	M	L	0.0768127	0.676046	No	OK	AG	14	3	0.823529	M	L	0.0127258	0.352132	No	OK	AG	10	5	0.666667	M	L	0.301758	0.940674	No	OK
downstream_gene_variant	ENSGALG00000027339	LYRM4	2	65618102	rs315554581	T	C	TT	CC	CT	5	7	0.416667	M	L	0.774414	1	No	OK	CT	4	15	0.210526	M	L	0.0192108	0.448481	No	OK	CT	4	17	0.190476	M	L	0.00719738	0.279222	No	OK	CT	3	11	0.214286	M	L	0.057373	0.638396	No	OK
upstream_gene_variant	ENSGALG00000012808	ENSGALG00000012808	2	65774848	rs317474517	G	A	GG	AA	AG	3	16	0.157895	M	L	0.00442505	0.267603	No	OK	AG	5	9	0.357143	M	L	0.42395	0.975095	No	OK	AG	10	16	0.384615	M	L	0.32694	0.924445	No	OK	AG	4	18	0.181818	M	L	0.00434351	0.251843	No	OK
intron_variant	ENSGALG00000012816	SLC22A23	2	66344508	rs731599249	G	A	AA	GG	AG	3	7	0.3	P	F	0.34375	0.948603	No	OK	NA	NA	NA	NA	NA	NA	NA	NA	No	DP<10	NA	NA	NA	NA	NA	NA	NA	NA	No	DP<10	GG	11	NA	1	M	L	NA	NA	Yes	OK
3_prime_UTR_variant	ENSGALG00000012816	SLC22A23	2	66346852	rs315330926	T	C	TT	CC	CT	80	75	0.516129	P	F	0.748111	1	No	OK	CT	78	50	0.609375	P	F	0.0166707	0.424191	No	OK	CT	74	53	0.582677	P	F	0.0755306	0.646624	No	OK	CT	73	71	0.506944	P	F	0.933625	1	No	OK
3_prime_UTR_variant	ENSGALG00000012816	SLC22A23	2	66346853	rs740491598	G	A	GG	AA	AG	80	75	0.516129	P	F	0.748111	1	No	OK	AG	78	50	0.609375	P	F	0.0166707	0.424191	No	OK	AG	74	53	0.582677	P	F	0.0755306	0.646624	No	OK	AG	73	71	0.506944	P	F	0.933625	1	No	OK
3_prime_UTR_variant	ENSGALG00000012816	SLC22A23	2	66347930	rs10725082	T	C	TT	CC	CT	93	92	0.502703	P	F	0.941575	1	No	OK	CT	115	115	0.5	M	L	1	1	No	OK	CT	113	78	0.591623	P	F	0.013677	0.364154	No	OK	CT	109	78	0.582888	P	F	0.0279794	0.528771	No	OK
downstream_gene_variant	ENSGALG00000012816	SLC22A23	2	66349597	rs15111948	C	T	CC	TT	CT	61	58	0.512605	P	F	0.85463	1	No	OK	CT	73	73	0.5	M	L	1	1	No	OK	CT	91	52	0.636364	P	F	0.00139827	0.134667	No	OK	CT	87	52	0.625899	P	F	0.0037703	0.239175	No	OK
downstream_gene_variant	ENSGALG00000012816	SLC22A23	2	66349780	.	C	T	CC	TT	CT	76	57	0.571429	P	F	0.11824	0.74672	No	OK	CT	107	59	0.644578	P	F	0.000241487	0.0521259	Yes	OK	CT	111	43	0.720779	P	F	4.07683e-08	3.64154e-05	Yes	OK	CT	92	61	0.601307	P	F	0.0150203	0.419784	No	OK
downstream_gene_variant	ENSGALG00000012816	SLC22A23	2	66350013	.	G	T	GG	TT	GT	100	84	0.543478	P	F	0.26876	0.906318	No	OK	GT	100	102	0.49505	M	L	0.94393	1	No	OK	GT	93	91	0.505435	P	F	0.941259	1	No	OK	GT	107	75	0.587912	P	F	0.0213115	0.472411	No	OK
downstream_gene_variant	ENSGALG00000012816	SLC22A23	2	66350071	.	G	T	GG	TT	GT	89	45	0.664179	P	F	0.000180138	0.0508375	Yes	OK	GT	87	32	0.731092	P	F	4.6934e-07	0.000404545	Yes	OK	GT	92	37	0.713178	P	F	1.39714e-06	0.000934519	Yes	OK	GT	80	43	0.650407	P	F	0.00108443	0.13135	No	OK
downstream_gene_variant	ENSGALG00000012816	SLC22A23	2	66352201	rs316434449	G	A	GG	AA	AG	13	3	0.8125	P	F	0.0212708	0.47768	No	OK	NA	NA	NA	NA	NA	NA	NA	NA	No	GQ<30	GG	10	NA	1	P	F	NA	NA	Yes	OK	NA	NA	NA	NA	NA	NA	NA	NA	No	DP<10
downstream_gene_variant	ENSGALG00000012816	SLC22A23	2	66352342	rs14198741	C	T	CC	TT	CT	11	5	0.6875	P	F	0.210114	0.873468	No	OK	CC	13	NA	1	P	F	NA	NA	Yes	OK	NA	NA	NA	NA	NA	NA	NA	NA	No	DP<10;GQ<30	NA	NA	NA	NA	NA	NA	NA	NA	No	GQ<30
intergenic_region	ENSGALG00000012816-ENSGALG00000012821	SLC22A23-TUBB2B	2	66355050	rs317750033	G	A	AA	GG	NA	NA	NA	NA	NA	NA	NA	NA	No	GQ<30	AG	3	13	0.1875	P	F	0.0212708	0.461238	No	OK	NA	NA	NA	NA	NA	NA	NA	NA	No	DP<10	NA	NA	NA	NA	NA	NA	NA	NA	No	DP<10;GQ<30
intergenic_region	ENSGALG00000012816-ENSGALG00000012821	SLC22A23-TUBB2B	2	66355806	rs312340395	C	T	CC	TT	NA	NA	NA	NA	NA	NA	NA	NA	No	DP<10;GQ<30	CC	20	NA	0.952381	P	F	NA	NA	Yes	OK	NA	NA	NA	NA	NA	NA	NA	NA	No	GQ<30	CT	12	8	0.6	P	F	0.503445	1	No	OK
3_prime_UTR_variant	ENSGALG00000026802	ENSGALG00000026802	2	66386632	rs735468199	C	T	TT	CC	CT	156	130	0.545455	M	L	0.139196	0.778428	No	OK	CT	156	108	0.590909	M	L	0.00373814	0.24114	No	OK	CT	151	123	0.551095	M	L	0.102689	0.704233	No	OK	CT	137	111	0.552419	M	L	0.112216	0.740327	No	OK
3_prime_UTR_variant	ENSGALG00000026802	ENSGALG00000026802	2	66386664	rs740201012	G	A	AA	GG	AG	149	120	0.553903	M	L	0.0875984	0.728561	No	OK	AG	148	119	0.554307	M	L	0.0864168	0.71045	No	OK	AG	142	124	0.533835	M	L	0.297243	0.910889	No	OK	AG	115	121	0.487288	P	F	0.744902	1	No	OK
3_prime_UTR_variant	ENSGALG00000026802	ENSGALG00000026802	2	66387622	rs317790391	C	T	TT	CC	CT	139	144	0.491166	P	F	0.812107	1	No	OK	CT	144	149	0.491468	P	F	0.815281	1	No	OK	CT	127	157	0.447183	P	F	0.0851011	0.681378	No	OK	CT	101	151	0.400794	P	F	0.00196459	0.174777	No	OK
3_prime_UTR_variant	ENSGALG00000027397	DUSP22	2	66527331	rs738149680	A	G	GG	AA	AG	129	117	0.52439	M	L	0.483171	1	No	OK	AG	158	140	0.530201	M	L	0.324735	0.939424	No	OK	AG	169	146	0.536508	M	L	0.215074	0.84641	No	OK	AG	133	118	0.52988	M	L	0.376909	0.966171	No	OK
3_prime_UTR_variant	ENSGALG00000012837	EXOC2	2	66584756	rs313831954	C	T	CC	TT	CT	31	31	0.5	M	L	1	1	No	OK	CT	45	40	0.529412	P	F	0.664645	1	No	OK	CT	33	41	0.445946	M	L	0.415985	0.962991	No	OK	CT	23	24	0.489362	M	L	1	1	No	OK
downstream_gene_variant	ENSGALG00000012882	KDSR	2	67917123	rs316274986	A	G	AA	GG	AG	13	19	0.40625	M	L	0.377086	0.969229	No	OK	AG	23	22	0.511111	P	F	0.882996	1	No	OK	AG	21	23	0.477273	M	L	0.880396	1	No	OK	AG	7	19	0.269231	M	L	0.0289593	0.531876	No	OK
synonymous_variant	ENSGALG00000012898	KIAA1468	2	68354300	rs315192377	C	T	CC	TT	CT	31	26	0.54386	P	F	0.596642	1	No	OK	CT	25	37	0.403226	M	L	0.161881	0.81135	No	OK	CT	42	41	0.506024	P	F	0.913202	1	No	OK	CT	28	36	0.4375	M	L	0.381733	0.966171	No	OK
downstream_gene_variant	ENSGALG00000028822	RNF152	2	68597648	rs315656957	C	T	CC	TT	CT	38	31	0.550725	P	F	0.470369	1	No	OK	CT	51	45	0.53125	P	F	0.610068	1	No	OK	CT	63	46	0.577982	P	F	0.125005	0.728452	No	OK	CT	49	18	0.731343	P	F	0.000194298	0.0459402	Yes	OK
downstream_gene_variant	ENSGALG00000028822	RNF152	2	68597666	rs318009086	A	G	AA	GG	AG	43	26	0.623188	P	F	0.0532894	0.643817	No	OK	AG	65	45	0.590909	P	F	0.0695652	0.663405	No	OK	AG	64	44	0.592593	P	F	0.0670104	0.618344	No	OK	AG	47	16	0.746032	P	F	0.000117055	0.0330713	Yes	OK
downstream_gene_variant	ENSGALG00000028822	RNF152	2	68598473	rs738954125	G	A	AA	GG	AG	15	32	0.319149	P	F	0.0186238	0.464707	No	OK	AG	30	33	0.47619	P	F	0.801306	1	No	OK	AG	28	43	0.394366	P	F	0.0959236	0.687224	No	OK	AG	12	39	0.235294	P	F	0.000198039	0.04616	Yes	OK
upstream_gene_variant	ENSGALG00000012916	DROSHA	2	69245667	rs316174628	A	G	AA	GG	AA	10	NA	1	P	F	NA	NA	Yes	OK	NA	NA	NA	NA	NA	NA	NA	NA	No	GQ<30	NA	NA	NA	NA	NA	NA	NA	NA	No	DP<10	NA	NA	NA	NA	NA	NA	NA	NA	No	DP<10;GQ<30
3_prime_UTR_variant	ENSGALG00000026200	FAM134B	2	75706438	rs317776227	C	T	TT	CC	CT	118	83	0.587065	M	L	0.0162637	0.442024	No	OK	CT	103	90	0.533679	M	L	0.387763	0.958342	No	OK	CT	105	85	0.552632	M	L	0.167911	0.789804	No	OK	CT	83	65	0.560811	M	L	0.162072	0.82139	No	OK
3_prime_UTR_variant	ENSGALG00000026200	FAM134B	2	75707225	rs314673056	A	G	GG	AA	AG	47	57	0.451923	P	F	0.377584	0.969229	No	OK	AG	69	52	0.570248	M	L	0.145487	0.76899	No	OK	AG	68	57	0.544	M	L	0.371161	0.944998	No	OK	AG	56	28	0.666667	M	L	0.00298532	0.213446	No	OK
synonymous_variant	ENSGALG00000022938	ZNF622	2	75713669	rs314447376	C	T	TT	CC	CT	47	34	0.580247	M	L	0.182077	0.840448	No	OK	CT	55	45	0.55	M	L	0.368202	0.958259	No	OK	CT	39	49	0.443182	P	F	0.337399	0.924445	No	OK	CT	27	40	0.402985	P	F	0.142071	0.782737	No	OK
3_prime_UTR_variant	ENSGALG00000022938	ZNF622	2	75715102	rs10722760	T	C	CC	TT	CT	46	22	0.676471	M	L	0.00490338	0.284407	No	OK	CT	59	42	0.584158	M	L	0.110918	0.730648	No	OK	CT	45	40	0.529412	M	L	0.664645	1	No	OK	CT	56	28	0.666667	M	L	0.00298532	0.213446	No	OK
3_prime_UTR_variant	ENSGALG00000022938	ZNF622	2	75715276	rs80682537	G	A	GG	AA	AG	37	40	0.480519	M	L	0.819893	1	No	OK	AG	28	61	0.314607	M	L	0.000610259	0.0918203	Yes	OK	AG	22	44	0.333333	M	L	0.00921049	0.311797	No	OK	AG	24	39	0.380952	M	L	0.0769258	0.682667	No	OK
3_prime_UTR_variant	ENSGALG00000022938	ZNF622	2	75715574	rs732508757	A	G	AA	GG	AG	28	42	0.4	M	L	0.119609	0.749139	No	OK	AG	40	54	0.425532	M	L	0.179665	0.826294	No	OK	AG	35	53	0.397727	M	L	0.069346	0.631607	No	OK	AG	30	57	0.344828	M	L	0.0050136	0.276483	No	OK
3_prime_UTR_variant	ENSGALG00000022938	ZNF622	2	75715614	rs80697677	G	A	GG	AA	AG	25	51	0.328947	M	L	0.00383624	0.255683	No	OK	AG	29	60	0.325843	M	L	0.00133526	0.14086	No	OK	AG	32	59	0.351648	M	L	0.00610552	0.264334	No	OK	AG	41	49	0.455556	M	L	0.460792	1	No	OK
3_prime_UTR_variant	ENSGALG00000022938	ZNF622	2	75715730	rs80569894	A	G	AA	GG	AG	21	24	0.466667	M	L	0.765992	1	No	OK	AG	42	44	0.488372	M	L	0.914212	1	No	OK	AG	29	53	0.353659	M	L	0.0106375	0.331945	No	OK	AG	31	28	0.525424	P	F	0.794844	1	No	OK
3_prime_UTR_variant	ENSGALG00000022938	ZNF622	2	75715787	rs80656653	T	G	TT	GG	GT	15	38	0.283019	M	L	0.00219019	0.198562	No	OK	GT	31	37	0.455882	M	L	0.544612	1	No	OK	GT	28	43	0.394366	M	L	0.0959236	0.687224	No	OK	GT	20	40	0.333333	M	L	0.0134893	0.398719	No	OK
3_prime_UTR_variant	ENSGALG00000022938	ZNF622	2	75715820	rs80739396	A	G	AA	GG	AG	15	25	0.375	M	L	0.15386	0.791844	No	OK	AG	16	21	0.432432	M	L	0.511376	1	No	OK	AG	18	29	0.382979	M	L	0.143865	0.751288	No	OK	AG	9	16	0.36	M	L	0.229523	0.876447	No	OK
3_prime_UTR_variant	ENSGALG00000022938	ZNF622	2	75715823	rs80568884	G	T	GG	TT	GT	16	27	0.372093	M	L	0.126289	0.765137	No	OK	GT	17	23	0.425	M	L	0.429591	0.980977	No	OK	GT	22	29	0.431373	M	L	0.401062	0.957284	No	OK	GT	9	16	0.36	M	L	0.229523	0.876447	No	OK
intergenic_region	ENSGALG00000012964-ENSGALG00000019543	ANKH-OTULIN	2	76244815	rs737022577	T	C	TT	CC	CT	9	7	0.5625	P	F	0.803619	1	No	OK	CT	6	24	0.2	M	L	0.00143091	0.147079	No	OK	CT	10	9	0.526316	P	F	0.823803	1	No	OK	CT	9	7	0.5625	P	F	0.803619	1	No	OK
synonymous_variant	ENSGALG00000013041	CCT5	2	78397463	rs10728651	A	G	GG	AA	AG	180	144	0.555556	M	L	0.051674	0.641826	No	OK	AG	206	175	0.540682	M	L	0.124194	0.747949	No	OK	AG	235	203	0.53653	M	L	0.138454	0.751288	No	OK	AG	214	164	0.566138	M	L	0.0116266	0.38445	No	OK
downstream_gene_variant	ENSGALG00000028685	ENSGALG00000028685	2	78905098	rs80778045	T	C	CC	TT	CT	17	22	0.435897	P	F	0.522397	1	No	OK	CT	26	41	0.38806	P	F	0.0864372	0.71045	No	OK	CT	19	49	0.279412	P	F	0.000357955	0.0591719	Yes	OK	CT	18	22	0.45	P	F	0.635828	1	No	OK
downstream_gene_variant	ENSGALG00000028685	ENSGALG00000028685	2	78905161	rs80623180	G	A	AA	GG	AG	25	42	0.373134	P	F	0.0498001	0.638035	No	OK	AG	30	53	0.361446	P	F	0.0152322	0.413853	No	OK	AG	38	59	0.391753	P	F	0.0417293	0.546874	No	OK	AG	14	35	0.285714	P	F	0.00380165	0.239175	No	OK
intergenic_region	ENSGALG00000013064-ENSGALG00000028336	NSUN2-MED10	2	79786695	.	T	C	CC	TT	CT	26	21	0.553191	M	L	0.560065	1	No	OK	CT	41	15	0.732143	M	L	0.000685564	0.0976529	Yes	OK	CT	39	34	0.534247	M	L	0.639973	1	No	OK	CT	24	26	0.48	P	F	0.887725	1	No	OK
intergenic_region	ENSGALG00000013064-ENSGALG00000028336	NSUN2-MED10	2	79787281	rs14208913	A	G	GG	AA	AG	17	20	0.459459	P	F	0.742829	1	No	OK	AG	17	23	0.425	P	F	0.429591	0.980977	No	OK	AG	25	40	0.384615	P	F	0.0816815	0.659279	No	OK	AG	9	23	0.28125	P	F	0.0200616	0.464178	No	OK
intron_variant	ENSGALG00000028336	MED10	2	79821081	rs15119316	T	C	TT	CC	TT	23	NA	0.958333	P	F	NA	NA	Yes	OK	NA	NA	NA	NA	NA	NA	NA	NA	No	GQ<30	NA	NA	NA	NA	NA	NA	NA	NA	No	DP<10;GQ<30	NA	NA	NA	NA	NA	NA	NA	NA	No	GQ<30
intron_variant	ENSGALG00000028336	MED10	2	79821142	rs314955078	G	C	GG	CC	NA	NA	NA	NA	NA	NA	NA	NA	No	GQ<30	CG	20	4	0.833333	P	F	0.00154388	0.148984	No	OK	GG	18	NA	1	P	F	NA	NA	Yes	OK	GG	10	NA	1	P	F	NA	NA	Yes	OK
intron_variant	ENSGALG00000028336	MED10	2	79821144	rs313249349	C	G	CC	GG	NA	NA	NA	NA	NA	NA	NA	NA	No	GQ<30	CG	22	4	0.846154	P	F	0.000533521	0.0848862	Yes	OK	CC	18	NA	1	P	F	NA	NA	Yes	OK	CC	11	NA	1	P	F	NA	NA	Yes	OK
intron_variant	ENSGALG00000028336	MED10	2	79821199	rs315575061	T	C	TT	CC	NA	NA	NA	NA	NA	NA	NA	NA	No	GQ<30	CT	16	3	0.842105	P	F	0.00442505	0.252967	No	OK	TT	13	NA	1	P	F	NA	NA	Yes	OK	NA	NA	NA	NA	NA	NA	NA	NA	No	GQ<30
intron_variant	ENSGALG00000028336	MED10	2	79821212	rs317351498	G	C	GG	CC	CG	15	3	0.833333	P	F	0.00753784	0.336375	No	OK	NA	NA	NA	NA	NA	NA	NA	NA	No	GQ<30	NA	NA	NA	NA	NA	NA	NA	NA	No	GQ<30	NA	NA	NA	NA	NA	NA	NA	NA	No	GQ<30
intron_variant	ENSGALG00000028336	MED10	2	79821347	rs313207450	A	G	AA	GG	NA	NA	NA	NA	NA	NA	NA	NA	No	GQ<30	AG	13	4	0.764706	P	F	0.0490417	0.610271	No	OK	NA	NA	NA	NA	NA	NA	NA	NA	No	GQ<30	AA	18	NA	1	P	F	NA	NA	Yes	OK
intron_variant	ENSGALG00000028336	MED10	2	79821424	rs317720529	A	C	AA	CC	NA	NA	NA	NA	NA	NA	NA	NA	No	DP<10;GQ<30	AC	14	3	0.823529	P	F	0.0127258	0.377484	No	OK	NA	NA	NA	NA	NA	NA	NA	NA	No	DP<10;GQ<30	AC	8	3	0.727273	P	F	0.226562	0.876447	No	OK
intron_variant	ENSGALG00000028336	MED10	2	79821783	rs733418454	C	A	CC	AA	AC	11	2	0.846154	P	F	0.0224609	0.481088	No	OK	CC	14	NA	1	P	F	NA	NA	Yes	OK	AC	18	4	0.818182	P	F	0.00434351	0.222704	No	OK	NA	NA	NA	NA	NA	NA	NA	NA	No	DP<10
intron_variant	ENSGALG00000028336	MED10	2	79821784	rs741386981	A	T	AA	TT	AT	11	2	0.846154	P	F	0.0224609	0.481088	No	OK	AA	14	NA	1	P	F	NA	NA	Yes	OK	AT	18	4	0.818182	P	F	0.00434351	0.222704	No	OK	NA	NA	NA	NA	NA	NA	NA	NA	No	DP<10
intron_variant	ENSGALG00000028336	MED10	2	79821946	rs314139634	T	G	TT	GG	TT	15	NA	1	P	F	NA	NA	Yes	OK	TT	18	NA	1	P	F	NA	NA	Yes	OK	TT	13	NA	1	P	F	NA	NA	Yes	OK	NA	NA	NA	NA	NA	NA	NA	NA	No	DP<10
intron_variant	ENSGALG00000028336	MED10	2	79822137	rs14208950	C	T	CC	TT	CT	10	3	0.769231	P	F	0.0922852	0.728561	No	OK	NA	NA	NA	NA	NA	NA	NA	NA	No	GQ<30	CT	9	2	0.818182	P	F	0.0654297	0.608677	No	OK	NA	NA	NA	NA	NA	NA	NA	NA	No	DP<10;GQ<30
intron_variant	ENSGALG00000028336	MED10	2	79822149	rs316084916	T	C	TT	CC	CT	9	5	0.642857	P	F	0.42395	0.986856	No	OK	NA	NA	NA	NA	NA	NA	NA	NA	No	GQ<30	CT	10	3	0.769231	P	F	0.0922852	0.681378	No	OK	NA	NA	NA	NA	NA	NA	NA	NA	No	DP<10;GQ<30
intron_variant	ENSGALG00000028336	MED10	2	79822361	rs735221423	G	T	GG	TT	NA	NA	NA	NA	NA	NA	NA	NA	No	DP<10;GQ<30	GG	11	NA	1	P	F	NA	NA	Yes	OK	GG	10	NA	1	P	F	NA	NA	Yes	OK	NA	NA	NA	NA	NA	NA	NA	NA	No	DP<10;GQ<30
3_prime_UTR_variant	ENSGALG00000028336	MED10	2	79824523	rs315426707	G	T	GG	TT	NA	NA	NA	NA	NA	NA	NA	NA	No	DP<10;GQ<30	NA	NA	NA	NA	NA	NA	NA	NA	No	DP<10;GQ<30	TT	NA	10	0	M	L	NA	NA	Yes	OK	NA	NA	NA	NA	NA	NA	NA	NA	No	DP<10;GQ<30
downstream_gene_variant	ENSGALG00000013129	RPRD1A	2	83576146	rs741006613	C	T	TT	CC	CT	34	35	0.492754	P	F	1	1	No	OK	CT	29	31	0.483333	P	F	0.897422	1	No	OK	CT	29	30	0.491525	P	F	1	1	No	OK	CT	14	21	0.4	P	F	0.310505	0.944743	No	OK
synonymous_variant	ENSGALG00000013135	GALNT1	2	83823768	rs317517089	A	T	AA	TT	AT	31	31	0.5	M	L	1	1	No	OK	AT	36	21	0.631579	P	F	0.0627367	0.634764	No	OK	AT	45	21	0.681818	P	F	0.00427241	0.222704	No	OK	AT	35	20	0.636364	P	F	0.0580641	0.641416	No	OK
upstream_gene_variant	ENSGALG00000013138	TMEM245	2	84300038	rs740945894	T	C	CC	TT	CT	19	19	0.5	M	L	1	1	No	OK	CT	14	31	0.311111	P	F	0.0160944	0.424191	No	OK	CT	18	16	0.529412	M	L	0.864166	1	No	OK	CT	7	23	0.233333	P	F	0.00522288	0.280144	No	OK
upstream_gene_variant	ENSGALG00000013138	TMEM245	2	84300329	rs317314739	T	G	GG	TT	GT	14	13	0.518519	M	L	0.850554	1	No	OK	GT	7	33	0.175	P	F	4.2277e-05	0.0173188	Yes	OK	GT	8	14	0.363636	P	F	0.286279	0.90257	No	OK	GT	11	19	0.366667	P	F	0.200488	0.868699	No	OK
downstream_gene_variant	ENSGALG00000025792	FRRS1L	2	84301534	rs314169396	G	A	AA	GG	AG	19	53	0.263889	P	F	7.55581e-05	0.027543	Yes	OK	AG	36	58	0.382979	P	F	0.0297664	0.526323	No	OK	AG	21	47	0.308824	P	F	0.00218624	0.163094	No	OK	AG	25	37	0.403226	P	F	0.161881	0.82139	No	OK
downstream_gene_variant	ENSGALG00000025792	FRRS1L	2	84301596	rs317412689	G	A	AA	GG	AG	6	35	0.146341	P	F	4.8736e-06	0.00287444	Yes	OK	AG	27	33	0.45	P	F	0.518958	1	No	OK	AG	13	31	0.295455	P	F	0.00955988	0.31398	No	OK	AG	18	21	0.461538	P	F	0.749259	1	No	OK
downstream_gene_variant	ENSGALG00000025792	FRRS1L	2	84302442	rs314433031	T	C	TT	CC	CT	32	13	0.711111	P	F	0.00660882	0.321605	No	OK	CT	35	18	0.660377	P	F	0.0270083	0.509157	No	OK	CT	23	12	0.657143	P	F	0.0895311	0.681378	No	OK	CT	23	10	0.69697	P	F	0.035082	0.55232	No	OK
downstream_gene_variant	ENSGALG00000025792	FRRS1L	2	84302497	rs316056351	T	C	TT	CC	CT	31	10	0.756098	P	F	0.00145049	0.158623	No	OK	CT	24	16	0.6	P	F	0.268187	0.899439	No	OK	CT	30	16	0.652174	P	F	0.054076	0.593496	No	OK	CT	18	9	0.666667	P	F	0.122078	0.744787	No	OK
downstream_gene_variant	ENSGALG00000025792	FRRS1L	2	84302514	rs314486052	A	G	AA	GG	AG	33	9	0.785714	P	F	0.000271539	0.0657523	Yes	OK	AG	17	17	0.5	M	L	1	1	No	OK	AG	27	13	0.675	P	F	0.0384773	0.533397	No	OK	AG	11	8	0.578947	P	F	0.647606	1	No	OK
downstream_gene_variant	ENSGALG00000025792	FRRS1L	2	84302654	rs317742796	A	G	AA	GG	AG	47	22	0.681159	P	F	0.00354481	0.247769	No	OK	AG	38	19	0.666667	P	F	0.0163481	0.424191	No	OK	AG	35	32	0.522388	P	F	0.807195	1	No	OK	AG	28	14	0.666667	P	F	0.0435585	0.59395	No	OK
downstream_gene_variant	ENSGALG00000025792	FRRS1L	2	84302797	rs313398670	G	C	CC	GG	CG	8	22	0.266667	P	F	0.0161248	0.440845	No	OK	CG	17	31	0.354167	P	F	0.0594634	0.634764	No	OK	CG	21	26	0.446809	P	F	0.560065	1	No	OK	CG	15	13	0.535714	M	L	0.850554	1	No	OK
downstream_gene_variant	ENSGALG00000025792	FRRS1L	2	84303071	rs16052087	A	T	TT	AA	AT	20	30	0.4	P	F	0.202639	0.873468	No	OK	AT	42	30	0.583333	M	L	0.194505	0.851616	No	OK	AT	17	30	0.361702	P	F	0.0789407	0.651001	No	OK	AT	11	26	0.297297	P	F	0.0200739	0.464178	No	OK
downstream_gene_variant	ENSGALG00000025792	FRRS1L	2	84303920	rs318038469	C	T	CC	TT	CT	38	25	0.603175	P	F	0.129918	0.778428	No	OK	CT	64	33	0.659794	P	F	0.00215155	0.185199	No	OK	CT	42	24	0.636364	P	F	0.0355827	0.514591	No	OK	CT	28	26	0.518519	P	F	0.891923	1	No	OK
downstream_gene_variant	ENSGALG00000025792	FRRS1L	2	84304102	rs313033993	G	A	GG	AA	AG	35	14	0.714286	P	F	0.00380165	0.255541	No	OK	AG	53	21	0.716216	P	F	0.000256489	0.0547325	Yes	OK	AG	33	28	0.540984	P	F	0.608921	1	No	OK	AG	24	21	0.533333	P	F	0.765992	1	No	OK
downstream_gene_variant	ENSGALG00000025792	FRRS1L	2	84304173	rs316226005	T	A	AA	TT	AT	7	22	0.241379	P	F	0.00813006	0.340632	No	OK	AT	13	29	0.309524	P	F	0.0195205	0.453072	No	OK	AT	13	33	0.282609	P	F	0.00453386	0.224176	No	OK	AT	15	13	0.535714	M	L	0.850554	1	No	OK
downstream_gene_variant	ENSGALG00000025792	FRRS1L	2	84304896	rs731546301	C	A	AA	CC	AC	18	41	0.305085	P	F	0.00379371	0.255541	No	OK	AC	19	38	0.333333	P	F	0.0163481	0.424191	No	OK	AC	30	33	0.47619	P	F	0.801306	1	No	OK	AC	7	19	0.269231	P	F	0.0289593	0.531876	No	OK
downstream_gene_variant	ENSGALG00000025792	FRRS1L	2	84304921	rs314027382	G	A	GG	AA	AG	41	20	0.672131	P	F	0.00985345	0.37426	No	OK	AG	45	24	0.652174	P	F	0.0154323	0.415407	No	OK	AG	26	27	0.490566	M	L	1	1	No	OK	AG	24	13	0.648649	P	F	0.0988717	0.719049	No	OK
downstream_gene_variant	ENSGALG00000025792	FRRS1L	2	84304971	rs794091355	A	C	CC	AA	AC	24	41	0.369231	P	F	0.0463535	0.628568	No	OK	AC	30	37	0.447761	P	F	0.463818	1	No	OK	AC	37	33	0.528571	M	L	0.720203	1	No	OK	AC	16	23	0.410256	P	F	0.336784	0.944743	No	OK
downstream_gene_variant	ENSGALG00000025792	FRRS1L	2	84304972	.	T	C	CC	TT	CT	24	41	0.369231	P	F	0.0463535	0.628568	No	OK	CT	30	37	0.447761	P	F	0.463818	1	No	OK	CT	37	33	0.528571	M	L	0.720203	1	No	OK	CT	16	23	0.410256	P	F	0.336784	0.944743	No	OK
downstream_gene_variant	ENSGALG00000025792	FRRS1L	2	84305374	rs16052093	G	C	GG	CC	CG	40	22	0.645161	P	F	0.0300159	0.54621	No	OK	CG	30	19	0.612245	P	F	0.152408	0.780494	No	OK	CG	35	17	0.673077	P	F	0.0175332	0.401388	No	OK	CG	19	19	0.5	M	L	1	1	No	OK
3_prime_UTR_variant	ENSGALG00000025792	FRRS1L	2	84305792	rs15122503	T	C	CC	TT	CT	24	42	0.363636	P	F	0.0355827	0.556209	No	OK	CT	35	64	0.353535	P	F	0.00464065	0.253914	No	OK	CT	30	48	0.384615	P	F	0.0535444	0.58995	No	OK	CT	23	36	0.389831	P	F	0.117477	0.741299	No	OK
3_prime_UTR_variant	ENSGALG00000025792	FRRS1L	2	84305814	rs317204927	G	A	GG	AA	AG	49	22	0.690141	P	F	0.0018204	0.181322	No	OK	AG	77	37	0.675439	P	F	0.000226811	0.0501145	Yes	OK	AG	53	34	0.609195	P	F	0.0530031	0.58995	No	OK	AG	40	21	0.655738	P	F	0.0204147	0.469035	No	OK
3_prime_UTR_variant	ENSGALG00000025792	FRRS1L	2	84306559	rs315452354	A	G	AA	GG	AG	31	28	0.525424	P	F	0.794844	1	No	OK	AG	29	13	0.690476	P	F	0.0195205	0.453072	No	OK	AG	28	15	0.651163	P	F	0.065994	0.611357	No	OK	AG	26	6	0.8125	P	F	0.000535053	0.0893268	Yes	OK
downstream_gene_variant	ENSGALG00000013155	ENSGALG00000013155	2	85636253	rs314372067	G	A	AA	GG	AG	62	32	0.659574	M	L	0.00258731	0.211118	No	OK	AG	50	55	0.47619	P	F	0.696468	1	No	OK	AG	57	42	0.575758	M	L	0.15907	0.782727	No	OK	AG	39	25	0.609375	M	L	0.103422	0.733046	No	OK
downstream_gene_variant	ENSGALG00000013155	ENSGALG00000013155	2	85636254	rs734277466	A	G	AA	GG	AG	32	62	0.340426	M	L	0.00258731	0.211118	No	OK	AG	55	50	0.52381	P	F	0.696468	1	No	OK	AG	42	57	0.424242	M	L	0.15907	0.782727	No	OK	AG	25	39	0.390625	M	L	0.103422	0.733046	No	OK
downstream_gene_variant	ENSGALG00000013155	ENSGALG00000013155	2	85636475	rs734061627	T	C	TT	CC	CT	19	39	0.327586	M	L	0.0119281	0.391914	No	OK	CT	11	33	0.25	M	L	0.00126003	0.138503	No	OK	CT	20	37	0.350877	M	L	0.033144	0.514591	No	OK	CT	7	17	0.291667	M	L	0.0639147	0.643907	No	OK
downstream_gene_variant	ENSGALG00000013155	ENSGALG00000013155	2	85636965	rs741577196	G	T	GG	TT	GT	24	41	0.369231	M	L	0.0463535	0.628568	No	OK	GT	22	34	0.392857	M	L	0.140895	0.76899	No	OK	GT	19	33	0.365385	M	L	0.0703942	0.635913	No	OK	GT	11	14	0.44	M	L	0.690038	1	No	OK
downstream_gene_variant	ENSGALG00000013155	ENSGALG00000013155	2	85637262	rs316711849	C	T	CC	TT	CT	22	52	0.297297	M	L	0.000642807	0.105445	No	OK	CT	40	37	0.519481	P	F	0.819893	1	No	OK	CT	43	34	0.558442	P	F	0.362032	0.937372	No	OK	CT	21	21	0.5	M	L	1	1	No	OK
downstream_gene_variant	ENSGALG00000013155	ENSGALG00000013155	2	85637750	rs316493601	A	G	AA	GG	AG	9	34	0.209302	M	L	0.000170155	0.0490757	Yes	OK	AG	28	35	0.444444	M	L	0.449963	0.99923	No	OK	AG	29	30	0.491525	M	L	1	1	No	OK	AG	7	25	0.21875	M	L	0.0021024	0.18116	No	OK
intron_variant	ENSGALG00000013156	ZNF830	2	85642181	rs313188660	T	C	CC	TT	NA	NA	NA	NA	NA	NA	NA	NA	No	DP<10;GQ<30	NA	NA	NA	NA	NA	NA	NA	NA	No	DP<10;GQ<30	NA	NA	NA	NA	NA	NA	NA	NA	No	DP<10;GQ<30	NA	NA	NA	NA	NA	NA	NA	NA	No	OK
3_prime_UTR_variant	ENSGALG00000013157	BAG1	2	85647342	rs739656932	C	T	CC	TT	CT	22	11	0.666667	P	F	0.0801433	0.705023	No	OK	CT	16	16	0.5	M	L	1	1	No	OK	CT	19	6	0.76	P	F	0.0146333	0.373641	No	OK	CT	5	11	0.3125	M	L	0.210114	0.873416	No	OK
3_prime_UTR_variant	ENSGALG00000013157	BAG1	2	85647667	rs732614016	A	T	AA	TT	AT	26	36	0.419355	M	L	0.252854	0.904561	No	OK	AT	37	29	0.560606	P	F	0.389052	0.960387	No	OK	AT	41	26	0.61194	P	F	0.0864372	0.681378	No	OK	AT	29	14	0.674419	P	F	0.0315395	0.544091	No	OK
3_prime_UTR_variant	ENSGALG00000013160	CHMP5	2	85657358	rs316656881	T	C	TT	CC	CT	34	35	0.492754	M	L	1	1	No	OK	CT	49	53	0.480392	M	L	0.766604	1	No	OK	CT	40	56	0.416667	M	L	0.125346	0.730022	No	OK	CT	14	40	0.259259	M	L	0.000535436	0.0893268	Yes	OK
3_prime_UTR_variant	ENSGALG00000013160	CHMP5	2	85657372	rs316208730	T	G	TT	GG	GT	61	62	0.495935	M	L	1	1	No	OK	GT	54	67	0.446281	M	L	0.275253	0.916945	No	OK	GT	56	73	0.434109	M	L	0.158654	0.781208	No	OK	GT	25	60	0.294118	M	L	0.000186799	0.0448867	Yes	OK
3_prime_UTR_variant	ENSGALG00000013160	CHMP5	2	85657441	rs738852830	T	C	TT	CC	CT	102	51	0.666667	P	F	4.55401e-05	0.0197561	Yes	OK	CT	87	67	0.564935	P	F	0.125479	0.75349	No	OK	CT	83	67	0.553333	P	F	0.220545	0.84641	No	OK	CT	59	55	0.517544	P	F	0.778876	1	No	OK
synonymous_variant	ENSGALG00000013165	FH	2	85674973	rs3137144	G	A	GG	AA	AG	58	80	0.42029	M	L	0.0734506	0.698011	No	OK	AG	78	84	0.481481	M	L	0.694567	1	No	OK	AG	73	79	0.480263	M	L	0.685209	1	No	OK	AG	44	83	0.346457	M	L	0.000684609	0.105475	No	OK
synonymous_variant	ENSGALG00000013171	CCDC127	2	85699882	rs735197926	A	G	AA	GG	AG	20	7	0.740741	P	F	0.0191573	0.464707	No	OK	AG	21	14	0.6	P	F	0.310505	0.939424	No	OK	AG	17	15	0.53125	P	F	0.86005	1	No	OK	AG	10	14	0.416667	M	L	0.541256	1	No	OK
synonymous_variant	ENSGALG00000013171	CCDC127	2	85700212	rs732993510	C	G	CC	GG	CG	25	17	0.595238	P	F	0.279956	0.92876	No	OK	CG	21	19	0.525	P	F	0.874629	1	No	OK	CG	31	18	0.632653	P	F	0.0854331	0.681378	No	OK	CG	22	14	0.611111	P	F	0.242985	0.893315	No	OK
missense_variant	ENSGALG00000013171	CCDC127	2	85700318	rs733634624	T	A	TT	AA	AT	21	22	0.488372	M	L	1	1	No	OK	AT	39	18	0.684211	P	F	0.00750818	0.312876	No	OK	AT	30	16	0.652174	P	F	0.054076	0.593496	No	OK	AT	23	14	0.621622	P	F	0.187742	0.842775	No	OK
synonymous_variant	ENSGALG00000013171	CCDC127	2	85700464	rs732857347	G	A	GG	AA	AG	34	21	0.618182	P	F	0.104789	0.737728	No	OK	AG	22	26	0.458333	M	L	0.665466	1	No	OK	AG	42	21	0.666667	P	F	0.0111414	0.340488	No	OK	AG	29	19	0.604167	P	F	0.193413	0.854303	No	OK
synonymous_variant	ENSGALG00000013171	CCDC127	2	85700494	rs312711053	G	A	GG	AA	AG	32	23	0.581818	P	F	0.28061	0.92876	No	OK	AG	30	25	0.545455	P	F	0.590053	1	No	OK	AG	53	20	0.726027	P	F	0.000141637	0.0343396	Yes	OK	AG	29	16	0.644444	P	F	0.0724543	0.682667	No	OK
3_prime_UTR_variant	ENSGALG00000013171	CCDC127	2	85700639	rs317110224	C	G	CC	GG	CG	21	9	0.7	P	F	0.0427739	0.602048	No	OK	CG	27	14	0.658537	P	F	0.0595839	0.634764	No	OK	CG	32	8	0.8	P	F	0.000182166	0.0406789	Yes	OK	CG	24	6	0.8	P	F	0.00143091	0.149227	No	OK
3_prime_UTR_variant	ENSGALG00000013171	CCDC127	2	85700764	rs313148209	A	T	AA	TT	AT	29	14	0.674419	P	F	0.0315395	0.55054	No	OK	AT	24	22	0.521739	P	F	0.882996	1	No	OK	AT	39	18	0.684211	P	F	0.00750818	0.283025	No	OK	AT	23	23	0.5	M	L	1	1	No	OK
3_prime_UTR_variant	ENSGALG00000013171	CCDC127	2	85700981	rs739318424	G	A	GG	AA	AG	17	15	0.53125	P	F	0.86005	1	No	OK	AG	11	7	0.611111	P	F	0.480682	1	No	OK	AG	18	7	0.72	P	F	0.0432853	0.551784	No	OK	AG	16	9	0.64	P	F	0.229523	0.876447	No	OK
3_prime_UTR_variant	ENSGALG00000013171	CCDC127	2	85700985	rs735861635	A	G	AA	GG	AG	18	16	0.529412	P	F	0.864166	1	No	OK	AG	11	7	0.611111	P	F	0.480682	1	No	OK	AG	17	7	0.708333	P	F	0.0639147	0.608677	No	OK	AG	16	9	0.64	P	F	0.229523	0.876447	No	OK
3_prime_UTR_variant	ENSGALG00000013171	CCDC127	2	85701096	rs316694143	G	A	GG	AA	AG	30	19	0.612245	P	F	0.152408	0.78944	No	OK	AG	31	16	0.659574	P	F	0.0399861	0.572912	No	OK	AG	30	26	0.535714	P	F	0.68888	1	No	OK	AG	31	19	0.62	P	F	0.11892	0.741634	No	OK
3_prime_UTR_variant	ENSGALG00000013171	CCDC127	2	85701133	rs738255517	G	A	GG	AA	AG	27	14	0.658537	P	F	0.0595839	0.654957	No	OK	AG	34	18	0.653846	P	F	0.0364834	0.547173	No	OK	AG	21	24	0.466667	M	L	0.765992	1	No	OK	AG	21	12	0.636364	P	F	0.162756	0.82139	No	OK
3_prime_UTR_variant	ENSGALG00000013171	CCDC127	2	85701514	rs316183304	C	A	CC	AA	AC	31	13	0.704545	P	F	0.00955988	0.367015	No	OK	AC	40	29	0.57971	P	F	0.2284	0.870122	No	OK	AC	31	30	0.508197	P	F	0.899076	1	No	OK	AC	34	15	0.693878	P	F	0.00939924	0.351643	No	OK
3_prime_UTR_variant	ENSGALG00000013171	CCDC127	2	85701517	rs738716546	G	T	GG	TT	GT	28	11	0.717949	P	F	0.0094753	0.367015	No	OK	GT	39	25	0.609375	P	F	0.103422	0.728015	No	OK	GT	28	30	0.482759	M	L	0.895683	1	No	OK	GT	30	14	0.681818	P	F	0.0226288	0.477895	No	OK
3_prime_UTR_variant	ENSGALG00000013171	CCDC127	2	85701581	rs314809210	T	C	TT	CC	CT	38	12	0.76	P	F	0.000305864	0.0674042	Yes	OK	CT	43	13	0.767857	P	F	7.33322e-05	0.0252488	Yes	OK	CT	31	35	0.469697	M	L	0.712231	1	No	OK	CT	29	15	0.659091	P	F	0.0487668	0.618391	No	OK
3_prime_UTR_variant	ENSGALG00000013171	CCDC127	2	85702006	rs732803620	G	A	GG	AA	AG	16	17	0.484848	M	L	1	1	No	OK	AG	26	14	0.65	P	F	0.0806905	0.683162	No	OK	AG	21	23	0.477273	M	L	0.880396	1	No	OK	AG	33	19	0.634615	P	F	0.0703942	0.676458	No	OK
upstream_gene_variant	ENSGALG00000013167	SDHA	2	85702357	rs313338562	A	G	AA	GG	AG	42	29	0.591549	P	F	0.153913	0.791844	No	OK	AG	48	33	0.592593	P	F	0.119274	0.73551	No	OK	AG	45	22	0.671642	P	F	0.00674145	0.27304	No	OK	AG	41	28	0.594203	P	F	0.148032	0.789477	No	OK
upstream_gene_variant	ENSGALG00000013167	SDHA	2	85702472	rs317664672	G	A	GG	AA	AG	36	22	0.62069	P	F	0.0869489	0.728561	No	OK	AG	54	39	0.580645	P	F	0.146177	0.769294	No	OK	AG	33	26	0.559322	P	F	0.434993	0.976094	No	OK	AG	47	16	0.746032	P	F	0.000117055	0.0330713	Yes	OK
upstream_gene_variant	ENSGALG00000013167	SDHA	2	85702524	rs316045929	T	G	TT	GG	GT	38	24	0.612903	P	F	0.0979544	0.730057	No	OK	GT	53	37	0.588889	P	F	0.113344	0.733936	No	OK	GT	40	31	0.56338	P	F	0.342471	0.924445	No	OK	GT	64	21	0.752941	P	F	3.27647e-06	0.00212138	Yes	OK
downstream_gene_variant	ENSGALG00000013171	CCDC127	2	85703177	rs15124201	G	A	GG	AA	AG	3	7	0.3	M	L	0.34375	0.948603	No	OK	AG	8	7	0.533333	P	F	0.803619	1	No	OK	GG	13	NA	1	P	F	NA	NA	Yes	OK	NA	NA	NA	NA	NA	NA	NA	NA	No	DP<10
3_prime_UTR_variant	ENSGALG00000013187	CLPTM1L	2	85805815	rs737391454	T	G	TT	GG	GT	47	19	0.712121	P	F	0.000756107	0.113519	No	OK	GT	37	22	0.627119	P	F	0.0674446	0.647362	No	OK	GT	56	30	0.651163	P	F	0.00667392	0.271837	No	OK	GT	39	23	0.629032	P	F	0.0558972	0.638396	No	OK
intron_variant	ENSGALG00000013200	GABBR2	2	87960091	rs732933452	G	T	GG	TT	NA	NA	NA	NA	NA	NA	NA	NA	No	DP<10	GG	14	NA	1	P	F	NA	NA	Yes	OK	NA	NA	NA	NA	NA	NA	NA	NA	No	DP<10	NA	NA	NA	NA	NA	NA	NA	NA	No	DP<10
intron_variant	ENSGALG00000013200	GABBR2	2	87966639	rs316955138	C	T	CC	TT	CC	10	NA	1	P	F	NA	NA	Yes	OK	NA	NA	NA	NA	NA	NA	NA	NA	No	DP<10	NA	NA	NA	NA	NA	NA	NA	NA	No	DP<10;GQ<30	NA	NA	NA	NA	NA	NA	NA	NA	No	DP<10
intron_variant	ENSGALG00000013200	GABBR2	2	87969164	rs317196536	C	T	CC	TT	NA	NA	NA	NA	NA	NA	NA	NA	No	DP<10	CT	9	2	0.818182	P	F	0.0654297	0.634764	No	OK	NA	NA	NA	NA	NA	NA	NA	NA	No	DP<10;GQ<30	NA	NA	NA	NA	NA	NA	NA	NA	No	DP<10
intron_variant	ENSGALG00000013200	GABBR2	2	87970504	rs16057329	G	A	GG	AA	NA	NA	NA	NA	NA	NA	NA	NA	No	DP<10	NA	NA	NA	NA	NA	NA	NA	NA	No	DP<10	NA	NA	NA	NA	NA	NA	NA	NA	No	DP<10;GQ<30	NA	NA	NA	NA	NA	NA	NA	NA	No	DP<10;GQ<30
downstream_gene_variant	ENSGALG00000013207	CTNNAL1	2	88557459	rs733771238	A	T	AA	TT	AT	13	33	0.282609	M	L	0.00453386	0.269948	No	OK	AT	17	30	0.361702	M	L	0.0789407	0.678339	No	OK	AT	13	31	0.295455	M	L	0.00955988	0.31398	No	OK	AT	18	12	0.6	P	F	0.361595	0.957844	No	OK
downstream_gene_variant	ENSGALG00000013400	PDCD6	2	88937642	rs16059101	C	A	CC	AA	AC	3	21	0.125	M	L	0.000277162	0.0661308	Yes	OK	AC	11	20	0.354839	M	L	0.149613	0.777388	No	OK	AC	6	19	0.24	M	L	0.0146333	0.373641	No	OK	AC	8	23	0.258065	M	L	0.0106738	0.368768	No	OK
downstream_gene_variant	ENSGALG00000013400	PDCD6	2	88937645	rs16059103	T	C	TT	CC	CT	3	22	0.12	M	L	0.000156522	0.045828	Yes	OK	CT	10	20	0.333333	M	L	0.0987371	0.718581	No	OK	CT	4	18	0.181818	M	L	0.00434351	0.222704	No	OK	CT	7	24	0.225806	M	L	0.00332689	0.224768	No	OK
downstream_gene_variant	ENSGALG00000013400	PDCD6	2	88937890	rs313332140	C	T	CC	TT	CT	5	20	0.2	M	L	0.00407732	0.26069	No	OK	CT	5	13	0.277778	M	L	0.0962524	0.714629	No	OK	CT	4	17	0.190476	M	L	0.00719738	0.279222	No	OK	CT	8	14	0.363636	M	L	0.286279	0.931555	No	OK
downstream_gene_variant	ENSGALG00000013400	PDCD6	2	88937967	rs737825977	A	T	AA	TT	AT	9	24	0.272727	M	L	0.013531	0.400603	No	OK	AT	8	13	0.380952	M	L	0.38331	0.958259	No	OK	AT	4	8	0.333333	M	L	0.387695	0.944998	No	OK	AT	4	12	0.25	M	L	0.0768127	0.682667	No	OK
downstream_gene_variant	ENSGALG00000013400	PDCD6	2	88937969	rs731594478	A	T	AA	TT	AT	9	25	0.264706	M	L	0.00904119	0.36367	No	OK	AT	8	12	0.4	M	L	0.503445	1	No	OK	AT	3	7	0.3	M	L	0.34375	0.924445	No	OK	AT	4	12	0.25	M	L	0.0768127	0.682667	No	OK
downstream_gene_variant	ENSGALG00000013400	PDCD6	2	88938083	rs314994864	A	C	AA	CC	AC	8	24	0.25	M	L	0.00700037	0.330453	No	OK	AC	8	21	0.275862	M	L	0.0241195	0.480666	No	OK	AC	9	17	0.346154	M	L	0.168638	0.789804	No	OK	AC	9	12	0.428571	M	L	0.663624	1	No	OK
downstream_gene_variant	ENSGALG00000013400	PDCD6	2	88938129	rs314394819	A	G	AA	GG	AG	8	24	0.25	M	L	0.00700037	0.330453	No	OK	AG	10	19	0.344828	M	L	0.136046	0.76899	No	OK	AG	8	18	0.307692	M	L	0.0755187	0.646624	No	OK	AG	11	12	0.478261	M	L	1	1	No	OK
5_prime_UTR_variant	ENSGALG00000019522	ENSGALG00000019522	2	88957442	rs317813453	A	G	AA	GG	AG	17	6	0.73913	P	F	0.0346897	0.556209	No	OK	AG	9	9	0.5	M	L	1	1	No	OK	AG	5	9	0.357143	M	L	0.42395	0.962991	No	OK	AG	5	13	0.277778	M	L	0.0962524	0.71815	No	OK
downstream_gene_variant	ENSGALG00000013403	MSANTD3	2	89089882	rs312551259	C	A	AA	CC	AC	8	12	0.4	P	F	0.503445	1	No	OK	AC	13	14	0.481481	P	F	1	1	No	OK	AC	16	13	0.551724	M	L	0.711071	1	No	OK	AC	11	16	0.407407	P	F	0.442068	1	No	OK
downstream_gene_variant	ENSGALG00000013403	MSANTD3	2	89090757	rs10725515	C	G	CC	GG	CG	25	22	0.531915	P	F	0.770867	1	No	OK	CG	27	25	0.519231	P	F	0.889884	1	No	OK	CG	32	39	0.450704	M	L	0.476688	0.9995	No	OK	CG	26	37	0.412698	M	L	0.207368	0.873416	No	OK
downstream_gene_variant	ENSGALG00000013403	MSANTD3	2	89091169	rs313321835	C	A	CC	AA	AC	26	29	0.472727	M	L	0.787706	1	No	OK	AC	40	51	0.43956	M	L	0.29447	0.934425	No	OK	AC	37	35	0.513889	P	F	0.906294	1	No	OK	AC	26	36	0.419355	M	L	0.252854	0.903183	No	OK
downstream_gene_variant	ENSGALG00000013403	MSANTD3	2	89091348	rs735992508	G	A	GG	AA	AG	19	12	0.612903	P	F	0.281042	0.92876	No	OK	AG	22	8	0.733333	P	F	0.0161248	0.424191	No	OK	AG	34	11	0.755556	P	F	0.000824082	0.0998984	Yes	OK	AG	28	7	0.8	P	F	0.00050826	0.0882488	Yes	OK
upstream_gene_variant	ENSGALG00000013438	TEX10	2	89122140	rs13638110	A	G	GG	AA	NA	NA	NA	NA	NA	NA	NA	NA	No	DP<10	NA	NA	NA	NA	NA	NA	NA	NA	No	DP<10	NA	NA	NA	NA	NA	NA	NA	NA	No	DP<10;GQ<30	NA	NA	NA	NA	NA	NA	NA	NA	No	DP<10;GQ<30
upstream_gene_variant	ENSGALG00000013438	TEX10	2	89122318	rs313563505	G	A	AA	GG	AG	10	16	0.384615	P	F	0.32694	0.948603	No	OK	AG	10	23	0.30303	P	F	0.035082	0.540888	No	OK	AG	12	27	0.307692	P	F	0.0237027	0.450999	No	OK	AG	5	35	0.125	P	F	1.38261e-06	0.00102307	Yes	OK
intron_variant	ENSGALG00000013591	BLOC1S4	2	89784165	rs29006065	A	G	AA	GG	AG	67	77	0.465278	M	L	0.453372	1	No	OK	AG	75	68	0.524476	P	F	0.616003	1	No	OK	AG	65	63	0.507812	P	F	0.929614	1	No	OK	AG	96	50	0.657534	P	F	0.000175033	0.0434016	Yes	OK
missense_variant	ENSGALG00000013626	GMNN	2	90218079	rs15128215	T	G	TT	GG	GT	18	4	0.818182	P	F	0.00434351	0.266355	No	OK	GT	21	10	0.677419	P	F	0.0707555	0.666601	No	OK	GT	11	11	0.5	M	L	1	1	No	OK	GT	15	14	0.517241	P	F	0.855536	1	No	OK
intron_variant	ENSGALG00000013657	ZNF236	2	90625965	rs739063550	A	G	AA	GG	NA	NA	NA	NA	NA	NA	NA	NA	No	DP<10;GQ<30	GG	NA	10	0	M	L	NA	NA	Yes	OK	NA	NA	NA	NA	NA	NA	NA	NA	No	DP<10;GQ<30	NA	NA	NA	NA	NA	NA	NA	NA	No	DP<10;GQ<30
synonymous_variant	ENSGALG00000019514	CNDP2	2	91855590	rs732598660	C	G	GG	CC	CG	31	45	0.407895	P	F	0.135385	0.778428	No	OK	CG	54	67	0.446281	P	F	0.275253	0.916945	No	OK	CG	47	73	0.391667	P	F	0.0220827	0.440267	No	OK	CG	24	55	0.303797	P	F	0.000639398	0.100023	No	OK
3_prime_UTR_variant	ENSGALG00000013757	TMX3	2	94261231	rs312651909	A	T	AA	TT	AT	24	42	0.363636	M	L	0.0355827	0.556209	No	OK	AT	21	48	0.304348	M	L	0.00155032	0.148984	No	OK	AT	21	49	0.3	M	L	0.00109324	0.115961	No	OK	AT	12	31	0.27907	M	L	0.00540157	0.284204	No	OK
3_prime_UTR_variant	ENSGALG00000013757	TMX3	2	94261300	rs312870018	A	G	AA	GG	AG	24	31	0.436364	M	L	0.418754	0.986856	No	OK	AG	21	32	0.396226	M	L	0.168978	0.812072	No	OK	AG	26	33	0.440678	M	L	0.434993	0.976094	No	OK	AG	17	34	0.333333	M	L	0.0240929	0.493366	No	OK
downstream_gene_variant	ENSGALG00000013889	RNMT	2	96464013	rs313745821	T	C	TT	CC	CT	20	24	0.454545	M	L	0.651588	1	No	OK	CT	20	51	0.28169	M	L	0.000303163	0.0603338	Yes	OK	CT	25	36	0.409836	M	L	0.200031	0.837692	No	OK	CT	25	20	0.555556	P	F	0.551484	1	No	OK
downstream_gene_variant	ENSGALG00000013889	RNMT	2	96464520	rs29005746	T	C	TT	CC	CT	20	47	0.298507	M	L	0.00130717	0.152138	No	OK	CT	26	46	0.361111	M	L	0.0244609	0.482021	No	OK	CT	30	33	0.47619	M	L	0.801306	1	No	OK	CT	20	47	0.298507	M	L	0.00130717	0.143937	No	OK
downstream_gene_variant	ENSGALG00000013889	RNMT	2	96465952	.	G	A	AA	GG	AG	29	22	0.568627	M	L	0.401062	0.983711	No	OK	AG	45	26	0.633803	M	L	0.0319272	0.540029	No	OK	AG	37	33	0.528571	M	L	0.720203	1	No	OK	AG	42	24	0.636364	M	L	0.0355827	0.55232	No	OK
downstream_gene_variant	ENSGALG00000013889	RNMT	2	96466433	.	G	C	CC	GG	CG	39	18	0.684211	M	L	0.00750818	0.336375	No	OK	CG	56	44	0.56	M	L	0.271253	0.907876	No	OK	CG	47	56	0.456311	P	F	0.430689	0.969707	No	OK	CG	46	35	0.567901	M	L	0.266412	0.903183	No	OK
upstream_gene_variant	ENSGALG00000013880	CEP192	2	96869873	rs15132020	C	T	TT	CC	CT	29	21	0.58	M	L	0.322236	0.948603	No	OK	CT	47	24	0.661972	M	L	0.00855454	0.332018	No	OK	CT	38	47	0.447059	P	F	0.385669	0.944998	No	OK	CT	25	34	0.423729	P	F	0.297595	0.940674	No	OK
downstream_gene_variant	ENSGALG00000013863	PSMG2	2	96933914	rs315659634	T	C	CC	TT	NA	NA	NA	NA	NA	NA	NA	NA	No	DP<10	CT	6	12	0.333333	P	F	0.237885	0.880005	No	OK	CT	8	23	0.258065	P	F	0.0106738	0.331945	No	OK	CT	7	10	0.411765	P	F	0.629059	1	No	OK
intron_variant	ENSGALG00000013853	ENSGALG00000013853	2	97102181	rs314782897	G	A	GG	AA	NA	NA	NA	NA	NA	NA	NA	NA	No	DP<10	NA	NA	NA	NA	NA	NA	NA	NA	No	DP<10	NA	NA	NA	NA	NA	NA	NA	NA	No	DP<10;GQ<30	AA	NA	10	0	M	L	NA	NA	Yes	OK
intron_variant	ENSGALG00000027684	TUBB6	2	97130240	rs734193904	A	G	GG	AA	NA	NA	NA	NA	NA	NA	NA	NA	No	DP<10;GQ<30	NA	NA	NA	NA	NA	NA	NA	NA	No	DP<10;GQ<30	GG	NA	10	0	P	F	NA	NA	Yes	OK	NA	NA	NA	NA	NA	NA	NA	NA	No	DP<10;GQ<30
3_prime_UTR_variant	ENSGALG00000027737	CIDEA	2	97147381	rs739661655	C	A	AA	CC	AA	NA	10	0	P	F	NA	NA	Yes	OK	NA	NA	NA	NA	NA	NA	NA	NA	No	DP<10	NA	NA	NA	NA	NA	NA	NA	NA	No	DP<10	NA	NA	NA	NA	NA	NA	NA	NA	No	DP<10
downstream_gene_variant	ENSGALG00000013932	NAPG	2	97930141	rs736246519	T	G	GG	TT	GT	53	23	0.697368	M	L	0.000764582	0.113519	No	OK	GT	62	47	0.568807	M	L	0.179671	0.826294	No	OK	GT	40	34	0.540541	M	L	0.561381	1	No	OK	GT	32	23	0.581818	M	L	0.28061	0.927789	No	OK
downstream_gene_variant	ENSGALG00000000894	APCDD1	2	98214414	.	G	C	CC	GG	CG	19	8	0.703704	M	L	0.052239	0.641826	No	OK	CG	14	19	0.424242	P	F	0.48685	1	No	OK	CG	48	36	0.571429	M	L	0.229864	0.84641	No	OK	CG	22	14	0.611111	M	L	0.242985	0.893315	No	OK
downstream_gene_variant	ENSGALG00000000894	APCDD1	2	98216120	rs737480650	A	C	CC	AA	AC	9	12	0.428571	P	F	0.663624	1	No	OK	AC	15	20	0.428571	P	F	0.49956	1	No	OK	AC	44	26	0.628571	M	L	0.0413914	0.544689	No	OK	AC	23	16	0.589744	M	L	0.336784	0.944743	No	OK
downstream_gene_variant	ENSGALG00000000894	APCDD1	2	98216181	rs733265126	C	T	TT	CC	CT	9	9	0.5	M	L	1	1	No	OK	CT	14	7	0.666667	M	L	0.189247	0.836623	No	OK	CT	29	25	0.537037	M	L	0.683489	1	No	OK	CT	15	6	0.714286	M	L	0.0783539	0.685099	No	OK
downstream_gene_variant	ENSGALG00000000894	APCDD1	2	98216349	.	C	A	AA	CC	AC	21	9	0.7	M	L	0.0427739	0.602048	No	OK	AC	15	15	0.5	M	L	1	1	No	OK	AC	54	33	0.62069	M	L	0.0314181	0.499608	No	OK	AC	27	18	0.6	M	L	0.232693	0.8832	No	OK
downstream_gene_variant	ENSGALG00000014142	VAPA	2	98224493	rs738954966	G	A	GG	AA	AG	75	80	0.483871	M	L	0.748111	1	No	OK	AG	100	97	0.507614	P	F	0.886737	1	No	OK	AG	72	115	0.385027	M	L	0.00204857	0.159054	No	OK	AG	81	78	0.509434	P	F	0.87404	1	No	OK
downstream_gene_variant	ENSGALG00000014142	VAPA	2	98225672	rs29005466	A	T	AA	TT	AT	104	62	0.626506	P	F	0.00138805	0.157869	No	OK	AT	124	62	0.666667	P	F	6.41017e-06	0.00378686	Yes	OK	AT	114	59	0.65896	P	F	3.50254e-05	0.0118098	Yes	OK	AT	82	94	0.465909	M	L	0.407087	0.981845	No	OK
downstream_gene_variant	ENSGALG00000014142	VAPA	2	98225719	.	A	G	GG	AA	AG	58	83	0.411348	P	F	0.0428796	0.602048	No	OK	AG	57	86	0.398601	P	F	0.0188911	0.448481	No	OK	AG	64	84	0.432432	P	F	0.118039	0.711878	No	OK	AG	76	75	0.503311	M	L	0.935389	1	No	OK
upstream_gene_variant	ENSGALG00000008405	RALBP1	2	98442126	rs10728859	A	G	AA	GG	AG	26	22	0.541667	P	F	0.665466	1	No	OK	AG	17	12	0.586207	P	F	0.458258	1	No	OK	AG	34	25	0.576271	P	F	0.297595	0.910889	No	OK	AG	28	30	0.482759	M	L	0.895683	1	No	OK
synonymous_variant	ENSGALG00000014854	MYL12A	2	100545252	rs739488501	C	G	GG	CC	CG	128	58	0.688172	M	L	3.08688e-07	0.000241846	Yes	OK	CG	157	60	0.723502	M	L	3.38309e-11	5.93331e-08	Yes	OK	CG	169	74	0.695473	M	L	1.01197e-09	1.14496e-06	Yes	OK	CG	164	69	0.703863	M	L	4.24657e-10	6.38588e-07	Yes	OK
downstream_gene_variant	ENSGALG00000014910	COLEC12	2	101770069	rs15135461	G	A	GG	AA	AG	24	24	0.5	M	L	1	1	No	OK	AG	6	15	0.285714	M	L	0.0783539	0.677178	No	OK	AG	78	77	0.503226	P	F	0.93622	1	No	OK	AG	20	40	0.333333	M	L	0.0134893	0.398719	No	OK
downstream_gene_variant	ENSGALG00000014910	COLEC12	2	101770428	rs316087503	G	T	GG	TT	GT	38	24	0.612903	P	F	0.0979544	0.730057	No	OK	GT	17	26	0.395349	M	L	0.222053	0.870122	No	OK	GT	122	76	0.616162	P	F	0.00132428	0.129414	No	OK	GT	37	23	0.616667	P	F	0.092461	0.716957	No	OK
synonymous_variant	ENSGALG00000014935	GREB1L	2	102031141	rs312795341	T	A	AA	TT	AT	4	10	0.285714	P	F	0.179565	0.831097	No	OK	AT	9	3	0.75	M	L	0.145996	0.76899	No	OK	AT	3	18	0.142857	P	F	0.00148964	0.134724	No	OK	AT	12	8	0.6	M	L	0.503445	1	No	OK
3_prime_UTR_variant	ENSGALG00000015064	TTC39C	2	102940392	rs314675044	T	C	CC	TT	CT	11	25	0.305556	P	F	0.0288167	0.540186	No	OK	CT	10	17	0.37037	P	F	0.247789	0.894769	No	OK	CT	7	22	0.241379	P	F	0.00813006	0.287749	No	OK	CT	8	20	0.285714	P	F	0.0356981	0.55232	No	OK
downstream_gene_variant	ENSGALG00000015128	AQP4	2	104098185	rs15138150	G	A	GG	AA	AG	59	36	0.621053	P	F	0.023488	0.495501	No	OK	AG	33	36	0.478261	M	L	0.809949	1	No	OK	AG	55	37	0.597826	P	F	0.0757602	0.646624	No	OK	AG	30	14	0.681818	P	F	0.0226288	0.477895	No	OK
downstream_gene_variant	ENSGALG00000015128	AQP4	2	104098489	rs731070037	T	C	TT	CC	CT	47	71	0.398305	M	L	0.0337882	0.556209	No	OK	CT	34	50	0.404762	M	L	0.101136	0.728015	No	OK	CT	39	43	0.47561	M	L	0.740653	1	No	OK	CT	10	20	0.333333	M	L	0.0987371	0.719049	No	OK
downstream_gene_variant	ENSGALG00000015128	AQP4	2	104099109	rs315073901	T	A	TT	AA	AT	70	118	0.37234	M	L	0.000572034	0.0987737	Yes	OK	AT	79	87	0.475904	M	L	0.587054	1	No	OK	AT	79	126	0.385366	M	L	0.00125894	0.125896	No	OK	AT	46	61	0.429907	M	L	0.17564	0.832826	No	OK
downstream_gene_variant	ENSGALG00000015128	AQP4	2	104099141	rs734512273	C	T	CC	TT	CT	70	106	0.397727	M	L	0.00815045	0.340632	No	OK	CT	79	70	0.530201	P	F	0.512356	1	No	OK	CT	64	113	0.361582	M	L	0.00028466	0.0532838	Yes	OK	CT	43	54	0.443299	M	L	0.309934	0.944743	No	OK
downstream_gene_variant	ENSGALG00000015128	AQP4	2	104099243	rs732019495	T	G	TT	GG	GT	48	83	0.366412	M	L	0.0028289	0.223973	No	OK	GT	47	65	0.419643	M	L	0.107782	0.728015	No	OK	GT	46	70	0.396552	M	L	0.032272	0.507599	No	OK	GT	24	35	0.40678	M	L	0.192526	0.854303	No	OK
downstream_gene_variant	ENSGALG00000015128	AQP4	2	104099262	rs734022283	A	C	AA	CC	AC	46	69	0.4	M	L	0.0397505	0.593406	No	OK	AC	41	49	0.455556	M	L	0.460792	1	No	OK	AC	42	63	0.4	M	L	0.0504422	0.583803	No	OK	AC	19	30	0.387755	M	L	0.152408	0.791709	No	OK
synonymous_variant	ENSGALG00000015157	TRAPPC8	2	105987137	rs14231103	T	C	TT	CC	CT	27	14	0.658537	P	F	0.0595839	0.654957	No	OK	CT	31	9	0.775	P	F	0.000679548	0.0976529	Yes	OK	CT	23	21	0.522727	P	F	0.880396	1	No	OK	CT	16	17	0.484848	M	L	1	1	No	OK
downstream_gene_variant	ENSGALG00000015181	GAREM	2	106101311	rs316790763	A	G	AA	GG	AA	14	NA	0.933333	P	F	NA	NA	Yes	OK	AG	9	4	0.692308	P	F	0.266846	0.898645	No	OK	AG	6	5	0.545455	P	F	0.774414	1	No	OK	NA	NA	NA	NA	NA	NA	NA	NA	No	DP<10
synonymous_variant	ENSGALG00000015196	ASXL3	2	106704307	rs740282106	C	T	CC	TT	CT	12	17	0.413793	M	L	0.458258	1	No	OK	CT	9	20	0.310345	M	L	0.0614283	0.634764	No	OK	CT	24	16	0.6	P	F	0.268187	0.87658	No	OK	CT	19	21	0.475	M	L	0.874629	1	No	OK
3_prime_UTR_variant	ENSGALG00000012914	PRKDC	2	107611071	.	A	T	TT	AA	AT	9	15	0.375	P	F	0.307456	0.947513	No	OK	AT	8	20	0.285714	P	F	0.0356981	0.540888	No	OK	AT	16	16	0.5	M	L	1	1	No	OK	AT	13	26	0.333333	P	F	0.0532519	0.629369	No	OK
3_prime_UTR_variant	ENSGALG00000024487	C8orf22	2	108191863	rs317546231	C	T	CC	TT	CT	23	10	0.69697	P	F	0.035082	0.556209	No	OK	CT	20	14	0.588235	P	F	0.391528	0.960515	No	OK	CT	14	14	0.5	M	L	1	1	No	OK	CT	20	9	0.689655	P	F	0.0614283	0.643907	No	OK
3_prime_UTR_variant	ENSGALG00000024487	C8orf22	2	108192256	rs80618723	C	T	TT	CC	CT	24	21	0.533333	M	L	0.765992	1	No	OK	CT	14	13	0.518519	M	L	0.850554	1	No	OK	CT	20	33	0.377358	P	F	0.0983706	0.689017	No	OK	CT	18	21	0.461538	P	F	0.749259	1	No	OK
intron_variant	ENSGALG00000015248	SNTG1	2	108711080	rs312280299	C	A	CC	AA	NA	NA	NA	NA	NA	NA	NA	NA	No	DP<10;GQ<30	AC	8	4	0.666667	P	F	0.387695	0.958259	No	OK	NA	NA	NA	NA	NA	NA	NA	NA	No	DP<10	NA	NA	NA	NA	NA	NA	NA	NA	No	DP<10;GQ<30
3_prime_UTR_variant	ENSGALG00000015250	PCMTD1	2	109172558	rs740757278	T	A	TT	AA	AT	15	15	0.5	M	L	1	1	No	OK	AT	7	13	0.35	M	L	0.263176	0.898645	No	OK	AT	31	8	0.794872	P	F	0.000294077	0.0546446	Yes	OK	AT	16	12	0.571429	P	F	0.571588	1	No	OK
synonymous_variant	ENSGALG00000013621	ATP6V1H	2	109967286	rs312399758	G	A	GG	AA	AG	56	79	0.414815	M	L	0.0578939	0.654957	No	OK	AG	55	72	0.433071	M	L	0.1554	0.789121	No	OK	AG	75	73	0.506757	P	F	0.934525	1	No	OK	AG	48	69	0.410256	M	L	0.0639959	0.643907	No	OK
3_prime_UTR_variant	ENSGALG00000025941	RGS20	2	110032814	rs317010577	A	G	AA	GG	AG	62	56	0.525424	P	F	0.645497	1	No	OK	AG	71	69	0.507143	P	F	0.932687	1	No	OK	AG	63	47	0.572727	P	F	0.152338	0.760232	No	OK	AG	41	52	0.44086	M	L	0.299732	0.940674	No	OK
synonymous_variant	ENSGALG00000015274	TCEA1	2	110052152	rs315679244	C	T	CC	TT	CT	39	24	0.619048	P	F	0.0769258	0.698011	No	OK	CT	57	24	0.703704	P	F	0.000317317	0.0617794	Yes	OK	CT	46	28	0.621622	P	F	0.047393	0.578372	No	OK	CT	41	26	0.61194	P	F	0.0864372	0.716957	No	OK
downstream_gene_variant	ENSGALG00000015321	ENSGALG00000015321	2	110681596	rs736612963	G	A	GG	AA	AG	22	40	0.354839	M	L	0.0300159	0.54621	No	OK	AG	25	15	0.625	P	F	0.15386	0.784122	No	OK	AG	24	24	0.5	M	L	1	1	No	OK	AG	16	19	0.457143	M	L	0.735879	1	No	OK
downstream_gene_variant	ENSGALG00000015321	ENSGALG00000015321	2	110683841	rs315491057	C	A	CC	AA	AC	34	25	0.576271	P	F	0.297595	0.94219	No	OK	AC	27	40	0.402985	M	L	0.142071	0.76899	No	OK	AC	35	39	0.472973	M	L	0.727547	1	No	OK	AC	28	22	0.56	P	F	0.479888	1	No	OK
intergenic_region	ENSGALG00000015321-ENSGALG00000015325	ENSGALG00000015321-TMEM68	2	110685572	rs80591307	G	C	GG	CC	CG	16	8	0.666667	P	F	0.15159	0.788549	No	OK	CG	13	9	0.590909	P	F	0.523467	1	No	OK	CG	19	10	0.655172	P	F	0.136046	0.750449	No	OK	CG	16	10	0.615385	P	F	0.32694	0.944743	No	OK
upstream_gene_variant	ENSGALG00000015325	TMEM68	2	110730416	rs316702035	T	C	TT	CC	NA	NA	NA	NA	NA	NA	NA	NA	No	DP<10	NA	NA	NA	NA	NA	NA	NA	NA	No	DP<10	TT	10	NA	1	P	F	NA	NA	Yes	OK	NA	NA	NA	NA	NA	NA	NA	NA	No	DP<10;GQ<30
upstream_gene_variant	ENSGALG00000015325	TMEM68	2	110730419	rs313958736	G	A	GG	AA	NA	NA	NA	NA	NA	NA	NA	NA	No	DP<10	NA	NA	NA	NA	NA	NA	NA	NA	No	DP<10	GG	11	NA	1	P	F	NA	NA	Yes	OK	NA	NA	NA	NA	NA	NA	NA	NA	No	DP<10;GQ<30
synonymous_variant	ENSGALG00000015340	TGS1	2	110788900	.	C	T	TT	CC	CT	31	19	0.62	M	L	0.11892	0.74759	No	OK	CT	21	8	0.724138	M	L	0.0241195	0.480666	No	OK	CT	22	17	0.564103	M	L	0.522397	1	No	OK	CT	19	20	0.487179	P	F	1	1	No	OK
intergenic_region	ENSGALG00000015419-ENSGALG00000015421	PENK-IMPAD1	2	111279785	rs80728965	A	G	GG	AA	AG	66	88	0.428571	P	F	0.0902767	0.728561	No	OK	AG	66	99	0.4	P	F	0.0124956	0.377484	No	OK	AG	70	97	0.419162	P	F	0.0439024	0.555617	No	OK	AG	32	76	0.296296	P	F	2.76079e-05	0.011491	Yes	OK
intergenic_region	ENSGALG00000015419-ENSGALG00000015421	PENK-IMPAD1	2	111279827	rs80779817	T	C	CC	TT	CT	53	97	0.353333	P	F	0.000409773	0.0802604	Yes	OK	CT	61	101	0.376543	P	F	0.00208652	0.182085	No	OK	CT	60	109	0.35503	P	F	0.000202398	0.0413374	Yes	OK	CT	21	68	0.235955	P	F	5.98667e-07	0.000473018	Yes	OK
intergenic_region	ENSGALG00000015419-ENSGALG00000015421	PENK-IMPAD1	2	111279986	rs80690969	G	A	AA	GG	AG	31	58	0.348315	P	F	0.00554496	0.299451	No	OK	AG	54	83	0.394161	P	F	0.0164323	0.424191	No	OK	AG	53	72	0.424	P	F	0.107031	0.704233	No	OK	AG	33	48	0.407407	P	F	0.119274	0.742942	No	OK
downstream_gene_variant	ENSGALG00000015421	IMPAD1	2	111281574	rs313459757	G	A	AA	GG	AG	38	46	0.452381	P	F	0.445205	1	No	OK	AG	53	63	0.456897	P	F	0.40347	0.973041	No	OK	AG	47	50	0.484536	P	F	0.839214	1	No	OK	AG	27	47	0.364865	P	F	0.0265168	0.514599	No	OK
downstream_gene_variant	ENSGALG00000015421	IMPAD1	2	111281728	rs317963939	T	C	TT	CC	CT	38	44	0.463415	M	L	0.581114	1	No	OK	CT	61	45	0.575472	P	F	0.144782	0.76899	No	OK	CT	49	33	0.597561	P	F	0.0970309	0.689017	No	OK	CT	48	24	0.666667	P	F	0.00630983	0.30664	No	OK
downstream_gene_variant	ENSGALG00000015421	IMPAD1	2	111281919	rs734277877	C	T	TT	CC	CT	33	33	0.5	M	L	1	1	No	OK	CT	47	73	0.391667	P	F	0.0220827	0.467804	No	OK	CT	55	89	0.381944	P	F	0.00576882	0.258779	No	OK	CT	39	44	0.46988	P	F	0.660884	1	No	OK
downstream_gene_variant	ENSGALG00000015421	IMPAD1	2	111282212	rs738385194	T	A	AA	TT	AT	52	70	0.42623	P	F	0.123427	0.758036	No	OK	AT	71	82	0.464052	P	F	0.418921	0.975095	No	OK	AT	69	103	0.401163	P	F	0.0116422	0.34603	No	OK	AT	54	68	0.442623	P	F	0.239089	0.888379	No	OK
downstream_gene_variant	ENSGALG00000015421	IMPAD1	2	111282625	rs736222607	T	C	TT	CC	CT	50	32	0.609756	P	F	0.0598083	0.654957	No	OK	CT	72	57	0.55814	P	F	0.217561	0.870122	No	OK	CT	63	71	0.470149	M	L	0.545534	1	No	OK	CT	31	30	0.508197	P	F	0.899076	1	No	OK
downstream_gene_variant	ENSGALG00000015421	IMPAD1	2	111282730	rs734379632	G	C	CC	GG	CG	36	56	0.391304	P	F	0.0470116	0.630105	No	OK	CG	53	64	0.452991	P	F	0.35528	0.951179	No	OK	CG	68	75	0.475524	P	F	0.616003	1	No	OK	CG	40	44	0.47619	P	F	0.743644	1	No	OK
downstream_gene_variant	ENSGALG00000015421	IMPAD1	2	111282785	rs740750964	C	T	TT	CC	CT	55	78	0.413534	P	F	0.0560279	0.654957	No	OK	CT	85	87	0.494186	P	F	0.93925	1	No	OK	CT	93	78	0.54386	M	L	0.284314	0.90257	No	OK	CT	55	70	0.44	P	F	0.210327	0.873416	No	OK
downstream_gene_variant	ENSGALG00000015421	IMPAD1	2	111282880	rs731108429	T	C	CC	TT	CT	78	77	0.503226	M	L	0.93622	1	No	OK	CT	76	70	0.520548	M	L	0.679164	1	No	OK	CT	81	89	0.476471	P	F	0.591485	1	No	OK	CT	63	66	0.488372	P	F	0.860311	1	No	OK
downstream_gene_variant	ENSGALG00000015421	IMPAD1	2	111282899	rs740239696	A	G	GG	AA	AG	77	80	0.490446	P	F	0.873248	1	No	OK	AG	77	77	0.5	M	L	1	1	No	OK	AG	86	89	0.491429	P	F	0.879885	1	No	OK	AG	60	60	0.5	M	L	1	1	No	OK
downstream_gene_variant	ENSGALG00000015421	IMPAD1	2	111282930	rs738825452	C	T	TT	CC	CT	72	95	0.431138	P	F	0.0883758	0.728561	No	OK	CT	99	107	0.480583	P	F	0.625861	1	No	OK	CT	105	99	0.514706	M	L	0.726381	1	No	OK	CT	65	70	0.481481	P	F	0.730789	1	No	OK
downstream_gene_variant	ENSGALG00000015421	IMPAD1	2	111283214	rs733002274	T	C	TT	CC	CT	23	16	0.589744	P	F	0.336784	0.948603	No	OK	CT	23	14	0.621622	P	F	0.187742	0.836623	No	OK	CT	23	11	0.676471	P	F	0.0576127	0.600469	No	OK	CT	28	10	0.736842	P	F	0.00509764	0.279244	No	OK
downstream_gene_variant	ENSGALG00000015421	IMPAD1	2	111283718	rs734499853	C	T	TT	CC	CT	36	61	0.371134	P	F	0.0143896	0.415479	No	OK	CT	74	59	0.556391	M	L	0.22463	0.870122	No	OK	CT	54	77	0.412214	P	F	0.0541708	0.594408	No	OK	CT	36	44	0.45	P	F	0.434042	0.995755	No	OK
downstream_gene_variant	ENSGALG00000015421	IMPAD1	2	111283837	rs731943287	T	C	CC	TT	CT	40	47	0.45977	P	F	0.520292	1	No	OK	CT	31	43	0.418919	P	F	0.200678	0.865145	No	OK	CT	31	52	0.373494	P	F	0.0275342	0.477478	No	OK	CT	28	48	0.368421	P	F	0.0286267	0.531876	No	OK
downstream_gene_variant	ENSGALG00000015421	IMPAD1	2	111283857	rs738086336	A	T	TT	AA	AT	46	61	0.429907	P	F	0.17564	0.831097	No	OK	AT	32	62	0.340426	P	F	0.00258731	0.196818	No	OK	AT	36	69	0.342857	P	F	0.00165903	0.140545	No	OK	AT	20	69	0.224719	P	F	1.77696e-07	0.000156296	Yes	OK
downstream_gene_variant	ENSGALG00000015421	IMPAD1	2	111284449	rs314967932	G	A	AA	GG	AG	33	50	0.39759	P	F	0.0784196	0.700545	No	OK	AG	41	60	0.405941	P	F	0.072757	0.6725	No	OK	AG	44	70	0.385965	P	F	0.0188107	0.413748	No	OK	AG	31	46	0.402597	P	F	0.110016	0.733046	No	OK
downstream_gene_variant	ENSGALG00000015421	IMPAD1	2	111284972	rs733965627	T	A	TT	AA	AT	56	32	0.636364	P	F	0.0137504	0.403007	No	OK	AT	53	25	0.679487	P	F	0.00203114	0.179798	No	OK	AT	63	35	0.642857	P	F	0.00609263	0.264225	No	OK	AT	52	30	0.634146	P	F	0.0198269	0.464178	No	OK
downstream_gene_variant	ENSGALG00000015424	FAM110B	2	111605107	rs316863929	T	G	GG	TT	GT	23	4	0.851852	M	L	0.000310749	0.0674042	Yes	OK	GT	28	7	0.8	M	L	0.00050826	0.0846427	Yes	OK	GT	24	11	0.685714	M	L	0.0409596	0.544689	No	OK	GT	17	5	0.772727	M	L	0.0169005	0.434557	No	OK
downstream_gene_variant	ENSGALG00000015424	FAM110B	2	111605140	rs312428824	G	T	GG	TT	GT	9	20	0.310345	M	L	0.0614283	0.654957	No	OK	GT	6	29	0.171429	M	L	0.000116842	0.0347586	Yes	OK	GT	15	26	0.365854	M	L	0.117275	0.711878	No	OK	GT	9	28	0.243243	M	L	0.00256321	0.198536	No	OK
downstream_gene_variant	ENSGALG00000015424	FAM110B	2	111605152	rs317335829	A	G	AA	GG	AG	11	15	0.423077	M	L	0.557197	1	No	OK	AG	3	29	0.09375	M	L	2.55601e-06	0.00170772	Yes	OK	AG	10	26	0.277778	M	L	0.011331	0.341783	No	OK	AG	6	27	0.181818	M	L	0.000324063	0.0649129	Yes	OK
downstream_gene_variant	ENSGALG00000015424	FAM110B	2	111605238	rs315773667	C	G	GG	CC	CG	19	9	0.678571	M	L	0.0871586	0.728561	No	OK	CG	42	8	0.84	M	L	1.16356e-06	0.000882447	Yes	OK	CG	32	14	0.695652	M	L	0.0113516	0.341783	No	OK	NA	NA	NA	NA	NA	NA	NA	NA	No	GQ<30
downstream_gene_variant	ENSGALG00000015424	FAM110B	2	111605284	rs14235125	G	A	AA	GG	AG	34	7	0.829268	M	L	2.53208e-05	0.0126585	Yes	OK	AG	19	4	0.826087	M	L	0.00259948	0.196818	No	OK	AG	22	6	0.785714	M	L	0.00371917	0.208772	No	OK	AG	26	4	0.866667	M	L	5.94761e-05	0.0213277	Yes	OK
downstream_gene_variant	ENSGALG00000015424	FAM110B	2	111605298	rs317187543	C	T	TT	CC	CT	35	9	0.795455	M	L	0.000106045	0.0363823	Yes	OK	CT	18	2	0.9	M	L	0.000402451	0.072363	Yes	OK	CT	21	3	0.875	M	L	0.000277162	0.0526545	Yes	OK	CT	23	3	0.884615	M	L	8.79765e-05	0.0276497	Yes	OK
downstream_gene_variant	ENSGALG00000015424	FAM110B	2	111605324	rs738105047	T	C	TT	CC	CT	7	25	0.21875	M	L	0.0021024	0.194294	No	OK	CT	3	10	0.230769	M	L	0.0922852	0.71045	No	OK	CC	NA	15	0	M	L	NA	NA	Yes	OK	NA	NA	NA	NA	NA	NA	NA	NA	No	GQ<30
downstream_gene_variant	ENSGALG00000015424	FAM110B	2	111605354	rs315855220	G	A	GG	AA	AG	6	18	0.25	M	L	0.0226558	0.481088	No	OK	NA	NA	NA	NA	NA	NA	NA	NA	No	GQ<30	NA	NA	NA	NA	NA	NA	NA	NA	No	GQ<30	NA	NA	NA	NA	NA	NA	NA	NA	No	GQ<30
downstream_gene_variant	ENSGALG00000015424	FAM110B	2	111605394	rs14235126	C	T	TT	CC	NA	NA	NA	NA	NA	NA	NA	NA	No	GQ<30	CT	19	5	0.791667	M	L	0.00661075	0.303608	No	OK	CT	18	6	0.75	M	L	0.0226558	0.440267	No	OK	CT	28	4	0.875	M	L	1.93012e-05	0.00890855	Yes	OK
downstream_gene_variant	ENSGALG00000015424	FAM110B	2	111605436	rs312853176	G	A	GG	AA	AA	NA	27	0.0357143	M	L	NA	NA	Yes	OK	AG	4	22	0.153846	M	L	0.000533521	0.0848862	Yes	OK	AG	4	24	0.142857	M	L	0.000179991	0.040582	Yes	OK	AG	5	24	0.172414	M	L	0.000546113	0.0893268	Yes	OK
downstream_gene_variant	ENSGALG00000015424	FAM110B	2	111605453	rs314510547	G	A	GG	AA	NA	NA	NA	NA	NA	NA	NA	NA	No	GQ<30	AG	2	23	0.08	M	L	1.94311e-05	0.00940097	Yes	OK	AG	4	22	0.153846	M	L	0.000533521	0.0735008	Yes	OK	AG	5	24	0.172414	M	L	0.000546113	0.0893268	Yes	OK
downstream_gene_variant	ENSGALG00000015424	FAM110B	2	111605500	rs312422593	C	T	CC	TT	CT	5	26	0.16129	M	L	0.000192195	0.051737	Yes	OK	NA	NA	NA	NA	NA	NA	NA	NA	No	GQ<30	CT	7	22	0.241379	M	L	0.00813006	0.287749	No	OK	NA	NA	NA	NA	NA	NA	NA	NA	No	GQ<30
synonymous_variant	ENSGALG00000015472	CHD7	2	112696175	rs732220721	C	T	TT	CC	CT	19	14	0.575758	M	L	0.48685	1	No	OK	CT	5	26	0.16129	P	F	0.000192195	0.0460956	Yes	OK	CT	16	15	0.516129	M	L	0.86005	1	No	OK	CT	26	17	0.604651	M	L	0.222053	0.876447	No	OK
downstream_gene_variant	ENSGALG00000015476	CLVS1	2	112980576	rs733104734	T	C	CC	TT	CT	13	6	0.684211	M	L	0.167068	0.820959	No	OK	CT	12	4	0.75	M	L	0.0768127	0.676046	No	OK	CT	14	11	0.56	M	L	0.690038	1	No	OK	CT	10	5	0.666667	M	L	0.301758	0.940674	No	OK
downstream_gene_variant	ENSGALG00000015476	CLVS1	2	112980641	rs29006236	C	A	AA	CC	NA	NA	NA	NA	NA	NA	NA	NA	No	DP<10;GQ<30	NA	NA	NA	NA	NA	NA	NA	NA	No	GQ<30	AC	9	7	0.5625	M	L	0.803619	1	No	OK	AC	7	6	0.538462	M	L	0.790527	1	No	OK
synonymous_variant	ENSGALG00000015479	ASPH	2	113010044	rs313748548	G	C	CC	GG	CG	11	4	0.733333	M	L	0.118469	0.74672	No	OK	GG	10	NA	1	M	L	NA	NA	Yes	OK	CG	8	2	0.8	M	L	0.109375	0.704233	No	OK	CG	10	5	0.666667	M	L	0.301758	0.940674	No	OK
intron_variant	ENSGALG00000015479	ASPH	2	113029407	rs738435164	T	C	TT	CC	NA	NA	NA	NA	NA	NA	NA	NA	No	GQ<30	TT	22	NA	0.956522	P	F	NA	NA	Yes	OK	NA	NA	NA	NA	NA	NA	NA	NA	No	GQ<30	TT	22	NA	0.956522	P	F	NA	NA	Yes	OK
missense_variant	ENSGALG00000015479	ASPH	2	113033839	rs734326375	T	C	TT	CC	CT	14	6	0.7	P	F	0.115318	0.74672	No	OK	NA	NA	NA	NA	NA	NA	NA	NA	No	GQ<30	CT	24	8	0.75	P	F	0.00700037	0.279222	No	OK	CT	19	5	0.791667	P	F	0.00661075	0.30664	No	OK
3_prime_UTR_variant	ENSGALG00000027377	NKAIN3	2	113466382	rs14236651	G	A	AA	GG	AG	61	35	0.635417	M	L	0.0103459	0.382089	No	OK	AG	71	52	0.577236	M	L	0.104204	0.728015	No	OK	AG	42	54	0.4375	P	F	0.261469	0.87658	No	OK	AG	71	41	0.633929	M	L	0.00589017	0.296687	No	OK
3_prime_UTR_variant	ENSGALG00000027377	NKAIN3	2	113466392	rs80683680	A	T	TT	AA	AT	62	38	0.62	M	L	0.0209787	0.47768	No	OK	AT	68	51	0.571429	M	L	0.142132	0.76899	No	OK	AT	40	53	0.430108	P	F	0.213153	0.845801	No	OK	AT	69	42	0.621622	M	L	0.0132336	0.398719	No	OK
downstream_gene_variant	ENSGALG00000015503	GGH	2	113489013	rs80667548	T	A	TT	AA	AT	53	63	0.456897	M	L	0.40347	0.983711	No	OK	AT	39	53	0.423913	M	L	0.174984	0.826294	No	OK	AT	71	68	0.510791	P	F	0.865374	1	No	OK	AT	35	71	0.330189	M	L	0.000606076	0.0970958	Yes	OK
downstream_gene_variant	ENSGALG00000025152	gga-mir-1714	2	114009513	rs80743394	C	A	CC	AA	AC	15	5	0.75	P	F	0.0413895	0.593406	No	OK	AC	16	4	0.8	P	F	0.0118179	0.373449	No	OK	AC	9	4	0.692308	P	F	0.266846	0.87658	No	OK	NA	NA	NA	NA	NA	NA	NA	NA	No	DP<10;GQ<30
intron_variant	ENSGALG00000000304	MTFR1	2	114513761	rs317101118	A	T	AA	TT	AT	23	6	0.793103	P	F	0.0023157	0.203366	No	OK	NA	NA	NA	NA	NA	NA	NA	NA	No	GQ<30	AA	41	NA	1	P	F	NA	NA	Yes	OK	AA	26	NA	1	P	F	NA	NA	Yes	OK
synonymous_variant	ENSGALG00000000304	MTFR1	2	114523100	rs734727480	A	G	AA	GG	AG	27	14	0.658537	P	F	0.0595839	0.654957	No	OK	AG	31	18	0.632653	P	F	0.0854331	0.710323	No	OK	AG	42	23	0.646154	P	F	0.024812	0.455563	No	OK	AG	47	27	0.635135	P	F	0.0265168	0.514599	No	OK
3_prime_UTR_variant	ENSGALG00000000304	MTFR1	2	114523192	rs10723535	C	T	CC	TT	CT	28	18	0.608696	P	F	0.183925	0.841061	No	OK	CT	24	19	0.55814	P	F	0.542384	1	No	OK	CT	46	22	0.676471	P	F	0.00490338	0.235093	No	OK	CT	37	19	0.660714	P	F	0.0222414	0.477895	No	OK
3_prime_UTR_variant	ENSGALG00000000304	MTFR1	2	114523658	rs741447127	C	T	TT	CC	CT	11	26	0.297297	P	F	0.0200739	0.473368	No	OK	CT	17	35	0.326923	P	F	0.0175332	0.435416	No	OK	CT	21	25	0.456522	P	F	0.658738	1	No	OK	CT	18	25	0.418605	P	F	0.360378	0.957844	No	OK
3_prime_UTR_variant	ENSGALG00000000304	MTFR1	2	114524278	rs315946961	G	C	GG	CC	CG	28	15	0.651163	P	F	0.065994	0.65746	No	OK	CG	36	23	0.610169	P	F	0.117477	0.733936	No	OK	CG	49	27	0.644737	P	F	0.0154403	0.385167	No	OK	CG	59	27	0.686047	P	F	0.00073171	0.109679	No	OK
3_prime_UTR_variant	ENSGALG00000000304	MTFR1	2	114524284	rs314383910	C	T	CC	TT	CT	29	14	0.674419	P	F	0.0315395	0.55054	No	OK	CT	37	24	0.606557	P	F	0.123731	0.746111	No	OK	CT	52	22	0.702703	P	F	0.000642807	0.0839177	Yes	OK	CT	57	26	0.686747	P	F	0.000877552	0.117427	No	OK
3_prime_UTR_variant	ENSGALG00000000304	MTFR1	2	114524511	rs316011256	T	C	TT	CC	CT	41	26	0.61194	P	F	0.0864372	0.728561	No	OK	CT	49	28	0.636364	P	F	0.0220335	0.467804	No	OK	CT	68	36	0.653846	P	F	0.00220943	0.163787	No	OK	CT	34	20	0.62963	P	F	0.0759047	0.682667	No	OK
upstream_gene_variant	ENSGALG00000027949	SNORD87	2	114981213	rs740998623	C	T	CC	TT	TT	NA	10	0	M	L	NA	NA	Yes	OK	NA	NA	NA	NA	NA	NA	NA	NA	No	DP<10	NA	NA	NA	NA	NA	NA	NA	NA	No	DP<10;GQ<30	NA	NA	NA	NA	NA	NA	NA	NA	No	DP<10;GQ<30
upstream_gene_variant	ENSGALG00000027949	SNORD87	2	114981488	rs314169315	T	C	TT	CC	NA	NA	NA	NA	NA	NA	NA	NA	No	DP<10;GQ<30	CC	NA	12	0	M	L	NA	NA	Yes	OK	NA	NA	NA	NA	NA	NA	NA	NA	No	DP<10;GQ<30	NA	NA	NA	NA	NA	NA	NA	NA	No	DP<10;GQ<30
upstream_gene_variant	ENSGALG00000027949	SNORD87	2	114982053	rs740517202	T	C	TT	CC	CC	NA	16	0	M	L	NA	NA	Yes	OK	CC	NA	17	0	M	L	NA	NA	Yes	OK	CC	NA	21	0	M	L	NA	NA	Yes	OK	CC	NA	13	0	M	L	NA	NA	Yes	OK
upstream_gene_variant	ENSGALG00000027949	SNORD87	2	114982087	rs734955769	C	T	CC	TT	NA	NA	NA	NA	NA	NA	NA	NA	No	DP<10;GQ<30	NA	NA	NA	NA	NA	NA	NA	NA	No	DP<10;GQ<30	NA	NA	NA	NA	NA	NA	NA	NA	No	DP<10;GQ<30	NA	NA	NA	NA	NA	NA	NA	NA	No	DP<10;GQ<30
synonymous_variant	ENSGALG00000015553	ARFGEF1	2	115082838	rs315822421	C	T	TT	CC	CT	13	34	0.276596	P	F	0.00308768	0.231924	No	OK	CT	21	35	0.375	P	F	0.0814268	0.686883	No	OK	CT	28	35	0.444444	P	F	0.449963	0.986079	No	OK	CT	27	24	0.529412	M	L	0.779768	1	No	OK
upstream_gene_variant	ENSGALG00000011264	SULF1	2	115993458	rs14720473	G	A	GG	AA	AA	NA	21	0.0454545	M	L	NA	NA	Yes	OK	AG	4	22	0.153846	M	L	0.000533521	0.0848862	Yes	OK	AA	NA	49	0.0754717	M	L	NA	NA	Yes	OK	AA	NA	40	0.0697674	M	L	NA	NA	Yes	OK
downstream_gene_variant	ENSGALG00000015629	TRAM1	2	116437480	rs739009831	G	C	GG	CC	CG	16	14	0.533333	P	F	0.855536	1	No	OK	CG	15	24	0.384615	M	L	0.199591	0.865125	No	OK	CG	21	27	0.4375	M	L	0.470879	0.9995	No	OK	CG	10	29	0.25641	M	L	0.00337785	0.225595	No	OK
downstream_gene_variant	ENSGALG00000015629	TRAM1	2	116438362	rs13799506	T	C	CC	TT	CT	11	5	0.6875	M	L	0.210114	0.873468	No	OK	CT	16	9	0.64	M	L	0.229523	0.870122	No	OK	CT	11	13	0.458333	P	F	0.83882	1	No	OK	CT	21	6	0.777778	M	L	0.00592461	0.296687	No	OK
downstream_gene_variant	ENSGALG00000015629	TRAM1	2	116438421	rs16726189	T	A	TT	AA	AT	8	20	0.285714	M	L	0.0356981	0.556209	No	OK	AT	14	33	0.297872	M	L	0.00794273	0.318163	No	OK	AT	20	21	0.487805	M	L	1	1	No	OK	AT	11	25	0.305556	M	L	0.0288167	0.531876	No	OK
downstream_gene_variant	ENSGALG00000015629	TRAM1	2	116439005	.	A	C	CC	AA	AC	19	23	0.452381	P	F	0.643969	1	No	OK	AC	25	16	0.609756	M	L	0.211024	0.867687	No	OK	AC	28	20	0.583333	M	L	0.312327	0.921203	No	OK	AC	21	14	0.6	M	L	0.310505	0.944743	No	OK
downstream_gene_variant	ENSGALG00000015629	TRAM1	2	116440642	rs737916327	A	T	TT	AA	AT	21	12	0.636364	M	L	0.162756	0.820959	No	OK	AT	21	11	0.65625	M	L	0.110184	0.728015	No	OK	AT	22	24	0.478261	P	F	0.882996	1	No	OK	AT	13	15	0.464286	P	F	0.850554	1	No	OK
intron_variant	ENSGALG00000015644	STAU2	2	117581840	rs316854584	G	A	AA	GG	AG	22	28	0.44	P	F	0.479888	1	No	OK	AG	14	41	0.254545	P	F	0.000355281	0.0660235	Yes	OK	AG	35	15	0.7	M	L	0.00660045	0.269912	No	OK	AG	27	18	0.6	M	L	0.232693	0.8832	No	OK
3_prime_UTR_variant	ENSGALG00000015646	TCEB1	2	117722990	rs16115056	G	A	AA	GG	AG	62	42	0.596154	M	L	0.0619264	0.654957	No	OK	AG	75	55	0.576923	M	L	0.0952534	0.714629	No	OK	AG	49	41	0.544444	M	L	0.460792	0.989773	No	OK	AG	37	23	0.616667	M	L	0.092461	0.716957	No	OK
synonymous_variant	ENSGALG00000015646	TCEB1	2	117723640	rs10726865	C	T	TT	CC	CT	137	142	0.491039	P	F	0.810791	1	No	OK	CT	182	149	0.549849	M	L	0.0784404	0.677178	No	OK	CT	151	152	0.49835	P	F	1	1	No	OK	CT	116	109	0.515556	M	L	0.689249	1	No	OK
3_prime_UTR_variant	ENSGALG00000015647	TMEM70	2	117738880	rs314799844	C	A	AA	CC	AC	53	32	0.623529	M	L	0.0294564	0.540186	No	OK	AC	51	38	0.573034	M	L	0.203117	0.867569	No	OK	AC	64	38	0.627451	M	L	0.0129205	0.354957	No	OK	AC	42	38	0.525	M	L	0.737554	1	No	OK
downstream_gene_variant	ENSGALG00000015732	PKIA	2	120012680	rs314912270	G	A	AA	GG	AG	14	27	0.341463	P	F	0.0595839	0.654957	No	OK	AG	16	12	0.571429	M	L	0.571588	1	No	OK	AG	18	12	0.6	M	L	0.361595	0.937003	No	OK	AG	6	19	0.24	P	F	0.0146333	0.41293	No	OK
downstream_gene_variant	ENSGALG00000015734	ZC2HC1A	2	120070330	rs312293820	G	A	GG	AA	AG	26	34	0.433333	M	L	0.366294	0.969229	No	OK	AG	22	38	0.366667	M	L	0.0518939	0.622272	No	OK	AG	17	25	0.404762	M	L	0.279956	0.899538	No	OK	AG	17	41	0.293103	M	L	0.00223255	0.188033	No	OK
downstream_gene_variant	ENSGALG00000015755	ZNF704	2	120877270	rs733607759	G	A	AA	GG	AG	6	12	0.333333	P	F	0.237885	0.885542	No	OK	AG	9	15	0.375	P	F	0.307456	0.939424	No	OK	AG	18	20	0.473684	P	F	0.871415	1	No	OK	AG	7	18	0.28	P	F	0.0432853	0.593828	No	OK
synonymous_variant	ENSGALG00000027917	MRPL53	2	121139974	rs313235469	T	C	TT	CC	CT	36	56	0.391304	M	L	0.0470116	0.630105	No	OK	CT	35	68	0.339806	M	L	0.00148967	0.148984	No	OK	CT	22	32	0.407407	M	L	0.220328	0.84641	No	OK	CT	24	37	0.393443	M	L	0.123731	0.752464	No	OK
3_prime_UTR_variant	ENSGALG00000027917	MRPL53	2	121140114	rs16120569	A	C	AA	CC	AC	27	59	0.313953	M	L	0.00073171	0.112967	No	OK	AC	42	53	0.442105	M	L	0.304885	0.939424	No	OK	AC	26	43	0.376812	M	L	0.0532894	0.58995	No	OK	AC	20	41	0.327869	M	L	0.00985345	0.358578	No	OK
upstream_gene_variant	ENSGALG00000027545	IMPA1	2	121277674	rs314486060	C	G	GG	CC	NA	NA	NA	NA	NA	NA	NA	NA	No	DP<10	CC	11	NA	1	M	L	NA	NA	Yes	OK	CG	6	5	0.545455	M	L	0.774414	1	No	OK	NA	NA	NA	NA	NA	NA	NA	NA	No	DP<10;GQ<30
upstream_gene_variant	ENSGALG00000027545	IMPA1	2	121278362	rs741576165	G	C	CC	GG	NA	NA	NA	NA	NA	NA	NA	NA	No	DP<10;GQ<30	NA	NA	NA	NA	NA	NA	NA	NA	No	DP<10;GQ<30	NA	NA	NA	NA	NA	NA	NA	NA	No	DP<10;GQ<30	NA	NA	NA	NA	NA	NA	NA	NA	No	DP<10;GQ<30
3_prime_UTR_variant	ENSGALG00000015782	ZFAND1	2	121280238	rs316838031	G	A	AA	GG	AG	13	5	0.722222	M	L	0.0962524	0.730057	No	OK	AG	18	14	0.5625	M	L	0.596615	1	No	OK	AG	13	9	0.590909	M	L	0.523467	1	No	OK	AG	15	7	0.681818	M	L	0.133801	0.78143	No	OK
missense_variant	ENSGALG00000015782	ZFAND1	2	121280543	rs314932589	C	G	CC	GG	CG	8	8	0.5	M	L	1	1	No	OK	CG	10	12	0.454545	M	L	0.831812	1	No	OK	CG	8	8	0.5	M	L	1	1	No	OK	CG	5	13	0.277778	M	L	0.0962524	0.71815	No	OK
upstream_gene_variant	ENSGALG00000015820	CA13	2	122496750	rs315691267	T	A	TT	AA	AT	53	58	0.477477	M	L	0.704379	1	No	OK	AT	72	75	0.489796	M	L	0.86905	1	No	OK	AT	82	90	0.476744	M	L	0.593647	1	No	OK	AT	92	57	0.61745	P	F	0.00517212	0.280144	No	OK
3_prime_UTR_variant	ENSGALG00000015881	CPNE3	2	122948629	rs739578480	G	A	AA	GG	AG	2	8	0.2	P	F	0.109375	0.737728	No	OK	NA	NA	NA	NA	NA	NA	NA	NA	No	DP<10	AG	7	15	0.318182	P	F	0.133801	0.750338	No	OK	AG	3	14	0.176471	P	F	0.0127258	0.390757	No	OK
stop_lost	ENSGALG00000015913	DECR1	2	124181864	rs739350907	A	T	AA	TT	AT	23	39	0.370968	M	L	0.0558972	0.654957	No	OK	AT	19	31	0.38	M	L	0.11892	0.734058	No	OK	AT	41	49	0.455556	M	L	0.460792	0.989773	No	OK	AT	17	39	0.303571	M	L	0.00456153	0.256818	No	OK
3_prime_UTR_variant	ENSGALG00000028264	TMEM55A	2	124514791	rs10724633	T	C	CC	TT	CT	59	69	0.460938	P	F	0.426439	0.990252	No	OK	CT	60	100	0.375	P	F	0.00195373	0.174043	No	OK	CT	46	78	0.370968	P	F	0.00516122	0.241552	No	OK	CT	42	67	0.385321	P	F	0.0210864	0.472249	No	OK
3_prime_UTR_variant	ENSGALG00000028264	TMEM55A	2	124514792	rs14247558	G	A	AA	GG	AG	59	69	0.460938	P	F	0.426439	0.990252	No	OK	AG	60	100	0.375	P	F	0.00195373	0.174043	No	OK	AG	46	78	0.370968	P	F	0.00516122	0.241552	No	OK	AG	42	67	0.385321	P	F	0.0210864	0.472249	No	OK
3_prime_UTR_variant	ENSGALG00000015930	RBM12B	2	125624068	rs741460303	A	G	GG	AA	AG	23	25	0.479167	P	F	0.885433	1	No	OK	AG	32	40	0.444444	P	F	0.409579	0.975095	No	OK	AG	37	32	0.536232	M	L	0.630456	1	No	OK	AG	29	27	0.517857	M	L	0.893853	1	No	OK
synonymous_variant	ENSGALG00000015930	RBM12B	2	125624861	rs314744551	T	C	TT	CC	CT	9	12	0.428571	M	L	0.663624	1	No	OK	CT	33	27	0.55	P	F	0.518958	1	No	OK	CT	16	38	0.296296	M	L	0.00383827	0.209905	No	OK	CT	27	20	0.574468	P	F	0.381693	0.966171	No	OK
3_prime_UTR_variant	ENSGALG00000015943	PDP1	2	125690058	rs14248929	C	A	AA	CC	AC	16	26	0.380952	P	F	0.164149	0.820959	No	OK	AC	15	22	0.405405	P	F	0.324009	0.939424	No	OK	AC	17	37	0.314815	P	F	0.00907334	0.308797	No	OK	AC	4	20	0.166667	P	F	0.00154388	0.151838	No	OK
5_prime_UTR_premature_start_codon_gain_variant	ENSGALG00000015957	RNF151	2	125910349	rs312959969	A	G	AA	GG	AA	46	NA	0.978723	P	F	NA	NA	Yes	OK	AA	51	NA	0.910714	P	F	NA	NA	Yes	OK	AA	56	NA	0.933333	P	F	NA	NA	Yes	OK	AA	41	NA	0.931818	P	F	NA	NA	Yes	OK
3_prime_UTR_variant	ENSGALG00000015957	RNF151	2	125917178	rs315971202	A	G	AA	GG	AG	55	61	0.474138	M	L	0.642667	1	No	OK	AG	61	91	0.401316	M	L	0.0183674	0.448481	No	OK	AG	59	79	0.427536	M	L	0.105454	0.704233	No	OK	AG	36	44	0.45	M	L	0.434042	0.995755	No	OK
3_prime_UTR_variant	ENSGALG00000015957	RNF151	2	125917340	rs312905036	G	C	CC	GG	CG	86	58	0.597222	M	L	0.0241114	0.496845	No	OK	CG	78	63	0.553191	M	L	0.238287	0.880913	No	OK	CG	67	69	0.492647	P	F	0.931708	1	No	OK	CG	73	46	0.613445	M	L	0.0167863	0.434557	No	OK
downstream_gene_variant	ENSGALG00000015957	RNF151	2	125918036	rs317990734	A	T	AA	TT	AT	54	94	0.364865	M	L	0.00126875	0.149999	No	OK	AT	63	92	0.406452	M	L	0.0241979	0.480666	No	OK	AT	79	91	0.464706	M	L	0.398927	0.957284	No	OK	AT	44	74	0.372881	M	L	0.00733002	0.321686	No	OK
downstream_gene_variant	ENSGALG00000015957	RNF151	2	125918046	rs16133556	C	G	CC	GG	CG	50	90	0.357143	M	L	0.000913113	0.121514	No	OK	CG	54	87	0.382979	M	L	0.00682955	0.310104	No	OK	CG	66	82	0.445946	M	L	0.217446	0.84641	No	OK	CG	41	64	0.390476	M	L	0.0313018	0.544091	No	OK
downstream_gene_variant	ENSGALG00000015957	RNF151	2	125918548	rs15153802	T	C	TT	CC	CT	97	122	0.442922	M	L	0.104637	0.737728	No	OK	CT	87	106	0.450777	M	L	0.19496	0.853141	No	OK	CT	85	107	0.442708	M	L	0.129419	0.745304	No	OK	CT	70	103	0.404624	M	L	0.0147383	0.415139	No	OK
downstream_gene_variant	ENSGALG00000015957	RNF151	2	125918865	rs737300726	C	T	TT	CC	CT	76	76	0.5	M	L	1	1	No	OK	CT	110	84	0.56701	M	L	0.0723969	0.6725	No	OK	CT	90	92	0.494505	P	F	0.940938	1	No	OK	CT	77	52	0.596899	M	L	0.0341867	0.55232	No	OK
downstream_gene_variant	ENSGALG00000015957	RNF151	2	125919511	rs315667392	C	T	TT	CC	CT	58	45	0.563107	M	L	0.236902	0.885542	No	OK	CT	81	62	0.566434	M	L	0.131979	0.76899	No	OK	CT	67	38	0.638095	M	L	0.00601608	0.262246	No	OK	CT	65	33	0.663265	M	L	0.00160058	0.155446	No	OK
downstream_gene_variant	ENSGALG00000015975	DPY19L4	2	126077046	.	A	G	GG	AA	AG	9	23	0.28125	P	F	0.0200616	0.473368	No	OK	AG	12	18	0.4	P	F	0.361595	0.951179	No	OK	AG	14	10	0.583333	M	L	0.541256	1	No	OK	AG	5	21	0.192308	P	F	0.00249392	0.198536	No	OK
synonymous_variant	ENSGALG00000015984	INTS8	2	126129511	rs731054117	C	T	TT	CC	CT	27	12	0.692308	M	L	0.0237027	0.495501	No	OK	CT	38	26	0.59375	M	L	0.168643	0.812072	No	OK	CT	34	24	0.586207	M	L	0.237047	0.853895	No	OK	CT	29	18	0.617021	M	L	0.143865	0.782737	No	OK
synonymous_variant	ENSGALG00000015984	INTS8	2	126130054	rs313932064	G	A	AA	GG	AG	25	19	0.568182	M	L	0.451381	1	No	OK	AG	33	17	0.66	M	L	0.0328391	0.540888	No	OK	AG	23	20	0.534884	M	L	0.760792	1	No	OK	AG	26	15	0.634146	M	L	0.117275	0.741299	No	OK
splice_region_variant&synonymous_variant	ENSGALG00000015984	INTS8	2	126130066	rs317188761	C	T	TT	CC	CT	23	18	0.560976	M	L	0.532709	1	No	OK	CT	23	18	0.560976	M	L	0.532709	1	No	OK	CT	24	17	0.585366	M	L	0.348889	0.929892	No	OK	CT	25	15	0.625	M	L	0.15386	0.795626	No	OK
synonymous_variant	ENSGALG00000015984	INTS8	2	126143545	rs10721997	T	C	TT	CC	CT	35	43	0.448718	M	L	0.428207	0.991081	No	OK	CT	49	63	0.4375	M	L	0.219131	0.870122	No	OK	CT	34	53	0.390805	M	L	0.0530031	0.58995	No	OK	CT	31	43	0.418919	M	L	0.200678	0.868699	No	OK
downstream_gene_variant	ENSGALG00000015985	CCNE2	2	126149751	rs317713259	G	A	GG	AA	AG	6	24	0.2	M	L	0.00143091	0.158129	No	OK	AG	14	24	0.368421	M	L	0.143307	0.76899	No	OK	AG	10	9	0.526316	P	F	0.823803	1	No	OK	AG	6	11	0.352941	M	L	0.332306	0.944743	No	OK
synonymous_variant	ENSGALG00000015984	INTS8	2	126151083	rs314554030	G	C	CC	GG	CG	43	22	0.661538	M	L	0.0125025	0.391914	No	OK	CG	52	31	0.626506	M	L	0.0275342	0.512869	No	OK	CG	36	19	0.654545	M	L	0.0300289	0.493192	No	OK	CG	34	13	0.723404	M	L	0.00308768	0.216774	No	OK
3_prime_UTR_variant	ENSGALG00000015984	INTS8	2	126151162	rs10721727	G	C	GG	CC	CG	25	30	0.454545	M	L	0.590053	1	No	OK	CG	23	46	0.333333	M	L	0.00762052	0.312876	No	OK	CG	20	42	0.322581	M	L	0.00714873	0.279222	No	OK	CG	11	38	0.22449	M	L	0.000141971	0.0373912	Yes	OK
intergenic_region	ENSGALG00000015989-ENSGALG00000015993	C8orf37-MTERFD1	2	126591427	rs738840924	T	C	CC	TT	CT	22	7	0.758621	M	L	0.00813006	0.340632	No	OK	CT	10	15	0.4	P	F	0.424356	0.975095	No	OK	CT	11	7	0.611111	M	L	0.480682	0.9995	No	OK	CT	9	7	0.5625	M	L	0.803619	1	No	OK
downstream_gene_variant	ENSGALG00000015993	MTERFD1	2	126592873	rs317450610	G	A	GG	AA	AG	33	17	0.66	P	F	0.0328391	0.556209	No	OK	AG	42	23	0.646154	P	F	0.024812	0.486207	No	OK	AG	37	26	0.587302	P	F	0.207368	0.841903	No	OK	AG	17	8	0.68	P	F	0.107752	0.733046	No	OK
synonymous_variant	ENSGALG00000018595	HRSP12	2	127269568	rs734927090	G	A	GG	AA	AG	38	39	0.493506	M	L	1	1	No	OK	AG	46	23	0.666667	P	F	0.00762052	0.312876	No	OK	AG	50	48	0.510204	P	F	0.919607	1	No	OK	AG	58	44	0.568627	P	F	0.19779	0.868699	No	OK
downstream_gene_variant	ENSGALG00000017690	KCNS2	2	127429939	rs16737001	G	C	GG	CC	CG	19	30	0.387755	M	L	0.152408	0.78944	No	OK	CG	9	21	0.3	M	L	0.0427739	0.579774	No	OK	CG	17	19	0.472222	M	L	0.867939	1	No	OK	CG	10	19	0.344828	M	L	0.136046	0.78268	No	OK
downstream_gene_variant	ENSGALG00000017690	KCNS2	2	127429988	rs16737000	G	A	GG	AA	AG	17	24	0.414634	M	L	0.348889	0.95527	No	OK	AG	24	21	0.533333	P	F	0.765992	1	No	OK	AG	11	24	0.314286	M	L	0.0409596	0.544689	No	OK	AG	14	16	0.466667	M	L	0.855536	1	No	OK
downstream_gene_variant	ENSGALG00000017690	KCNS2	2	127430062	.	T	G	GG	TT	GT	12	13	0.48	P	F	1	1	No	OK	GT	14	9	0.608696	M	L	0.404873	0.973041	No	OK	GT	19	10	0.655172	M	L	0.136046	0.750449	No	OK	GT	12	7	0.631579	M	L	0.359283	0.957844	No	OK
downstream_gene_variant	ENSGALG00000017690	KCNS2	2	127430456	rs16736998	G	A	GG	AA	AG	8	19	0.296296	M	L	0.052239	0.641826	No	OK	AG	13	31	0.295455	M	L	0.00955988	0.343002	No	OK	AG	14	15	0.482759	M	L	1	1	No	OK	AG	12	6	0.666667	P	F	0.237885	0.884045	No	OK
3_prime_UTR_variant	ENSGALG00000013904	ANKRD46	2	128329064	rs732344125	A	C	AA	CC	AC	90	94	0.48913	M	L	0.82504	1	No	OK	AC	111	94	0.541463	P	F	0.263738	0.898645	No	OK	AC	84	98	0.461538	M	L	0.335252	0.924445	No	OK	AC	114	83	0.57868	P	F	0.0323014	0.55232	No	OK
3_prime_UTR_variant	ENSGALG00000013904	ANKRD46	2	128329348	rs16753029	A	G	AA	GG	AG	95	119	0.443925	M	L	0.115684	0.74672	No	OK	AG	98	110	0.471154	M	L	0.445712	0.99923	No	OK	AG	102	106	0.490385	M	L	0.835282	1	No	OK	AG	110	122	0.474138	M	L	0.470258	1	No	OK
[truncated: 3,623 more rows]
[truncated: 46 more columns]
