# Supplementary material for: RNA-Seq Analyses Identify Frequent Allele Specific Expression and No Evidence of Genomic Imprinting in Specific Embryonic Tissues of Chicken
Source: Sci Rep. 2017 Sep 20;7:11944. doi: 10.1038/s41598-017-12179-9 (PMC5607270; doi:10.1038/s41598-017-12179-9)
Supplement: Supplementary file 3 — Supplementary Dataset 2 [file 41598_2017_12179_MOESM3_ESM.xls]

## Sheet: ASE_SNPs_LV_final
SNP_type	Ensembl_id	gene_name	chrom	pos	dbsnp_id	ref_allele	alt_allele	DNAGT_FF	DNAGT_LL	FL_LV_1378_115-RNA_GT	FL_LV_1378_115-ref_count	FL_LV_1378_115-alt_count	FL_LV_1378_115-ref_ratio	FL_LV_1378_115-POP	FL_LV_1378_115-LOP	FL_LV_1378_115-Pvalue(binomial)	FL_LV_1378_115-Adj_Pvalue	FL_LV_1378_115-significant?	FL_LV_1378_115-status	FL_LV_1378_117-RNA_GT	FL_LV_1378_117-ref_count	FL_LV_1378_117-alt_count	FL_LV_1378_117-ref_ratio	FL_LV_1378_117-POP	FL_LV_1378_117-LOP	FL_LV_1378_117-Pvalue(binomial)	FL_LV_1378_117-Adj_Pvalue	FL_LV_1378_117-significant?	FL_LV_1378_117-status	FL_LV_1379_121-RNA_GT	FL_LV_1379_121-ref_count	FL_LV_1379_121-alt_count	FL_LV_1379_121-ref_ratio	FL_LV_1379_121-POP	FL_LV_1379_121-LOP	FL_LV_1379_121-Pvalue(binomial)	FL_LV_1379_121-Adj_Pvalue	FL_LV_1379_121-significant?	FL_LV_1379_121-status	FL_LV_1379_123-RNA_GT	FL_LV_1379_123-ref_count	FL_LV_1379_123-alt_count	FL_LV_1379_123-ref_ratio	FL_LV_1379_123-POP	FL_LV_1379_123-LOP	FL_LV_1379_123-Pvalue(binomial)	FL_LV_1379_123-Adj_Pvalue	FL_LV_1379_123-significant?	FL_LV_1379_123-status
synonymous_variant	ENSGALG00000006833	ITIH2	1	4104442	rs731210349	A	G	AA	GG	AG	139	102	0.576763	P	F	0.020206	0.347291	No	OK	AG	156	121	0.563177	P	F	0.0408725	0.472016	No	OK	AG	136	96	0.586207	P	F	0.0102987	0.238011	No	OK	AG	150	117	0.561798	P	F	0.0499832	0.570271	No	OK
intron_variant	ENSGALG00000006833	ITIH2	1	4107171	rs314004004	G	A	GG	AA	AG	10	23	0.30303	M	L	0.035082	0.437309	No	OK	AG	18	32	0.36	M	L	0.0649086	0.547041	No	OK	AG	15	41	0.267857	M	L	0.000685564	0.0405355	Yes	OK	AG	9	18	0.333333	M	L	0.122078	0.724408	No	OK
intron_variant	ENSGALG00000006833	ITIH2	1	4109223	rs737397733	G	A	GG	AA	AG	19	11	0.633333	P	F	0.200488	0.818946	No	OK	AG	18	12	0.6	P	F	0.361595	0.932627	No	OK	AG	24	10	0.705882	P	F	0.0243065	0.363194	No	OK	AG	16	13	0.551724	P	F	0.711071	1	No	OK
intron_variant	ENSGALG00000006833	ITIH2	1	4110378	rs735704351	C	A	AA	CC	AC	27	61	0.306818	P	F	0.000374022	0.0264265	Yes	OK	AC	41	58	0.414141	P	F	0.107352	0.652312	No	OK	AC	27	49	0.355263	P	F	0.0154403	0.290344	No	OK	AC	30	50	0.375	P	F	0.0329926	0.486365	No	OK
synonymous_variant	ENSGALG00000006833	ITIH2	1	4110771	rs734032714	T	C	TT	CC	CT	233	156	0.598972	P	F	0.000111114	0.01109	Yes	OK	CT	245	145	0.628205	P	F	4.66676e-07	0.000129555	Yes	OK	CT	253	146	0.634085	P	F	9.42182e-08	2.73764e-05	Yes	OK	CT	263	143	0.647783	P	F	2.70988e-09	2.33321e-06	Yes	OK
intron_variant	ENSGALG00000006833	ITIH2	1	4115015	rs13827450	G	T	TT	GG	GT	15	45	0.25	P	F	0.000134514	0.0123709	Yes	OK	GT	33	27	0.55	M	L	0.518958	1	No	OK	GT	33	24	0.578947	M	L	0.289244	0.892847	No	OK	GT	22	22	0.5	M	L	1	1	No	OK
intron_variant	ENSGALG00000006833	ITIH2	1	4115703	rs740455175	T	G	TT	GG	GT	33	36	0.478261	M	L	0.809949	1	No	OK	GT	32	28	0.533333	P	F	0.698883	1	No	OK	GT	27	23	0.54	P	F	0.671811	1	No	OK	GT	61	26	0.701149	P	F	0.000223689	0.0242703	Yes	OK
intron_variant	ENSGALG00000006833	ITIH2	1	4116578	rs737845769	C	T	CC	TT	CT	48	40	0.545455	P	F	0.455741	0.982057	No	OK	CT	50	31	0.617284	P	F	0.0448285	0.490001	No	OK	CT	46	33	0.582278	P	F	0.176611	0.770571	No	OK	CT	52	35	0.597701	P	F	0.085689	0.694064	No	OK
intron_variant	ENSGALG00000006833	ITIH2	1	4116808	rs315899778	A	G	GG	AA	AG	23	33	0.410714	P	F	0.228806	0.829868	No	OK	AG	12	31	0.27907	P	F	0.00540157	0.149955	No	OK	AG	21	33	0.388889	P	F	0.133674	0.707055	No	OK	AG	15	35	0.3	P	F	0.00660045	0.223918	No	OK
intron_variant	ENSGALG00000006833	ITIH2	1	4117127	rs732641988	T	C	TT	CC	CT	39	28	0.58209	P	F	0.221549	0.829868	No	OK	CT	38	19	0.666667	P	F	0.0163481	0.297655	No	OK	CT	34	23	0.596491	P	F	0.18485	0.781905	No	OK	CT	50	16	0.757576	P	F	3.32824e-05	0.00551763	Yes	OK
intron_variant	ENSGALG00000006833	ITIH2	1	4117224	rs739712637	G	A	GG	AA	AG	54	40	0.574468	P	F	0.179665	0.776774	No	OK	AG	49	29	0.628205	P	F	0.0307865	0.413782	No	OK	AG	37	30	0.552239	P	F	0.463818	0.990314	No	OK	AG	48	22	0.685714	P	F	0.00254756	0.130309	No	OK
intron_variant	ENSGALG00000006833	ITIH2	1	4117237	rs733537005	G	A	GG	AA	AG	57	38	0.6	P	F	0.0642128	0.553311	No	OK	AG	52	25	0.675325	P	F	0.00279905	0.097785	Yes	OK	AG	37	32	0.536232	P	F	0.630456	1	No	OK	AG	58	23	0.716049	P	F	0.000126611	0.015431	Yes	OK
intron_variant	ENSGALG00000006833	ITIH2	1	4117300	rs318029354	C	A	CC	AA	AC	50	18	0.735294	P	F	0.000130839	0.0121928	Yes	OK	AC	47	23	0.671429	P	F	0.00558267	0.153533	No	OK	AC	31	26	0.54386	P	F	0.596642	1	No	OK	AC	51	31	0.621951	P	F	0.0352414	0.486365	No	OK
intron_variant	ENSGALG00000006833	ITIH2	1	4117320	rs312490199	G	T	GG	TT	GT	55	18	0.753425	P	F	1.69136e-05	0.00257446	Yes	OK	GT	46	21	0.686567	P	F	0.00306532	0.104545	No	OK	GT	40	22	0.645161	P	F	0.0300159	0.407237	No	OK	GT	50	29	0.632911	P	F	0.0238198	0.416355	No	OK
synonymous_variant	ENSGALG00000006833	ITIH2	1	4117545	rs312757795	T	C	CC	TT	CT	140	195	0.41791	P	F	0.00311614	0.113076	No	OK	CT	130	207	0.385757	P	F	3.22711e-05	0.00393008	Yes	OK	CT	135	188	0.417957	P	F	0.00374461	0.129313	No	OK	CT	119	220	0.351032	P	F	4.48628e-08	2.34791e-05	Yes	OK
synonymous_variant	ENSGALG00000006833	ITIH2	1	4118524	rs13827441	C	T	CC	TT	CT	212	148	0.588889	P	F	0.000874145	0.0490545	Yes	OK	CT	200	144	0.581395	P	F	0.00296782	0.102164	No	OK	CT	233	146	0.614776	P	F	9.17097e-06	0.00134868	Yes	OK	CT	220	117	0.652819	P	F	2.15887e-08	1.25266e-05	Yes	OK
synonymous_variant	ENSGALG00000006833	ITIH2	1	4120158	.	C	T	TT	CC	CT	196	326	0.375479	P	F	1.38978e-08	6.09113e-06	Yes	OK	CT	207	287	0.419028	P	F	0.000368857	0.0241704	Yes	OK	CT	201	355	0.361511	P	F	6.58777e-11	4.27733e-08	Yes	OK	CT	183	327	0.358824	P	F	1.84409e-10	2.59056e-07	Yes	OK
synonymous_variant	ENSGALG00000006833	ITIH2	1	4120965	rs733388001	C	T	CC	TT	CT	182	109	0.62543	P	F	2.22029e-05	0.00321027	Yes	OK	CT	151	123	0.551095	P	F	0.102689	0.652312	No	OK	CT	168	102	0.622222	P	F	7.06627e-05	0.00690808	Yes	OK	CT	173	95	0.645522	P	F	2.18646e-06	0.00058576	Yes	OK
intron_variant	ENSGALG00000006833	ITIH2	1	4121210	rs739246187	G	A	GG	AA	AA	NA	28	0	M	L	NA	NA	Yes	OK	AA	NA	23	0	M	L	NA	NA	Yes	OK	AA	NA	23	0	M	L	NA	NA	Yes	OK	AA	NA	29	0	M	L	NA	NA	Yes	OK
intron_variant	ENSGALG00000006833	ITIH2	1	4121228	rs735687781	C	G	CC	GG	GG	NA	46	0	M	L	NA	NA	Yes	OK	GG	NA	39	0	M	L	NA	NA	Yes	OK	GG	NA	38	0	M	L	NA	NA	Yes	OK	GG	NA	46	0	M	L	NA	NA	Yes	OK
intron_variant	ENSGALG00000006833	ITIH2	1	4121345	rs739693205	A	G	AA	GG	NA	NA	NA	NA	NA	NA	NA	NA	No	GQ<30	NA	NA	NA	NA	NA	NA	NA	NA	No	DP<10;GQ<30	NA	NA	NA	NA	NA	NA	NA	NA	No	DP<10;GQ<30	NA	NA	NA	NA	NA	NA	NA	NA	No	DP<10;GQ<30
intron_variant	ENSGALG00000006833	ITIH2	1	4121428	rs733480301	T	A	TT	AA	NA	NA	NA	NA	NA	NA	NA	NA	No	DP<10;GQ<30	NA	NA	NA	NA	NA	NA	NA	NA	No	DP<10;GQ<30	NA	NA	NA	NA	NA	NA	NA	NA	No	DP<10;GQ<30	AA	NA	10	0	M	L	NA	NA	Yes	OK
intron_variant	ENSGALG00000006833	ITIH2	1	4121509	rs734639755	T	C	TT	CC	NA	NA	NA	NA	NA	NA	NA	NA	No	DP<10;GQ<30	NA	NA	NA	NA	NA	NA	NA	NA	No	DP<10;GQ<30	NA	NA	NA	NA	NA	NA	NA	NA	No	DP<10;GQ<30	CC	NA	12	0	M	L	NA	NA	Yes	OK
intron_variant	ENSGALG00000006833	ITIH2	1	4121580	rs741462880	T	C	CC	TT	NA	NA	NA	NA	NA	NA	NA	NA	No	DP<10;GQ<30	NA	NA	NA	NA	NA	NA	NA	NA	No	DP<10;GQ<30	NA	NA	NA	NA	NA	NA	NA	NA	No	DP<10;GQ<30	TT	10	NA	1	M	L	NA	NA	Yes	OK
intron_variant	ENSGALG00000006833	ITIH2	1	4121621	rs738649923	G	A	GG	AA	NA	NA	NA	NA	NA	NA	NA	NA	No	DP<10;GQ<30	NA	NA	NA	NA	NA	NA	NA	NA	No	DP<10	NA	NA	NA	NA	NA	NA	NA	NA	No	DP<10;GQ<30	AA	NA	13	0	M	L	NA	NA	Yes	OK
intron_variant	ENSGALG00000006833	ITIH2	1	4121710	rs737726422	C	T	CC	TT	NA	NA	NA	NA	NA	NA	NA	NA	No	DP<10;GQ<30	TT	NA	10	0	M	L	NA	NA	Yes	OK	NA	NA	NA	NA	NA	NA	NA	NA	No	DP<10;GQ<30	NA	NA	NA	NA	NA	NA	NA	NA	No	DP<10
intron_variant	ENSGALG00000006833	ITIH2	1	4121711	.	G	A	AA	GG	NA	NA	NA	NA	NA	NA	NA	NA	No	DP<10;GQ<30	GG	10	NA	1	M	L	NA	NA	Yes	OK	NA	NA	NA	NA	NA	NA	NA	NA	No	DP<10;GQ<30	NA	NA	NA	NA	NA	NA	NA	NA	No	DP<10;GQ<30
intron_variant	ENSGALG00000006833	ITIH2	1	4122735	rs740675366	G	T	TT	GG	NA	NA	NA	NA	NA	NA	NA	NA	No	DP<10;GQ<30	NA	NA	NA	NA	NA	NA	NA	NA	No	DP<10;GQ<30	NA	NA	NA	NA	NA	NA	NA	NA	No	DP<10;GQ<30	NA	NA	NA	NA	NA	NA	NA	NA	No	DP<10;GQ<30
intron_variant	ENSGALG00000006833	ITIH2	1	4122752	rs731646270	C	G	CC	GG	NA	NA	NA	NA	NA	NA	NA	NA	No	DP<10;GQ<30	NA	NA	NA	NA	NA	NA	NA	NA	No	DP<10;GQ<30	NA	NA	NA	NA	NA	NA	NA	NA	No	DP<10;GQ<30	NA	NA	NA	NA	NA	NA	NA	NA	No	DP<10;GQ<30
synonymous_variant	ENSGALG00000006833	ITIH2	1	4122958	.	T	C	CC	TT	CT	188	273	0.407809	P	F	8.76311e-05	0.00931222	Yes	OK	CT	196	227	0.463357	P	F	0.144572	0.710256	No	OK	CT	191	260	0.423503	P	F	0.00133887	0.0644382	Yes	OK	CT	161	231	0.410714	P	F	0.000476953	0.0422935	Yes	OK
synonymous_variant	ENSGALG00000006833	ITIH2	1	4122964	rs738489127	C	T	CC	TT	CT	310	230	0.574074	P	F	0.000661155	0.0400549	Yes	OK	CT	275	230	0.544554	P	F	0.0501255	0.517242	No	OK	CT	325	234	0.581395	P	F	0.000136557	0.011603	Yes	OK	CT	305	197	0.60757	P	F	1.64124e-06	0.000466025	Yes	OK
missense_variant	ENSGALG00000006833	ITIH2	1	4125706	.	A	G	AA	GG	AG	225	131	0.632022	P	F	7.17543e-07	0.000189878	Yes	OK	AG	213	124	0.632047	P	F	1.43282e-06	0.000317937	Yes	OK	AG	236	128	0.648352	P	F	1.61665e-08	5.856e-06	Yes	OK	AG	231	131	0.638122	P	F	1.64597e-07	7.08591e-05	Yes	OK
synonymous_variant	ENSGALG00000006833	ITIH2	1	4126430	rs734548673	C	T	CC	TT	CT	102	64	0.614458	P	F	0.00394669	0.130857	No	OK	CT	93	74	0.556886	P	F	0.163459	0.761215	No	OK	CT	100	67	0.598802	P	F	0.0130407	0.261361	No	OK	CT	98	67	0.593939	P	F	0.019242	0.379873	No	OK
synonymous_variant	ENSGALG00000006833	ITIH2	1	4126505	rs13827433	T	C	TT	CC	CT	292	190	0.605809	P	F	3.89849e-06	0.000798195	Yes	OK	CT	312	194	0.616601	P	F	1.75056e-07	5.64951e-05	Yes	OK	CT	311	176	0.638604	P	F	9.93507e-10	4.68336e-07	Yes	OK	CT	336	163	0.673347	P	F	7.35962e-15	1.96436e-11	Yes	OK
synonymous_variant	ENSGALG00000006833	ITIH2	1	4127789	rs731248390	T	C	TT	CC	CT	124	89	0.58216	P	F	0.0196109	0.342946	No	OK	CT	117	73	0.615789	P	F	0.00173787	0.0713327	Yes	OK	CT	107	67	0.614943	P	F	0.00299994	0.108984	No	OK	CT	114	68	0.626374	P	F	0.000803933	0.0611333	Yes	OK
3_prime_UTR_variant	ENSGALG00000006769	KIN	1	4130014	rs734677787	T	C	CC	TT	CT	84	48	0.636364	M	L	0.00219353	0.090407	Yes	OK	CT	53	43	0.552083	M	L	0.358398	0.93261	No	OK	CT	110	79	0.582011	M	L	0.0288283	0.401587	No	OK	CT	55	26	0.679012	M	L	0.00168864	0.100831	No	OK
3_prime_UTR_variant	ENSGALG00000006769	KIN	1	4130099	rs737031369	A	C	CC	AA	AC	36	50	0.418605	P	F	0.160578	0.761673	No	OK	AC	33	47	0.4125	P	F	0.145635	0.710256	No	OK	AC	50	55	0.47619	P	F	0.696468	1	No	OK	AC	30	43	0.410959	P	F	0.159712	0.80139	No	OK
3_prime_UTR_variant	ENSGALG00000006769	KIN	1	4130141	rs741766085	A	C	CC	AA	AC	49	60	0.449541	P	F	0.338185	0.911383	No	OK	AC	42	67	0.385321	P	F	0.0210864	0.338947	No	OK	AC	64	77	0.453901	P	F	0.312213	0.913928	No	OK	AC	26	57	0.313253	P	F	0.000877552	0.0650897	Yes	OK
synonymous_variant	ENSGALG00000006690	ECHDC3	1	6035272	rs10722384	C	T	CC	TT	CT	84	113	0.426396	M	L	0.0457767	0.496726	No	OK	CT	97	120	0.447005	M	L	0.135133	0.710256	No	OK	CT	83	108	0.434555	M	L	0.0821913	0.603076	No	OK	CT	75	92	0.449102	M	L	0.215552	0.859455	No	OK
downstream_gene_variant	ENSGALG00000006690	ECHDC3	1	6036208	rs741320679	A	T	AA	TT	NA	NA	NA	NA	NA	NA	NA	NA	No	DP<10;GQ<30	AT	3	18	0.142857	M	L	0.00148964	0.0643149	Yes	OK	AT	3	9	0.25	M	L	0.145996	0.711819	No	OK	AT	6	9	0.4	M	L	0.607239	1	No	OK
downstream_gene_variant	ENSGALG00000006690	ECHDC3	1	6037896	rs734970228	G	C	GG	CC	NA	NA	NA	NA	NA	NA	NA	NA	No	DP<10;GQ<30	CG	3	10	0.230769	M	L	0.0922852	0.627854	No	OK	CG	3	8	0.272727	M	L	0.226562	0.820437	No	OK	NA	NA	NA	NA	NA	NA	NA	NA	No	DP<10
downstream_gene_variant	ENSGALG00000006690	ECHDC3	1	6038753	rs313670626	A	G	GG	AA	NA	NA	NA	NA	NA	NA	NA	NA	No	GQ<30	AG	11	6	0.647059	M	L	0.332306	0.918552	No	OK	AG	25	6	0.806452	M	L	0.00087791	0.0486484	Yes	OK	AG	14	3	0.823529	M	L	0.0127258	0.307947	No	OK
downstream_gene_variant	ENSGALG00000006690	ECHDC3	1	6038908	rs314805307	G	C	GG	CC	CG	2	8	0.2	M	L	0.109375	0.665654	No	OK	CG	4	14	0.222222	M	L	0.0308838	0.413782	No	OK	CG	11	29	0.275	M	L	0.00642658	0.181501	No	OK	CG	4	13	0.235294	M	L	0.0490417	0.564125	No	OK
downstream_gene_variant	ENSGALG00000006690	ECHDC3	1	6039030	rs317015608	C	T	TT	CC	CT	13	5	0.722222	M	L	0.0962524	0.643902	No	OK	CT	18	5	0.782609	M	L	0.010622	0.229106	No	OK	NA	NA	NA	NA	NA	NA	NA	NA	No	GQ<30	NA	NA	NA	NA	NA	NA	NA	NA	No	GQ<30
downstream_gene_variant	ENSGALG00000006690	ECHDC3	1	6039042	rs317921992	G	A	AA	GG	AG	14	4	0.777778	M	L	0.0308838	0.422581	No	OK	AG	13	7	0.65	M	L	0.263176	0.86204	No	OK	AG	20	3	0.869565	M	L	0.000488281	0.0322476	Yes	OK	AG	16	4	0.8	M	L	0.0118179	0.301273	No	OK
intergenic_region	ENSGALG00000006690-ENSGALG00000006700	ECHDC3-PROSER2	1	6040589	rs312986192	T	C	TT	CC	TT	10	NA	1	P	F	NA	NA	Yes	OK	CT	7	3	0.7	P	F	0.34375	0.918552	No	OK	CT	6	5	0.545455	P	F	0.774414	1	No	OK	CT	7	3	0.7	P	F	0.34375	0.937715	No	OK
3_prime_UTR_variant	ENSGALG00000006694	UPF2	1	6084518	.	C	T	TT	CC	NA	NA	NA	NA	NA	NA	NA	NA	No	GQ<30	NA	NA	NA	NA	NA	NA	NA	NA	No	DP<10	CT	6	27	0.181818	P	F	0.000324063	0.0230883	Yes	OK	NA	NA	NA	NA	NA	NA	NA	NA	No	GQ<30
5_prime_UTR_variant	ENSGALG00000013967	NUDT5	1	6191235	rs733263894	T	C	CC	TT	CT	45	34	0.56962	M	L	0.260426	0.864321	No	OK	CT	68	45	0.60177	M	L	0.0380186	0.458733	No	OK	CT	62	46	0.574074	M	L	0.148576	0.720013	No	OK	CT	42	20	0.677419	M	L	0.00714873	0.233421	No	OK
5_prime_UTR_variant	ENSGALG00000013967	NUDT5	1	6193718	rs736710490	G	A	AA	GG	AG	22	10	0.6875	M	L	0.0501025	0.516682	No	OK	AG	25	6	0.806452	M	L	0.00087791	0.0440971	Yes	OK	AG	31	10	0.756098	M	L	0.00145049	0.0682822	Yes	OK	AG	23	9	0.71875	M	L	0.0200616	0.385461	No	OK
3_prime_UTR_variant	ENSGALG00000014038	CDC123	1	6230057	rs16749304	G	C	GG	CC	CG	24	5	0.827586	P	F	0.000546113	0.0338904	Yes	OK	CG	28	21	0.571429	P	F	0.391603	0.942607	No	OK	CG	21	24	0.466667	M	L	0.765992	1	No	OK	CG	6	7	0.461538	M	L	1	1	No	OK
downstream_gene_variant	ENSGALG00000014038	CDC123	1	6230523	rs734810502	C	T	CC	TT	CT	3	9	0.25	M	L	0.145996	0.718959	No	OK	CT	6	23	0.206897	M	L	0.0023157	0.0874745	Yes	OK	CT	6	12	0.333333	M	L	0.237885	0.829727	No	OK	NA	NA	NA	NA	NA	NA	NA	NA	No	DP<10;GQ<30
downstream_gene_variant	ENSGALG00000014038	CDC123	1	6230538	rs312625583	A	G	GG	AA	NA	NA	NA	NA	NA	NA	NA	NA	No	DP<10	AG	23	5	0.821429	M	L	0.000912234	0.0444379	Yes	OK	AG	7	7	0.5	M	L	1	1	No	OK	AG	8	3	0.727273	M	L	0.226562	0.859455	No	OK
3_prime_UTR_variant	ENSGALG00000014565	PHYH	1	6605273	rs740706582	C	T	CC	TT	CT	105	66	0.614035	P	F	0.00353798	0.12267	No	OK	CT	97	61	0.613924	P	F	0.00519732	0.14688	No	OK	CT	97	78	0.554286	P	F	0.173444	0.770571	No	OK	CT	96	78	0.551724	P	F	0.197338	0.859455	No	OK
3_prime_UTR_variant	ENSGALG00000014565	PHYH	1	6605276	rs734587965	C	T	CC	TT	CT	105	67	0.610465	P	F	0.00464181	0.143553	No	OK	CT	98	60	0.620253	P	F	0.00311962	0.105838	No	OK	CT	97	79	0.551136	P	F	0.199909	0.811485	No	OK	CT	96	80	0.545455	P	F	0.258134	0.889741	No	OK
downstream_gene_variant	ENSGALG00000008439	CD36	1	11005316	rs739296281	T	C	CC	TT	CT	42	26	0.617647	M	L	0.0681187	0.572417	No	OK	CT	45	28	0.616438	M	L	0.06037	0.547041	No	OK	CT	74	44	0.627119	M	L	0.00733002	0.195233	No	OK	CT	49	28	0.636364	M	L	0.0220335	0.402254	No	OK
synonymous_variant	ENSGALG00000008439	CD36	1	11006716	.	G	A	AA	GG	AG	135	69	0.661765	M	L	4.45436e-06	0.00087374	Yes	OK	AG	104	80	0.565217	M	L	0.0896918	0.627854	No	OK	AG	169	131	0.563333	M	L	0.0324908	0.426257	No	OK	AG	97	79	0.551136	M	L	0.199909	0.859455	No	OK
synonymous_variant	ENSGALG00000008439	CD36	1	11017752	rs13833501	C	A	AA	CC	AC	113	99	0.533019	M	L	0.37198	0.933784	No	OK	AC	63	81	0.4375	P	F	0.15634	0.738183	No	OK	AC	186	131	0.586751	M	L	0.00236934	0.0939329	Yes	OK	AC	120	90	0.571429	M	L	0.0451141	0.548833	No	OK
synonymous_variant	ENSGALG00000029006	SYPL1	1	14005416	rs315078471	G	A	AA	GG	NA	NA	NA	NA	NA	NA	NA	NA	No	DP<10;GQ<30	AA	NA	11	0	P	F	NA	NA	Yes	OK	NA	NA	NA	NA	NA	NA	NA	NA	No	DP<10;GQ<30	NA	NA	NA	NA	NA	NA	NA	NA	No	DP<10;GQ<30
synonymous_variant	ENSGALG00000029006	SYPL1	1	14007135	rs314414908	T	C	CC	TT	CC	NA	13	0	P	F	NA	NA	Yes	OK	NA	NA	NA	NA	NA	NA	NA	NA	No	DP<10;GQ<30	NA	NA	NA	NA	NA	NA	NA	NA	No	DP<10;GQ<30	NA	NA	NA	NA	NA	NA	NA	NA	No	DP<10;GQ<30
synonymous_variant	ENSGALG00000029006	SYPL1	1	14007231	rs316044372	A	T	TT	AA	TT	NA	10	0	P	F	NA	NA	Yes	OK	NA	NA	NA	NA	NA	NA	NA	NA	No	DP<10;GQ<30	NA	NA	NA	NA	NA	NA	NA	NA	No	DP<10;GQ<30	NA	NA	NA	NA	NA	NA	NA	NA	No	DP<10;GQ<30
3_prime_UTR_variant	ENSGALG00000008009	BCAP29	1	14590601	rs318231925	A	G	GG	AA	AG	39	73	0.348214	P	F	0.00169468	0.0747419	Yes	OK	AG	78	63	0.553191	M	L	0.238287	0.842291	No	OK	AG	78	64	0.549296	M	L	0.27525	0.877039	No	OK	AG	51	53	0.490385	P	F	0.921949	1	No	OK
3_prime_UTR_variant	ENSGALG00000008009	BCAP29	1	14591240	rs736428000	C	T	TT	CC	CT	11	21	0.34375	P	F	0.110184	0.665654	No	OK	CT	20	50	0.285714	P	F	0.000440285	0.0270834	Yes	OK	CT	10	37	0.212766	P	F	9.84888e-05	0.00911074	Yes	OK	CT	8	18	0.307692	P	F	0.0755187	0.658508	No	OK
synonymous_variant	ENSGALG00000007931	DLD	1	14667636	rs13829194	G	A	GG	AA	AG	64	78	0.450704	M	L	0.27525	0.883292	No	OK	AG	57	87	0.395833	M	L	0.0153705	0.287146	No	OK	AG	77	104	0.425414	M	L	0.0529889	0.513353	No	OK	AG	48	69	0.410256	M	L	0.0639959	0.605133	No	OK
synonymous_variant	ENSGALG00000007905	LAMB1	1	14684121	rs317072206	G	A	GG	AA	AG	88	100	0.468085	M	L	0.422479	0.953629	No	OK	AG	46	68	0.403509	M	L	0.0487247	0.511514	No	OK	AG	93	119	0.438679	M	L	0.0857373	0.622446	No	OK	AG	90	91	0.497238	M	L	1	1	No	OK
synonymous_variant	ENSGALG00000007905	LAMB1	1	14714975	rs732088949	G	A	AA	GG	AG	110	110	0.5	M	L	1	1	No	OK	AG	64	31	0.673684	M	L	0.000924644	0.0448731	Yes	OK	AG	95	101	0.484694	P	F	0.721085	1	No	OK	AG	112	84	0.571429	M	L	0.0535063	0.58476	No	OK
synonymous_variant	ENSGALG00000007098	KIF21A	1	15204811	rs80652424	A	G	AA	GG	AG	11	9	0.55	P	F	0.823803	1	No	OK	AG	9	3	0.75	P	F	0.145996	0.710256	No	OK	AG	8	17	0.32	M	L	0.107752	0.65469	No	OK	AG	2	13	0.133333	M	L	0.00738525	0.235588	No	OK
3_prime_UTR_variant	ENSGALG00000007098	KIF21A	1	15233402	rs14717264	A	G	AA	GG	AG	15	16	0.483871	M	L	1	1	No	OK	AG	8	11	0.421053	M	L	0.647606	1	No	OK	AG	24	27	0.470588	M	L	0.779768	1	No	OK	AG	26	14	0.65	P	F	0.0806905	0.665958	No	OK
synonymous_variant	ENSGALG00000006975	TBC1D22A	1	16149501	rs732558156	C	T	CC	TT	CT	7	4	0.636364	P	F	0.548828	1	No	OK	CT	8	10	0.444444	M	L	0.814529	1	No	OK	CT	7	24	0.225806	M	L	0.00332689	0.117662	No	OK	CT	3	11	0.214286	M	L	0.057373	0.596254	No	OK
synonymous_variant	ENSGALG00000008539	ALG12	1	18649202	rs735444592	A	G	AA	GG	AG	40	58	0.408163	M	L	0.0854106	0.635313	No	OK	AG	40	32	0.555556	P	F	0.409579	0.962998	No	OK	AG	57	60	0.487179	M	L	0.853408	1	No	OK	AG	35	46	0.432099	M	L	0.266412	0.889741	No	OK
synonymous_variant	ENSGALG00000008539	ALG12	1	18650809	rs313163776	T	C	TT	CC	CT	29	62	0.318681	M	L	0.000705341	0.0416466	Yes	OK	CT	36	44	0.45	M	L	0.434042	0.979127	No	OK	CT	46	70	0.396552	M	L	0.032272	0.423549	No	OK	CT	30	46	0.394737	M	L	0.0846461	0.69176	No	OK
3_prime_UTR_variant	ENSGALG00000008694	SELO	1	20081297	rs739172874	C	T	TT	CC	CT	8	19	0.296296	P	F	0.052239	0.525913	No	OK	CT	23	10	0.69697	M	L	0.035082	0.434913	No	OK	CT	32	14	0.695652	M	L	0.0113516	0.248177	No	OK	CT	19	10	0.655172	M	L	0.136046	0.759755	No	OK
3_prime_UTR_variant	ENSGALG00000008694	SELO	1	20081562	.	G	A	AA	GG	AG	16	5	0.761905	M	L	0.0266037	0.399269	No	OK	AG	8	5	0.615385	M	L	0.581055	1	No	OK	AG	16	17	0.484848	P	F	1	1	No	OK	AG	13	5	0.722222	M	L	0.0962524	0.695096	No	OK
3_prime_UTR_variant	ENSGALG00000008694	SELO	1	20081786	rs80715479	T	C	TT	CC	NA	NA	NA	NA	NA	NA	NA	NA	No	DP<10;GQ<30	NA	NA	NA	NA	NA	NA	NA	NA	No	DP<10	NA	NA	NA	NA	NA	NA	NA	NA	No	DP<10	NA	NA	NA	NA	NA	NA	NA	NA	No	DP<10
3_prime_UTR_variant	ENSGALG00000008694	SELO	1	20082364	rs737586145	C	T	CC	TT	CT	4	13	0.235294	M	L	0.0490417	0.511715	No	OK	CT	7	9	0.4375	M	L	0.803619	1	No	OK	CT	14	16	0.466667	M	L	0.855536	1	No	OK	CT	12	14	0.461538	M	L	0.845019	1	No	OK
synonymous_variant	ENSGALG00000008612	MAPK11	1	20192609	rs735879596	T	C	CC	TT	CT	10	3	0.769231	M	L	0.0922852	0.638926	No	OK	CT	8	3	0.727273	M	L	0.226562	0.832162	No	OK	CT	13	6	0.684211	M	L	0.167068	0.75653	No	OK	NA	NA	NA	NA	NA	NA	NA	NA	No	GQ<30
upstream_gene_variant	ENSGALG00000028694	ZNF800	1	20642591	rs734023229	A	C	CC	AA	NA	NA	NA	NA	NA	NA	NA	NA	No	DP<10;GQ<30	AA	10	NA	1	M	L	NA	NA	Yes	OK	NA	NA	NA	NA	NA	NA	NA	NA	No	DP<10	NA	NA	NA	NA	NA	NA	NA	NA	No	DP<10;GQ<30
3_prime_UTR_variant	ENSGALG00000008821	NDUFA5	1	22082928	rs29005603	C	T	CC	TT	CT	40	14	0.740741	P	F	0.000535436	0.0334498	Yes	OK	CT	70	32	0.686275	P	F	0.000213391	0.0162039	Yes	OK	CT	42	16	0.724138	P	F	0.000861782	0.0481423	Yes	OK	CT	29	16	0.644444	P	F	0.0724543	0.652455	No	OK
3_prime_UTR_variant	ENSGALG00000008821	NDUFA5	1	22083045	rs29005604	T	C	TT	CC	CT	33	20	0.622642	P	F	0.0983706	0.649497	No	OK	CT	62	30	0.673913	P	F	0.00111093	0.0514936	Yes	OK	CT	35	14	0.714286	P	F	0.00380165	0.130172	No	OK	CT	21	11	0.65625	P	F	0.110184	0.704751	No	OK
3_prime_UTR_variant	ENSGALG00000008821	NDUFA5	1	22083224	rs29005605	T	C	TT	CC	CT	39	22	0.639344	P	F	0.039617	0.464961	No	OK	CT	57	53	0.518182	P	F	0.775003	1	No	OK	CT	36	21	0.631579	P	F	0.0627367	0.543201	No	OK	CT	32	13	0.711111	P	F	0.00660882	0.223918	No	OK
synonymous_variant	ENSGALG00000008953	AASS	1	22639963	rs317986527	G	C	GG	CC	CG	26	22	0.541667	P	F	0.665466	1	No	OK	CG	17	8	0.68	P	F	0.107752	0.652312	No	OK	CG	41	24	0.630769	P	F	0.0463535	0.49141	No	OK	CG	29	7	0.805556	P	F	0.000312551	0.0305579	Yes	OK
synonymous_variant	ENSGALG00000008953	AASS	1	22652030	rs15208825	G	C	GG	CC	CG	16	12	0.571429	P	F	0.571588	1	No	OK	CG	22	7	0.758621	P	F	0.00813006	0.192218	No	OK	CG	29	25	0.537037	P	F	0.683489	1	No	OK	CG	13	14	0.481481	M	L	1	1	No	OK
3_prime_UTR_variant	ENSGALG00000008953	AASS	1	22666664	rs14799402	A	C	CC	AA	AC	32	41	0.438356	P	F	0.349182	0.919245	No	OK	AC	20	42	0.322581	P	F	0.00714873	0.182357	No	OK	AC	47	84	0.358779	P	F	0.00155817	0.0703197	Yes	OK	AC	25	32	0.438596	P	F	0.427043	0.980153	No	OK
3_prime_UTR_variant	ENSGALG00000008953	AASS	1	22666717	rs314125486	A	G	GG	AA	AG	33	37	0.471429	P	F	0.720203	1	No	OK	AG	23	43	0.348485	P	F	0.0186573	0.321249	No	OK	AG	48	70	0.40678	P	F	0.0527483	0.511173	No	OK	AG	20	29	0.408163	P	F	0.25287	0.889741	No	OK
3_prime_UTR_variant	ENSGALG00000008953	AASS	1	22667811	rs317600311	G	A	AA	GG	AG	28	24	0.538462	M	L	0.677809	1	No	OK	AG	34	26	0.566667	M	L	0.366294	0.939861	No	OK	AG	45	61	0.424528	P	F	0.144782	0.711819	No	OK	AG	17	20	0.459459	P	F	0.742829	1	No	OK
3_prime_UTR_variant	ENSGALG00000008953	AASS	1	22668487	rs737211295	G	C	CC	GG	CG	31	36	0.462687	P	F	0.625407	1	No	OK	CG	30	63	0.322581	P	F	0.000810009	0.0428541	Yes	OK	CG	51	75	0.404762	P	F	0.0400358	0.458947	No	OK	CG	21	27	0.4375	P	F	0.470879	1	No	OK
3_prime_UTR_variant	ENSGALG00000008953	AASS	1	22668586	rs13746355	T	C	CC	TT	CT	23	52	0.306667	P	F	0.00107952	0.0562833	Yes	OK	CT	31	36	0.462687	P	F	0.625407	1	No	OK	CT	53	67	0.441667	P	F	0.235203	0.829727	No	OK	CT	21	40	0.344262	P	F	0.0204147	0.390042	No	OK
3_prime_UTR_variant	ENSGALG00000008953	AASS	1	22668650	rs733667473	T	A	AA	TT	AT	25	22	0.531915	M	L	0.770867	1	No	OK	AT	39	24	0.619048	M	L	0.0769258	0.595702	No	OK	AT	60	38	0.612245	M	L	0.03336	0.429977	No	OK	AT	23	17	0.575	M	L	0.429591	0.982116	No	OK
synonymous_variant	ENSGALG00000009002	CPED1	1	23119690	rs315469175	C	T	TT	CC	NA	NA	NA	NA	NA	NA	NA	NA	No	DP<10	NA	NA	NA	NA	NA	NA	NA	NA	No	DP<10;GQ<30	NA	NA	NA	NA	NA	NA	NA	NA	No	DP<10;GQ<30	CT	7	3	0.7	M	L	0.34375	0.937715	No	OK
synonymous_variant	ENSGALG00000009029	TSPAN12	1	23272787	rs736112879	G	A	AA	GG	AG	50	47	0.515464	M	L	0.839214	1	No	OK	AG	57	46	0.553398	M	L	0.324479	0.918552	No	OK	AG	79	63	0.556338	M	L	0.207958	0.815102	No	OK	AG	43	43	0.5	M	L	1	1	No	OK
3_prime_UTR_variant	ENSGALG00000009029	TSPAN12	1	23281958	rs315838901	G	T	GG	TT	GT	59	87	0.40411	M	L	0.0251114	0.385958	No	OK	GT	69	103	0.401163	M	L	0.0116422	0.242429	No	OK	GT	87	105	0.453125	M	L	0.219772	0.820437	No	OK	GT	60	70	0.461538	M	L	0.430021	0.982931	No	OK
3_prime_UTR_variant	ENSGALG00000009029	TSPAN12	1	23283059	rs314194590	T	C	TT	CC	CT	8	13	0.380952	M	L	0.38331	0.933784	No	OK	CT	6	18	0.25	M	L	0.0226558	0.346933	No	OK	CT	12	18	0.4	M	L	0.361595	0.92929	No	OK	CT	6	9	0.4	M	L	0.607239	1	No	OK
3_prime_UTR_variant	ENSGALG00000009385	CAPZA2	1	24744228	rs15212666	T	C	CC	TT	CT	20	8	0.714286	M	L	0.0356981	0.437645	No	OK	CT	35	30	0.538462	M	L	0.620145	1	No	OK	CT	41	53	0.43617	P	F	0.256442	0.858918	No	OK	CT	21	24	0.466667	P	F	0.765992	1	No	OK
3_prime_UTR_variant	ENSGALG00000026838	MDFIC	1	25704518	rs317518553	T	C	TT	CC	CT	6	11	0.352941	M	L	0.332306	0.911383	No	OK	CT	8	10	0.444444	M	L	0.814529	1	No	OK	CT	15	20	0.428571	M	L	0.49956	1	No	OK	CT	15	4	0.789474	P	F	0.0192108	0.379819	No	OK
intergenic_region	ENSGALG00000009435-ENSGALG00000009439	PPP1R3A-GPR85	1	26594848	rs315234006	A	T	AA	TT	AT	30	37	0.447761	M	L	0.463818	0.99132	No	OK	AT	50	30	0.625	P	F	0.0329926	0.43173	No	OK	AT	25	37	0.403226	M	L	0.161881	0.752996	No	OK	AT	35	19	0.648148	P	F	0.0402236	0.524735	No	OK
intergenic_region	ENSGALG00000009435-ENSGALG00000009439	PPP1R3A-GPR85	1	26595013	rs734613922	T	C	CC	TT	CT	16	11	0.592593	M	L	0.442068	0.976379	No	OK	CT	21	15	0.583333	M	L	0.405032	0.959017	No	OK	CT	24	13	0.648649	M	L	0.0988717	0.635245	No	OK	CT	18	3	0.857143	M	L	0.00148964	0.0933087	Yes	OK
synonymous_variant	ENSGALG00000009443	TMEM168	1	26764972	rs314605576	A	G	GG	AA	AG	15	6	0.714286	M	L	0.0783539	0.599026	No	OK	AG	9	6	0.6	M	L	0.607239	1	No	OK	AG	17	10	0.62963	M	L	0.247789	0.848063	No	OK	AG	10	5	0.666667	M	L	0.301758	0.932073	No	OK
3_prime_UTR_variant	ENSGALG00000009443	TMEM168	1	26765528	rs314107433	G	A	GG	AA	AG	7	6	0.538462	P	F	0.790527	1	No	OK	AG	11	11	0.5	M	L	1	1	No	OK	AG	17	10	0.62963	P	F	0.247789	0.848063	No	OK	NA	NA	NA	NA	NA	NA	NA	NA	No	DP<10
3_prime_UTR_variant	ENSGALG00000009443	TMEM168	1	26765802	rs314686641	A	G	AA	GG	AG	4	19	0.173913	M	L	0.00259948	0.0990379	Yes	OK	AG	4	11	0.266667	M	L	0.118469	0.663191	No	OK	AG	10	14	0.416667	M	L	0.541256	1	No	OK	AG	8	5	0.615385	P	F	0.581055	1	No	OK
downstream_gene_variant	ENSGALG00000009586	IRAK4	1	30025827	rs10725902	C	T	CC	TT	CT	10	9	0.526316	P	F	0.823803	1	No	OK	CT	15	12	0.555556	P	F	0.701108	1	No	OK	CT	27	19	0.586957	P	F	0.301996	0.900622	No	OK	CT	12	6	0.666667	P	F	0.237885	0.867875	No	OK
synonymous_variant	ENSGALG00000009601	NELL2	1	30321108	rs315300229	G	A	GG	AA	AG	27	22	0.55102	P	F	0.568172	1	No	OK	AG	27	25	0.519231	P	F	0.889884	1	No	OK	AG	38	49	0.436782	M	L	0.283607	0.886398	No	OK	AG	26	26	0.5	M	L	1	1	No	OK
intergenic_region	ENSGALG00000009730-ENSGALG00000009739	SLC38A4-AMIGO2	1	31088099	rs312275169	A	G	GG	AA	AG	97	128	0.431111	P	F	0.0452596	0.491495	No	OK	AG	117	220	0.347181	P	F	2.15887e-08	9.77857e-06	Yes	OK	AG	72	110	0.395604	P	F	0.00594258	0.172862	No	OK	AG	82	109	0.429319	P	F	0.0596478	0.605133	No	OK
intergenic_region	ENSGALG00000009730-ENSGALG00000009739	SLC38A4-AMIGO2	1	31090719	rs313659463	A	G	GG	AA	AG	50	96	0.342466	P	F	0.000175033	0.0152654	Yes	OK	AG	84	130	0.392523	P	F	0.00202571	0.0803377	Yes	OK	AG	41	69	0.372727	P	F	0.00972219	0.227128	No	OK	AG	34	65	0.343434	P	F	0.00239463	0.128046	No	OK
synonymous_variant	ENSGALG00000009747	XRCC6BP1	1	31391256	rs313249985	G	A	GG	AA	AG	48	66	0.421053	M	L	0.110939	0.669503	No	OK	AG	76	88	0.463415	M	L	0.39043	0.942607	No	OK	AG	37	75	0.330357	M	L	0.000420968	0.028349	Yes	OK	AG	28	39	0.41791	M	L	0.221549	0.859455	No	OK
downstream_gene_variant	ENSGALG00000009747	XRCC6BP1	1	31391385	rs14806950	C	T	TT	CC	CT	72	34	0.679245	M	L	0.000284529	0.0218061	Yes	OK	CT	65	43	0.601852	M	L	0.0428072	0.480042	No	OK	CT	45	41	0.523256	M	L	0.746534	1	No	OK	CT	36	24	0.6	M	L	0.155002	0.780743	No	OK
synonymous_variant	ENSGALG00000009940	SLC35E3	1	35236784	rs737690106	G	A	AA	GG	AG	57	84	0.404255	P	F	0.0281953	0.414507	No	OK	AG	47	67	0.412281	P	F	0.0746925	0.595702	No	OK	AG	42	76	0.355932	P	F	0.00224267	0.0907123	Yes	OK	AG	35	74	0.321101	P	F	0.000237468	0.0255575	Yes	OK
synonymous_variant	ENSGALG00000010177	ZFC3H1	1	36311688	rs312959104	C	G	CC	GG	CG	8	6	0.571429	P	F	0.790527	1	No	OK	NA	NA	NA	NA	NA	NA	NA	NA	No	DP<10;GQ<30	CG	5	21	0.192308	M	L	0.00249392	0.0965362	Yes	OK	CG	7	6	0.538462	P	F	0.790527	1	No	OK
synonymous_variant	ENSGALG00000010177	ZFC3H1	1	36311706	rs14811448	G	A	GG	AA	AG	7	6	0.538462	P	F	0.790527	1	No	OK	NA	NA	NA	NA	NA	NA	NA	NA	No	DP<10	AG	4	20	0.166667	M	L	0.00154388	0.0701823	Yes	OK	AG	6	8	0.428571	M	L	0.790527	1	No	OK
downstream_gene_variant	ENSGALG00000010200	TRHDE	1	36793112	rs737221173	C	T	TT	CC	CT	4	6	0.4	P	F	0.753906	1	No	OK	NA	NA	NA	NA	NA	NA	NA	NA	No	DP<10;GQ<30	CT	21	14	0.6	M	L	0.310505	0.911153	No	OK	NA	NA	NA	NA	NA	NA	NA	NA	No	DP<10;GQ<30
3_prime_UTR_variant	ENSGALG00000021897	ENSGALG00000021897	1	37697460	rs740824094	T	G	GG	TT	GT	8	5	0.615385	M	L	0.581055	1	No	OK	GT	12	8	0.6	M	L	0.503445	1	No	OK	GT	9	8	0.529412	M	L	0.814529	1	No	OK	GT	11	4	0.733333	M	L	0.118469	0.717021	No	OK
synonymous_variant	ENSGALG00000021897	ENSGALG00000021897	1	37698393	rs10725839	G	A	GG	AA	AG	7	25	0.21875	M	L	0.0021024	0.0877565	Yes	OK	AG	8	11	0.421053	M	L	0.647606	1	No	OK	AG	8	21	0.275862	M	L	0.0241195	0.362605	No	OK	AG	7	18	0.28	M	L	0.0432853	0.533885	No	OK
synonymous_variant	ENSGALG00000010940	ACSS3	1	40071792	rs317203660	G	T	TT	GG	GT	14	19	0.424242	P	F	0.48685	1	No	OK	GT	8	28	0.222222	P	F	0.00119324	0.0543233	Yes	OK	GT	14	23	0.378378	P	F	0.187742	0.785169	No	OK	GT	5	13	0.277778	P	F	0.0962524	0.695096	No	OK
synonymous_variant	ENSGALG00000010940	ACSS3	1	40082277	rs312981720	G	A	AA	GG	AG	13	29	0.309524	P	F	0.0195205	0.341578	No	OK	AG	9	31	0.225	P	F	0.000679548	0.0370139	Yes	OK	AG	12	37	0.244898	P	F	0.000469757	0.0313281	Yes	OK	AG	8	22	0.266667	P	F	0.0161248	0.350478	No	OK
synonymous_variant	ENSGALG00000010940	ACSS3	1	40106909	rs318024807	T	C	TT	CC	CT	23	12	0.657143	P	F	0.0895311	0.638926	No	OK	CT	27	22	0.55102	P	F	0.568172	1	No	OK	CT	38	9	0.808511	P	F	2.4904e-05	0.00303371	Yes	OK	CT	12	7	0.631579	P	F	0.359283	0.950869	No	OK
missense_variant	ENSGALG00000010940	ACSS3	1	40123074	rs313727625	G	A	AA	GG	AG	12	29	0.292683	P	F	0.0115078	0.259272	No	OK	AG	11	31	0.261905	P	F	0.00288725	0.100192	No	OK	AG	15	45	0.25	P	F	0.000134514	0.0115147	Yes	OK	AG	9	17	0.346154	P	F	0.168638	0.811913	No	OK
downstream_gene_variant	ENSGALG00000010940	ACSS3	1	40123619	rs314650553	T	A	AA	TT	NA	NA	NA	NA	NA	NA	NA	NA	No	DP<10;GQ<30	AT	5	13	0.277778	P	F	0.0962524	0.634102	No	OK	AT	9	15	0.375	P	F	0.307456	0.907314	No	OK	AT	5	15	0.25	P	F	0.0413895	0.525916	No	OK
synonymous_variant	ENSGALG00000011159	C12orf50	1	42671656	rs738665948	C	T	TT	CC	CT	4	15	0.210526	P	F	0.0192108	0.338057	No	OK	CT	4	17	0.190476	P	F	0.00719738	0.182357	No	OK	CT	11	17	0.392857	P	F	0.344928	0.916436	No	OK	CT	7	25	0.21875	P	F	0.0021024	0.117151	No	OK
downstream_gene_variant	ENSGALG00000011168	C12orf29	1	42687448	rs741069300	C	T	CC	TT	NA	NA	NA	NA	NA	NA	NA	NA	No	DP<10;GQ<30	NA	NA	NA	NA	NA	NA	NA	NA	No	DP<10	CC	10	NA	1	P	F	NA	NA	Yes	OK	NA	NA	NA	NA	NA	NA	NA	NA	No	DP<10;GQ<30
intergenic_region	ENSGALG00000011274-ENSGALG00000011276	DCN-BTG1	1	44086349	rs315193743	T	C	CC	TT	CC	NA	14	0	P	F	NA	NA	Yes	OK	CT	3	11	0.214286	P	F	0.057373	0.537566	No	OK	CT	5	9	0.357143	P	F	0.42395	0.959836	No	OK	NA	NA	NA	NA	NA	NA	NA	NA	No	DP<10;GQ<30
intergenic_region	ENSGALG00000011274-ENSGALG00000011276	DCN-BTG1	1	44090405	rs13858626	A	G	GG	AA	NA	NA	NA	NA	NA	NA	NA	NA	No	DP<10;GQ<30	NA	NA	NA	NA	NA	NA	NA	NA	No	DP<10;GQ<30	AG	2	8	0.2	P	F	0.109375	0.65469	No	OK	AG	2	8	0.2	P	F	0.109375	0.704301	No	OK
intergenic_region	ENSGALG00000011274-ENSGALG00000011276	DCN-BTG1	1	44094409	rs13858629	G	A	GG	AA	NA	NA	NA	NA	NA	NA	NA	NA	No	GQ<30	AG	15	4	0.789474	P	F	0.0192108	0.321859	No	OK	AG	16	4	0.8	P	F	0.0118179	0.250264	No	OK	NA	NA	NA	NA	NA	NA	NA	NA	No	GQ<30
intergenic_region	ENSGALG00000011274-ENSGALG00000011276	DCN-BTG1	1	44094592	rs312857817	A	T	AA	TT	AT	9	2	0.818182	P	F	0.0654297	0.553311	No	OK	NA	NA	NA	NA	NA	NA	NA	NA	No	GQ<30	NA	NA	NA	NA	NA	NA	NA	NA	No	GQ<30	AT	14	6	0.7	P	F	0.115318	0.717021	No	OK
intergenic_region	ENSGALG00000011274-ENSGALG00000011276	DCN-BTG1	1	44094641	rs314863803	T	A	TT	AA	NA	NA	NA	NA	NA	NA	NA	NA	No	DP<10;GQ<30	NA	NA	NA	NA	NA	NA	NA	NA	No	GQ<30	NA	NA	NA	NA	NA	NA	NA	NA	No	GQ<30	AT	7	3	0.7	P	F	0.34375	0.937715	No	OK
intergenic_region	ENSGALG00000011274-ENSGALG00000011276	DCN-BTG1	1	44094686	rs313090069	T	G	TT	GG	TT	13	NA	1	P	F	NA	NA	Yes	OK	TT	12	NA	1	P	F	NA	NA	Yes	OK	NA	NA	NA	NA	NA	NA	NA	NA	No	GQ<30	GT	9	5	0.642857	P	F	0.42395	0.974825	No	OK
intergenic_region	ENSGALG00000011274-ENSGALG00000011276	DCN-BTG1	1	44094897	rs14817389	T	G	TT	GG	NA	NA	NA	NA	NA	NA	NA	NA	No	GQ<30	NA	NA	NA	NA	NA	NA	NA	NA	No	DP<10;GQ<30	GT	18	4	0.818182	P	F	0.00434351	0.140743	No	OK	TT	13	NA	1	P	F	NA	NA	Yes	OK
intergenic_region	ENSGALG00000011274-ENSGALG00000011276	DCN-BTG1	1	44095057	rs314033111	T	C	TT	CC	TT	11	NA	1	P	F	NA	NA	Yes	OK	NA	NA	NA	NA	NA	NA	NA	NA	No	DP<10	TT	16	NA	1	P	F	NA	NA	Yes	OK	NA	NA	NA	NA	NA	NA	NA	NA	No	DP<10;GQ<30
intergenic_region	ENSGALG00000011274-ENSGALG00000011276	DCN-BTG1	1	44095244	rs316259763	T	A	TT	AA	TT	13	NA	1	P	F	NA	NA	Yes	OK	NA	NA	NA	NA	NA	NA	NA	NA	No	DP<10;GQ<30	NA	NA	NA	NA	NA	NA	NA	NA	No	GQ<30	NA	NA	NA	NA	NA	NA	NA	NA	No	DP<10;GQ<30
intergenic_region	ENSGALG00000011274-ENSGALG00000011276	DCN-BTG1	1	44101001	rs315376207	C	T	CC	TT	TT	NA	10	0	M	L	NA	NA	Yes	OK	NA	NA	NA	NA	NA	NA	NA	NA	No	DP<10;GQ<30	NA	NA	NA	NA	NA	NA	NA	NA	No	DP<10;GQ<30	NA	NA	NA	NA	NA	NA	NA	NA	No	DP<10;GQ<30
intergenic_region	ENSGALG00000011274-ENSGALG00000011276	DCN-BTG1	1	44101268	rs315323826	T	C	TT	CC	NA	NA	NA	NA	NA	NA	NA	NA	No	DP<10;GQ<30	NA	NA	NA	NA	NA	NA	NA	NA	No	DP<10;GQ<30	CT	2	9	0.181818	M	L	0.0654297	0.543201	No	OK	NA	NA	NA	NA	NA	NA	NA	NA	No	DP<10;GQ<30
intergenic_region	ENSGALG00000011274-ENSGALG00000011276	DCN-BTG1	1	44101401	rs313899729	A	G	AA	GG	NA	NA	NA	NA	NA	NA	NA	NA	No	DP<10	AG	3	10	0.230769	M	L	0.0922852	0.627854	No	OK	AG	3	14	0.176471	M	L	0.0127258	0.256845	No	OK	NA	NA	NA	NA	NA	NA	NA	NA	No	DP<10;GQ<30
intergenic_region	ENSGALG00000011274-ENSGALG00000011276	DCN-BTG1	1	44101432	rs314792154	C	T	CC	TT	NA	NA	NA	NA	NA	NA	NA	NA	No	DP<10	CT	2	12	0.142857	M	L	0.0129395	0.255797	No	OK	NA	NA	NA	NA	NA	NA	NA	NA	No	GQ<30	NA	NA	NA	NA	NA	NA	NA	NA	No	DP<10;GQ<30
intergenic_region	ENSGALG00000011274-ENSGALG00000011276	DCN-BTG1	1	44101440	rs316861151	G	A	GG	AA	NA	NA	NA	NA	NA	NA	NA	NA	No	DP<10	AG	2	17	0.105263	M	L	0.000728607	0.0391085	Yes	OK	NA	NA	NA	NA	NA	NA	NA	NA	No	GQ<30	NA	NA	NA	NA	NA	NA	NA	NA	No	DP<10;GQ<30
downstream_gene_variant	ENSGALG00000011285	ENSGALG00000011285	1	44711580	rs316872225	G	A	GG	AA	AG	73	54	0.574803	P	F	0.10985	0.665654	No	OK	AG	71	60	0.541985	P	F	0.382354	0.939861	No	OK	AG	103	120	0.461883	M	L	0.283946	0.886398	No	OK	AG	62	71	0.466165	M	L	0.488022	1	No	OK
downstream_gene_variant	ENSGALG00000011285	ENSGALG00000011285	1	44712215	.	T	C	CC	TT	CT	71	44	0.617391	M	L	0.0149647	0.294775	No	OK	CT	73	83	0.467949	P	F	0.471286	1	No	OK	CT	89	137	0.393805	P	F	0.0017088	0.0750824	Yes	OK	CT	77	87	0.469512	P	F	0.482306	1	No	OK
downstream_gene_variant	ENSGALG00000011285	ENSGALG00000011285	1	44712394	rs13650611	T	C	TT	CC	CT	42	34	0.552632	P	F	0.422191	0.953629	No	OK	CT	56	55	0.504505	P	F	0.924775	1	No	OK	CT	50	70	0.416667	M	L	0.0824075	0.603877	No	OK	CT	39	39	0.5	M	L	1	1	No	OK
intron_variant	ENSGALG00000011295	SOCS2	1	44765579	rs312723830	C	T	CC	TT	CT	20	17	0.540541	P	F	0.742829	1	No	OK	CT	25	16	0.609756	P	F	0.211024	0.825611	No	OK	CT	32	19	0.627451	P	F	0.0919145	0.626857	No	OK	CT	18	14	0.5625	P	F	0.596615	1	No	OK
downstream_gene_variant	ENSGALG00000011342	FGD6	1	45245287	rs312682227	T	A	AA	TT	NA	NA	NA	NA	NA	NA	NA	NA	No	DP<10;GQ<30	NA	NA	NA	NA	NA	NA	NA	NA	No	OK	NA	NA	NA	NA	NA	NA	NA	NA	No	DP<10	NA	NA	NA	NA	NA	NA	NA	NA	No	DP<10;GQ<30
downstream_gene_variant	ENSGALG00000011409	SNRPF	1	45541749	rs314411328	C	T	TT	CC	CT	38	14	0.730769	M	L	0.00119512	0.0599698	Yes	OK	CT	31	7	0.815789	M	L	0.000116167	0.010157	Yes	OK	CT	32	10	0.761905	M	L	0.000940674	0.0507374	Yes	OK	CT	26	9	0.742857	M	L	0.00598812	0.212538	No	OK
downstream_gene_variant	ENSGALG00000011409	SNRPF	1	45541964	rs314810465	G	A	GG	AA	AG	10	17	0.37037	M	L	0.247789	0.857236	No	OK	NA	NA	NA	NA	NA	NA	NA	NA	No	GQ<30	NA	NA	NA	NA	NA	NA	NA	NA	No	GQ<30	AG	4	19	0.173913	M	L	0.00259948	0.130309	No	OK
synonymous_variant	ENSGALG00000011414	AMDHD1	1	45542376	rs317218775	C	T	CC	TT	CT	125	90	0.581395	P	F	0.0201928	0.347291	No	OK	CT	125	93	0.573394	P	F	0.0355238	0.435977	No	OK	CT	129	99	0.565789	P	F	0.054547	0.521989	No	OK	CT	125	105	0.543478	P	F	0.210177	0.859455	No	OK
intron_variant	ENSGALG00000011414	AMDHD1	1	45544846	rs317891973	C	A	AA	CC	NA	NA	NA	NA	NA	NA	NA	NA	No	GQ<30	NA	NA	NA	NA	NA	NA	NA	NA	No	GQ<30	AC	18	4	0.818182	M	L	0.00434351	0.140743	No	OK	CC	10	NA	1	M	L	NA	NA	Yes	OK
intron_variant	ENSGALG00000011414	AMDHD1	1	45545010	rs734445963	G	A	GG	AA	NA	NA	NA	NA	NA	NA	NA	NA	No	DP<10	NA	NA	NA	NA	NA	NA	NA	NA	No	DP<10	NA	NA	NA	NA	NA	NA	NA	NA	No	GQ<30	AA	NA	11	0	M	L	NA	NA	Yes	OK
3_prime_UTR_variant	ENSGALG00000011414	AMDHD1	1	45548857	rs316028700	A	G	AA	GG	AG	6	13	0.315789	M	L	0.167068	0.763872	No	OK	AG	6	7	0.461538	M	L	1	1	No	OK	AG	8	14	0.363636	M	L	0.286279	0.886398	No	OK	AG	7	5	0.583333	P	F	0.774414	1	No	OK
3_prime_UTR_variant	ENSGALG00000011414	AMDHD1	1	45549404	rs313452389	T	C	TT	CC	CT	6	11	0.352941	M	L	0.332306	0.911383	No	OK	CT	5	8	0.384615	M	L	0.581055	1	No	OK	CT	8	14	0.363636	M	L	0.286279	0.886398	No	OK	CT	3	13	0.1875	M	L	0.0212708	0.391703	No	OK
3_prime_UTR_variant	ENSGALG00000011414	AMDHD1	1	45549429	rs313151427	G	A	GG	AA	AG	6	19	0.24	M	L	0.0146333	0.289876	No	OK	AG	4	8	0.333333	M	L	0.387695	0.939861	No	OK	AG	8	18	0.307692	M	L	0.0755187	0.585917	No	OK	NA	NA	NA	NA	NA	NA	NA	NA	No	GQ<30
3_prime_UTR_variant	ENSGALG00000011414	AMDHD1	1	45549607	rs313930081	G	T	GG	TT	GT	6	14	0.3	M	L	0.115318	0.67446	No	OK	GT	6	12	0.333333	M	L	0.237885	0.841214	No	OK	GT	13	19	0.40625	M	L	0.377086	0.937289	No	OK	GT	3	10	0.230769	M	L	0.0922852	0.694064	No	OK
3_prime_UTR_variant	ENSGALG00000011414	AMDHD1	1	45549912	rs313482057	G	A	GG	AA	AG	4	22	0.153846	M	L	0.000533521	0.0334498	Yes	OK	NA	NA	NA	NA	NA	NA	NA	NA	No	DP<10;GQ<30	NA	NA	NA	NA	NA	NA	NA	NA	No	GQ<30	AG	4	19	0.173913	M	L	0.00259948	0.130309	No	OK
3_prime_UTR_variant	ENSGALG00000011414	AMDHD1	1	45550611	rs314433985	A	G	AA	GG	AG	21	33	0.388889	M	L	0.133674	0.718959	No	OK	AG	13	22	0.371429	M	L	0.175465	0.774995	No	OK	AG	28	53	0.345679	M	L	0.0072755	0.194081	No	OK	AG	13	27	0.325	M	L	0.0384773	0.509695	No	OK
3_prime_UTR_variant	ENSGALG00000011414	AMDHD1	1	45550628	rs315741802	T	C	TT	CC	CT	25	34	0.423729	M	L	0.297595	0.906569	No	OK	CT	16	25	0.390244	M	L	0.211024	0.825611	No	OK	CT	26	61	0.298851	M	L	0.000223689	0.0169925	Yes	OK	CT	17	29	0.369565	M	L	0.103805	0.704301	No	OK
3_prime_UTR_variant	ENSGALG00000011414	AMDHD1	1	45550822	rs314509625	T	C	TT	CC	CT	66	69	0.488889	M	L	0.863415	1	No	OK	CT	33	44	0.428571	M	L	0.254305	0.86204	No	OK	CT	56	81	0.408759	M	L	0.0399282	0.458667	No	OK	CT	45	44	0.505618	P	F	0.916129	1	No	OK
synonymous_variant	ENSGALG00000011421	HAL	1	45554380	rs13650948	G	T	GG	TT	GT	78	103	0.430939	M	L	0.074147	0.599026	No	OK	GT	41	52	0.44086	M	L	0.299732	0.90786	No	OK	GT	73	117	0.384211	M	L	0.00173787	0.0759892	Yes	OK	GT	60	94	0.38961	M	L	0.00762829	0.236594	No	OK
synonymous_variant	ENSGALG00000011421	HAL	1	45561842	rs318076535	C	T	CC	TT	CT	33	63	0.34375	M	L	0.00287861	0.107089	No	OK	CT	24	34	0.413793	M	L	0.237047	0.841214	No	OK	CT	28	61	0.314607	M	L	0.000610259	0.0373006	Yes	OK	CT	29	40	0.42029	M	L	0.2284	0.859455	No	OK
3_prime_UTR_variant	ENSGALG00000011435	ELK3	1	45655118	rs13651007	T	C	CC	TT	CT	36	25	0.590164	M	L	0.200031	0.818946	No	OK	CT	15	12	0.555556	M	L	0.701108	1	No	OK	CT	31	28	0.525424	M	L	0.794844	1	No	OK	CT	10	32	0.238095	P	F	0.000940674	0.0669534	Yes	OK
3_prime_UTR_variant	ENSGALG00000011435	ELK3	1	45655177	rs29006690	A	G	GG	AA	AG	28	16	0.636364	M	L	0.0961418	0.643902	No	OK	AG	24	22	0.521739	M	L	0.882996	1	No	OK	AG	31	28	0.525424	M	L	0.794844	1	No	OK	AG	8	28	0.222222	P	F	0.00119324	0.0805251	Yes	OK
3_prime_UTR_variant	ENSGALG00000011435	ELK3	1	45655202	rs29006691	C	T	TT	CC	CT	15	23	0.394737	P	F	0.255875	0.864321	No	OK	CT	21	18	0.538462	M	L	0.749259	1	No	OK	CT	31	23	0.574074	M	L	0.340891	0.916436	No	OK	CT	9	34	0.209302	P	F	0.000170155	0.0196607	Yes	OK
downstream_gene_variant	ENSGALG00000011435	ELK3	1	45659468	rs736053910	T	C	TT	CC	CT	4	9	0.307692	M	L	0.266846	0.864321	No	OK	CT	7	7	0.5	M	L	1	1	No	OK	CT	19	3	0.863636	P	F	0.000855446	0.047944	Yes	OK	NA	NA	NA	NA	NA	NA	NA	NA	No	GQ<30
downstream_gene_variant	ENSGALG00000011514	SLC25A3	1	46523221	.	T	G	TT	GG	GT	44	45	0.494382	M	L	1	1	No	OK	GT	38	24	0.612903	P	F	0.0979544	0.639447	No	OK	GT	53	74	0.417323	M	L	0.0755306	0.585917	No	OK	GT	30	36	0.454545	M	L	0.538583	1	No	OK
downstream_gene_variant	ENSGALG00000011514	SLC25A3	1	46523222	.	C	T	CC	TT	CT	44	45	0.494382	M	L	1	1	No	OK	CT	38	24	0.612903	P	F	0.0979544	0.639447	No	OK	CT	53	74	0.417323	M	L	0.0755306	0.585917	No	OK	CT	30	36	0.454545	M	L	0.538583	1	No	OK
downstream_gene_variant	ENSGALG00000011557	UHRF1BP1L	1	47004510	rs10725853	C	T	TT	CC	CT	18	5	0.782609	M	L	0.010622	0.246547	No	OK	CT	15	11	0.576923	M	L	0.557197	1	No	OK	CT	32	19	0.627451	M	L	0.0919145	0.626857	No	OK	CT	6	12	0.333333	P	F	0.237885	0.867875	No	OK
synonymous_variant	ENSGALG00000011557	UHRF1BP1L	1	47019379	rs316807954	G	A	AA	GG	GG	15	NA	1	M	L	NA	NA	Yes	OK	NA	NA	NA	NA	NA	NA	NA	NA	No	DP<10;GQ<30	AG	16	19	0.457143	P	F	0.735879	1	No	OK	AG	3	7	0.3	P	F	0.34375	0.937715	No	OK
synonymous_variant	ENSGALG00000011559	ACTR6	1	47071034	rs312494220	G	A	GG	AA	AG	32	25	0.561404	P	F	0.427043	0.958054	No	OK	AG	40	59	0.40404	M	L	0.0699006	0.575843	No	OK	AG	52	49	0.514851	P	F	0.842382	1	No	OK	AG	25	33	0.431034	M	L	0.358143	0.950869	No	OK
missense_variant	ENSGALG00000011643	UTP20	1	47546563	rs314099796	A	G	AA	GG	AG	2	12	0.142857	M	L	0.0129395	0.270053	No	OK	NA	NA	NA	NA	NA	NA	NA	NA	No	GQ<30	AG	5	18	0.217391	M	L	0.010622	0.238202	No	OK	AG	6	13	0.315789	M	L	0.167068	0.811801	No	OK
3_prime_UTR_variant	ENSGALG00000011651	ARL1	1	47566097	rs315184500	C	T	CC	TT	CT	138	91	0.60262	P	F	0.00229594	0.0933267	Yes	OK	CT	122	96	0.559633	P	F	0.0901846	0.627854	No	OK	CT	147	79	0.650442	P	F	7.16247e-06	0.00107631	Yes	OK	CT	111	68	0.620112	P	F	0.00161918	0.0977773	Yes	OK
synonymous_variant	ENSGALG00000011662	NUP205	1	47575847	rs13862409	G	A	GG	AA	AG	26	21	0.553191	P	F	0.560065	1	No	OK	AG	23	12	0.657143	P	F	0.0895311	0.627854	No	OK	AG	44	41	0.517647	P	F	0.828423	1	No	OK	AG	30	9	0.769231	P	F	0.00106502	0.074031	Yes	OK
synonymous_variant	ENSGALG00000011662	NUP205	1	47585135	rs313981745	G	A	AA	GG	AG	13	28	0.317073	P	F	0.0275332	0.406705	No	OK	AG	8	12	0.4	P	F	0.503445	1	No	OK	AG	32	29	0.52459	M	L	0.798153	1	No	OK	AG	18	23	0.439024	P	F	0.532709	1	No	OK
intron_variant	ENSGALG00000011747	ENSGALG00000011747	1	47988695	rs15259015	C	T	TT	CC	CT	8	3	0.727273	M	L	0.226562	0.829868	No	OK	NA	NA	NA	NA	NA	NA	NA	NA	No	GQ<30	CT	9	3	0.75	M	L	0.145996	0.711819	No	OK	CT	11	3	0.785714	M	L	0.057373	0.596254	No	OK
intron_variant	ENSGALG00000011747	ENSGALG00000011747	1	47989302	rs14820961	G	A	GG	AA	AG	6	9	0.4	M	L	0.607239	1	No	OK	AG	3	8	0.272727	M	L	0.226562	0.832162	No	OK	AG	3	8	0.272727	M	L	0.226562	0.820437	No	OK	AG	7	9	0.4375	M	L	0.803619	1	No	OK
downstream_gene_variant	ENSGALG00000027257	H3-I	1	47991772	rs317913359	A	G	AA	GG	NA	NA	NA	NA	NA	NA	NA	NA	No	DP<10	NA	NA	NA	NA	NA	NA	NA	NA	No	DP<10;GQ<30	NA	NA	NA	NA	NA	NA	NA	NA	No	DP<10;GQ<30	NA	NA	NA	NA	NA	NA	NA	NA	No	DP<10
downstream_gene_variant	ENSGALG00000027257	H3-I	1	47991851	rs315459059	T	C	TT	CC	CT	3	11	0.214286	M	L	0.057373	0.542294	No	OK	CT	4	16	0.2	M	L	0.0118179	0.243314	No	OK	CC	NA	23	0.0416667	M	L	NA	NA	Yes	OK	NA	NA	NA	NA	NA	NA	NA	NA	No	DP<10
synonymous_variant	ENSGALG00000011826	PLBD1	1	48790368	rs315640838	A	T	TT	AA	AT	25	27	0.480769	P	F	0.889884	1	No	OK	AT	35	11	0.76087	M	L	0.000535585	0.0309345	Yes	OK	AT	34	18	0.653846	M	L	0.0364834	0.436532	No	OK	AT	23	9	0.71875	M	L	0.0200616	0.385461	No	OK
synonymous_variant	ENSGALG00000011894	CYP2D6	1	49264989	rs316726419	T	C	CC	TT	CT	112	79	0.586387	M	L	0.0203471	0.349287	No	OK	CT	119	68	0.636364	M	L	0.000235943	0.0174045	Yes	OK	CT	118	91	0.564593	M	L	0.0718503	0.577502	No	OK	CT	110	64	0.632184	M	L	0.000605245	0.0500854	Yes	OK
synonymous_variant	ENSGALG00000011894	CYP2D6	1	49272185	rs312949642	T	C	CC	TT	CT	204	159	0.561983	M	L	0.0207937	0.354481	No	OK	CT	169	96	0.637736	M	L	8.60874e-06	0.0013805	Yes	OK	CT	266	195	0.577007	M	L	0.00109099	0.0564557	Yes	OK	CT	196	103	0.655518	M	L	8.21023e-08	3.9132e-05	Yes	OK
3_prime_UTR_variant	ENSGALG00000011894	CYP2D6	1	49273437	rs14822113	C	T	TT	CC	CT	110	70	0.611111	M	L	0.0035332	0.122656	No	OK	CT	109	53	0.67284	M	L	1.28743e-05	0.00195523	Yes	OK	CT	138	98	0.584746	M	L	0.0109713	0.243785	No	OK	CT	94	61	0.606452	M	L	0.00993267	0.279655	No	OK
3_prime_UTR_variant	ENSGALG00000011894	CYP2D6	1	49273508	rs14822114	T	C	CC	TT	CT	101	71	0.587209	M	L	0.0267303	0.400599	No	OK	CT	89	67	0.570513	M	L	0.0923768	0.627854	No	OK	CT	136	94	0.591304	M	L	0.00673423	0.185501	No	OK	CT	89	71	0.55625	M	L	0.178777	0.820993	No	OK
3_prime_UTR_variant	ENSGALG00000011894	CYP2D6	1	49273627	rs312904917	C	T	TT	CC	CT	118	75	0.611399	M	L	0.00241307	0.0962825	Yes	OK	CT	107	83	0.563158	M	L	0.0949384	0.634102	No	OK	CT	141	97	0.592437	M	L	0.00520671	0.158935	No	OK	CT	98	73	0.573099	M	L	0.0661429	0.60893	No	OK
3_prime_UTR_variant	ENSGALG00000011894	CYP2D6	1	49273652	rs316217083	G	A	AA	GG	AG	111	61	0.645349	M	L	0.00016965	0.0149644	Yes	OK	AG	104	74	0.58427	M	L	0.029446	0.406252	No	OK	AG	122	84	0.592233	M	L	0.00976998	0.227781	No	OK	AG	95	63	0.601266	M	L	0.0134012	0.317948	No	OK
3_prime_UTR_variant	ENSGALG00000011900	NAGA	1	49288431	rs313670088	C	A	CC	AA	AC	34	19	0.641509	P	F	0.0534388	0.530524	No	OK	AC	23	27	0.46	M	L	0.671811	1	No	OK	AC	24	24	0.5	M	L	1	1	No	OK	AC	20	20	0.5	M	L	1	1	No	OK
upstream_gene_variant	ENSGALG00000011919	MEI1	1	49413209	rs10725970	G	T	GG	TT	GT	62	34	0.645833	P	F	0.005573	0.164144	No	OK	GT	66	51	0.564103	P	F	0.195349	0.807351	No	OK	GT	45	30	0.6	P	F	0.105342	0.65469	No	OK	GT	56	44	0.56	P	F	0.271253	0.899564	No	OK
upstream_gene_variant	ENSGALG00000011919	MEI1	1	49413414	rs312813682	C	A	CC	AA	AC	11	4	0.733333	P	F	0.118469	0.67446	No	OK	AC	19	7	0.730769	P	F	0.0289593	0.404261	No	OK	NA	NA	NA	NA	NA	NA	NA	NA	No	GQ<30	AC	17	4	0.809524	P	F	0.00719738	0.233421	No	OK
upstream_gene_variant	ENSGALG00000011919	MEI1	1	49413610	rs312667020	C	T	CC	TT	CT	20	10	0.666667	P	F	0.0987371	0.649497	No	OK	CT	36	10	0.782609	P	F	0.000156417	0.0127797	Yes	OK	CT	23	9	0.71875	P	F	0.0200616	0.332596	No	OK	CT	22	4	0.846154	P	F	0.000533521	0.0453368	Yes	OK
upstream_gene_variant	ENSGALG00000011919	MEI1	1	49413721	rs317422395	G	C	GG	CC	CG	25	5	0.833333	P	F	0.000324914	0.0237487	Yes	OK	CG	30	12	0.714286	P	F	0.0079159	0.189761	No	OK	CG	24	4	0.857143	P	F	0.000179991	0.0143826	Yes	OK	NA	NA	NA	NA	NA	NA	NA	NA	No	GQ<30
upstream_gene_variant	ENSGALG00000011919	MEI1	1	49413837	rs315315782	G	C	CC	GG	CG	7	15	0.318182	P	F	0.133801	0.718959	No	OK	CG	12	26	0.315789	P	F	0.0335524	0.434913	No	OK	CG	6	30	0.166667	P	F	6.96017e-05	0.00686285	Yes	OK	CG	4	18	0.181818	P	F	0.00434351	0.176546	No	OK
synonymous_variant	ENSGALG00000011934	DESI1	1	49437283	rs3137311	A	G	GG	AA	AG	81	101	0.445055	P	F	0.158833	0.7559	No	OK	AG	52	96	0.351351	P	F	0.000373438	0.0242263	Yes	OK	AG	71	76	0.482993	P	F	0.741592	1	No	OK	AG	60	61	0.495868	P	F	1	1	No	OK
upstream_gene_variant	ENSGALG00000011944	PMM1	1	49440661	rs736969715	C	T	TT	CC	CT	69	83	0.453947	P	F	0.291654	0.906569	No	OK	CT	82	81	0.503067	M	L	0.937791	1	No	OK	CT	79	101	0.438889	P	F	0.117279	0.66701	No	OK	CT	61	85	0.417808	P	F	0.0566033	0.596254	No	OK
upstream_gene_variant	ENSGALG00000011944	PMM1	1	49440927	rs318088600	C	T	TT	CC	CT	87	89	0.494318	P	F	0.939943	1	No	OK	CT	85	93	0.477528	P	F	0.599936	1	No	OK	CT	79	94	0.456647	P	F	0.287118	0.888517	No	OK	CT	73	83	0.467949	P	F	0.471286	1	No	OK
upstream_gene_variant	ENSGALG00000011944	PMM1	1	49441504	rs739896247	G	A	AA	GG	AG	73	67	0.521429	M	L	0.672757	1	No	OK	AG	98	70	0.583333	M	L	0.0369268	0.448145	No	OK	AG	103	49	0.677632	M	L	1.41195e-05	0.00192809	Yes	OK	AG	84	50	0.626866	M	L	0.00418753	0.174367	No	OK
upstream_gene_variant	ENSGALG00000011944	PMM1	1	49441926	rs314927258	A	G	GG	AA	AG	51	101	0.335526	P	F	6.12504e-05	0.00704128	Yes	OK	AG	83	86	0.491124	P	F	0.87779	1	No	OK	AG	63	95	0.398734	P	F	0.0134012	0.267031	No	OK	AG	52	63	0.452174	P	F	0.351125	0.9479	No	OK
synonymous_variant	ENSGALG00000011950	ACO2	1	49477560	rs313176504	C	G	GG	CC	CG	222	238	0.482609	P	F	0.484356	1	No	OK	CG	175	212	0.452196	P	F	0.0671139	0.557512	No	OK	CG	131	165	0.442568	P	F	0.0549164	0.524794	No	OK	CG	145	187	0.436747	P	F	0.0242924	0.416676	No	OK
synonymous_variant	ENSGALG00000011966	RANGAP1	1	49601891	rs13864793	T	C	CC	TT	CT	50	28	0.641026	M	L	0.0168531	0.316673	No	OK	CT	45	25	0.642857	M	L	0.0224629	0.346933	No	OK	CT	38	21	0.644068	M	L	0.0363432	0.435915	No	OK	CT	42	24	0.636364	M	L	0.0355827	0.487375	No	OK
3_prime_UTR_variant	ENSGALG00000011966	RANGAP1	1	49610668	rs315358568	G	T	TT	GG	GT	13	39	0.25	P	F	0.000409541	0.0284347	Yes	OK	GT	14	12	0.538462	M	L	0.845019	1	No	OK	GT	16	21	0.432432	P	F	0.511376	1	No	OK	GT	11	17	0.392857	P	F	0.344928	0.937715	No	OK
intergenic_region	ENSGALG00000012034-ENSGALG00000012050	ADSL-TNRC6B	1	49970984	rs730909666	T	C	TT	CC	NA	NA	NA	NA	NA	NA	NA	NA	No	DP<10	NA	NA	NA	NA	NA	NA	NA	NA	No	DP<10	CT	13	6	0.684211	P	F	0.167068	0.75653	No	OK	CC	NA	13	0	M	L	NA	NA	Yes	OK
missense_variant	ENSGALG00000012132	RPS19BP1	1	50449030	rs314187375	A	G	AA	GG	AG	21	30	0.411765	M	L	0.262438	0.864321	No	OK	AG	26	47	0.356164	M	L	0.0186178	0.321196	No	OK	AG	24	37	0.393443	M	L	0.123731	0.680059	No	OK	AG	19	35	0.351852	M	L	0.0402236	0.524735	No	OK
upstream_gene_variant	ENSGALG00000012135	ATF4	1	50461297	rs738081838	G	A	GG	AA	AA	NA	57	0.05	M	L	NA	NA	Yes	OK	AA	NA	119	0.0403226	M	L	NA	NA	Yes	OK	AA	NA	91	0.0108696	M	L	NA	NA	Yes	OK	NA	NA	NA	NA	NA	NA	NA	NA	No	GQ<30
upstream_gene_variant	ENSGALG00000012135	ATF4	1	50462431	rs731935115	T	C	TT	CC	CC	NA	29	0.0333333	M	L	NA	NA	Yes	OK	CC	NA	47	0.0408163	M	L	NA	NA	Yes	OK	CC	NA	40	0.047619	M	L	NA	NA	Yes	OK	CC	NA	23	0	M	L	NA	NA	Yes	OK
upstream_gene_variant	ENSGALG00000012135	ATF4	1	50462450	rs13865510	T	C	CC	TT	TT	48	NA	0.979592	M	L	NA	NA	Yes	OK	TT	63	NA	0.926471	M	L	NA	NA	Yes	OK	TT	59	NA	0.967213	M	L	NA	NA	Yes	OK	TT	25	NA	1	M	L	NA	NA	Yes	OK
upstream_gene_variant	ENSGALG00000012135	ATF4	1	50462467	rs735293165	G	A	GG	AA	AA	NA	55	0.0350877	M	L	NA	NA	Yes	OK	AA	NA	70	0.0666667	M	L	NA	NA	Yes	OK	AA	NA	61	0.046875	M	L	NA	NA	Yes	OK	AA	NA	28	0.0344828	M	L	NA	NA	Yes	OK
upstream_gene_variant	ENSGALG00000012135	ATF4	1	50462514	rs13865511	A	G	GG	AA	NA	NA	NA	NA	NA	NA	NA	NA	No	GQ<30	AA	98	NA	0.933333	M	L	NA	NA	Yes	OK	AG	59	13	0.819444	M	L	3.8086e-08	1.23643e-05	Yes	OK	NA	NA	NA	NA	NA	NA	NA	NA	No	GQ<30
upstream_gene_variant	ENSGALG00000012135	ATF4	1	50462533	rs13865512	C	T	TT	CC	NA	NA	NA	NA	NA	NA	NA	NA	No	GQ<30	CC	88	NA	0.926316	M	L	NA	NA	Yes	OK	CT	49	17	0.742424	M	L	0.000101477	0.00931208	Yes	OK	CT	36	5	0.878049	M	L	7.84157e-07	0.000279066	Yes	OK
3_prime_UTR_variant	ENSGALG00000019317	JOSD1	1	50700995	rs29006226	A	C	CC	AA	AC	8	17	0.32	P	F	0.107752	0.665654	No	OK	AC	9	16	0.36	P	F	0.229523	0.832162	No	OK	AC	14	23	0.378378	P	F	0.187742	0.785169	No	OK	AC	8	16	0.333333	P	F	0.15159	0.771122	No	OK
synonymous_variant	ENSGALG00000012483	TMPRSS6	1	51332120	rs317768213	C	T	TT	CC	CT	149	162	0.4791	P	F	0.496277	1	No	OK	CT	99	116	0.460465	P	F	0.275154	0.882915	No	OK	CT	136	172	0.441558	P	F	0.0459424	0.488859	No	OK	CT	130	164	0.442177	P	F	0.0540945	0.588121	No	OK
synonymous_variant	ENSGALG00000012486	KCTD17	1	51341255	rs733592471	C	T	CC	TT	CT	18	30	0.375	M	L	0.111403	0.669563	No	OK	CT	19	33	0.365385	M	L	0.0703942	0.578802	No	OK	CT	21	35	0.375	M	L	0.0814268	0.599128	No	OK	CT	14	35	0.285714	M	L	0.00380165	0.164724	No	OK
missense_variant	ENSGALG00000012532	TXN2	1	51575531	rs15265881	C	G	CC	GG	CG	329	230	0.588551	P	F	3.25189e-05	0.00426241	Yes	OK	CG	325	260	0.555556	P	F	0.00808867	0.192218	No	OK	CG	289	228	0.558994	P	F	0.00825775	0.204583	No	OK	CG	312	243	0.562162	P	F	0.00385691	0.16604	No	OK
intron_variant	ENSGALG00000012532	TXN2	1	51580161	rs3137248	C	T	TT	CC	CT	154	168	0.478261	P	F	0.468838	1	No	OK	CT	157	174	0.47432	P	F	0.379191	0.939861	No	OK	CT	137	153	0.472414	P	F	0.378441	0.937289	No	OK	CT	139	173	0.445513	P	F	0.0615528	0.605133	No	OK
synonymous_variant	ENSGALG00000012533	MYH9	1	51640496	rs16090691	T	C	TT	CC	CT	34	19	0.641509	P	F	0.0534388	0.530524	No	OK	NA	NA	NA	NA	NA	NA	NA	NA	No	GQ<30	CT	58	43	0.574257	P	F	0.163279	0.75521	No	OK	CT	34	20	0.62963	P	F	0.0759047	0.658508	No	OK
synonymous_variant	ENSGALG00000012533	MYH9	1	51640583	rs738678878	G	T	TT	GG	GT	16	40	0.285714	P	F	0.00184155	0.0798387	Yes	OK	GT	8	11	0.421053	P	F	0.647606	1	No	OK	GT	45	38	0.542169	M	L	0.51041	1	No	OK	GT	21	18	0.538462	M	L	0.749259	1	No	OK
synonymous_variant	ENSGALG00000012611	RTCB	1	53259617	rs316965568	A	G	GG	AA	AG	39	48	0.448276	P	F	0.391191	0.935781	No	OK	AG	38	38	0.5	M	L	1	1	No	OK	AG	55	55	0.5	M	L	1	1	No	OK	AG	26	68	0.276596	P	F	1.73169e-05	0.00320976	Yes	OK
synonymous_variant	ENSGALG00000012611	RTCB	1	53259629	rs315520895	G	A	AA	GG	AG	33	45	0.423077	P	F	0.212683	0.829037	No	OK	AG	30	30	0.5	M	L	1	1	No	OK	AG	55	51	0.518868	M	L	0.770919	1	No	OK	AG	26	64	0.288889	P	F	7.65707e-05	0.0102187	Yes	OK
synonymous_variant	ENSGALG00000012631	PWP1	1	53315689	rs315007749	G	C	CC	GG	CG	8	25	0.242424	P	F	0.00455138	0.142644	No	OK	CG	17	12	0.586207	M	L	0.458258	0.992227	No	OK	CG	13	32	0.288889	P	F	0.00660882	0.183164	No	OK	CG	16	14	0.533333	M	L	0.855536	1	No	OK
3_prime_UTR_variant	ENSGALG00000012640	TMEM263	1	53600054	rs29005162	A	G	AA	GG	GG	NA	65	0	M	L	NA	NA	Yes	OK	AG	30	20	0.6	P	F	0.202639	0.822728	No	OK	GG	NA	88	0	M	L	NA	NA	Yes	OK	AG	23	30	0.433962	M	L	0.410103	0.974825	No	OK
3_prime_UTR_variant	ENSGALG00000012642	RIC8B	1	53636788	rs314787026	T	A	AA	TT	AT	17	15	0.53125	M	L	0.86005	1	No	OK	AT	27	21	0.5625	M	L	0.470879	1	No	OK	AT	23	19	0.547619	M	L	0.643969	1	No	OK	AT	13	6	0.684211	M	L	0.167068	0.811801	No	OK
synonymous_variant	ENSGALG00000012662	NUAK1	1	53940254	rs312956514	T	C	TT	CC	CC	NA	16	0	M	L	NA	NA	Yes	OK	CT	16	14	0.533333	P	F	0.855536	1	No	OK	CC	NA	42	0	M	L	NA	NA	Yes	OK	CT	25	20	0.555556	P	F	0.551484	1	No	OK
synonymous_variant	ENSGALG00000026311	OCC-1	1	54146169	rs314540049	C	T	TT	CC	CT	6	14	0.3	P	F	0.115318	0.67446	No	OK	CT	11	10	0.52381	M	L	0.831812	1	No	OK	CT	8	26	0.235294	P	F	0.00293506	0.107533	No	OK	NA	NA	NA	NA	NA	NA	NA	NA	No	DP<10
missense_variant	ENSGALG00000012751	STAB2	1	54971672	rs315726567	T	C	CC	TT	CT	5	16	0.238095	P	F	0.0266037	0.399269	No	OK	NA	NA	NA	NA	NA	NA	NA	NA	No	DP<10;GQ<30	CT	15	11	0.576923	M	L	0.557197	1	No	OK	CT	4	10	0.285714	P	F	0.179565	0.820993	No	OK
3_prime_UTR_variant	ENSGALG00000012760	CCDC53	1	55615425	rs312599952	G	A	AA	GG	AG	8	21	0.275862	P	F	0.0241195	0.37691	No	OK	AG	17	17	0.5	M	L	1	1	No	OK	AG	35	30	0.538462	M	L	0.620145	1	No	OK	AG	26	12	0.684211	M	L	0.0335524	0.486365	No	OK
3_prime_UTR_variant	ENSGALG00000012760	CCDC53	1	55615947	rs313382345	T	C	CC	TT	CT	7	18	0.28	P	F	0.0432853	0.477448	No	OK	CT	24	13	0.648649	M	L	0.0988717	0.639447	No	OK	CT	23	38	0.377049	P	F	0.0721774	0.577502	No	OK	CT	17	20	0.459459	P	F	0.742829	1	No	OK
synonymous_variant	ENSGALG00000012834	AKR1D1	1	56721704	rs315354331	C	T	CC	TT	CT	109	29	0.789855	P	F	4.20156e-12	4.20906e-09	Yes	OK	CT	107	29	0.786765	P	F	1.05314e-11	9.71074e-09	Yes	OK	CT	54	14	0.794118	P	F	1.10973e-06	0.000238674	Yes	OK	CT	24	15	0.615385	P	F	0.199591	0.859455	No	OK
synonymous_variant	ENSGALG00000012834	AKR1D1	1	56731039	rs316445153	G	C	CC	GG	CG	23	112	0.17037	P	F	3.02883e-15	7.72352e-12	Yes	OK	CG	30	121	0.198675	P	F	3.71773e-14	6.85602e-11	Yes	OK	CG	26	72	0.265306	P	F	3.68865e-06	0.000610258	Yes	OK	CG	16	35	0.313725	P	F	0.0109736	0.292311	No	OK
synonymous_variant	ENSGALG00000012834	AKR1D1	1	56735606	rs15278008	C	T	TT	CC	CT	18	97	0.156522	P	F	2.79253e-14	5.22203e-11	Yes	OK	CT	40	77	0.34188	P	F	0.000799584	0.0423895	Yes	OK	CT	21	59	0.2625	P	F	2.52911e-05	0.00305733	Yes	OK	CT	18	27	0.4	P	F	0.232693	0.867432	No	OK
3_prime_UTR_variant	ENSGALG00000012834	AKR1D1	1	56735646	rs15278010	C	T	TT	CC	CT	22	89	0.198198	P	F	9.63396e-11	7.72093e-08	Yes	OK	CT	37	102	0.266187	P	F	3.22e-08	1.34087e-05	Yes	OK	CT	16	58	0.216216	P	F	9.67489e-07	0.000212059	Yes	OK	CT	13	27	0.325	P	F	0.0384773	0.509695	No	OK
3_prime_UTR_variant	ENSGALG00000012863	ADCK2	1	57052851	rs10730816	G	A	GG	AA	AG	22	22	0.5	M	L	1	1	No	OK	AG	36	14	0.72	P	F	0.00260217	0.0929224	Yes	OK	AG	19	17	0.527778	P	F	0.867939	1	No	OK	AG	16	14	0.533333	P	F	0.855536	1	No	OK
splice_region_variant&synonymous_variant	ENSGALG00000028879	MRPS33	1	57167737	rs740338313	G	A	GG	AA	AG	66	57	0.536585	P	F	0.470851	1	No	OK	AG	85	46	0.648855	P	F	0.000832042	0.0432227	Yes	OK	AG	70	62	0.530303	P	F	0.542507	1	No	OK	AG	42	41	0.506024	P	F	0.913202	1	No	OK
3_prime_UTR_variant	ENSGALG00000012870	AGK	1	57457852	rs29008888	C	G	CC	GG	CG	36	36	0.5	M	L	1	1	No	OK	CG	56	36	0.608696	P	F	0.0470116	0.509118	No	OK	CG	38	27	0.584615	P	F	0.214539	0.820437	No	OK	CG	28	20	0.583333	P	F	0.312327	0.937715	No	OK
downstream_gene_variant	ENSGALG00000012877	CREB3L2	1	57580733	rs314264805	C	T	CC	TT	CT	21	21	0.5	M	L	1	1	No	OK	CT	24	9	0.727273	P	F	0.013531	0.264854	No	OK	CT	45	25	0.642857	P	F	0.0224629	0.351028	No	OK	CT	32	12	0.727273	P	F	0.00365777	0.160311	No	OK
downstream_gene_variant	ENSGALG00000012877	CREB3L2	1	57581037	rs736278149	T	G	TT	GG	GT	27	16	0.627907	P	F	0.126289	0.697233	No	OK	GT	16	8	0.666667	P	F	0.15159	0.723695	No	OK	GT	53	30	0.638554	P	F	0.0152322	0.288376	No	OK	GT	28	14	0.666667	P	F	0.0435585	0.535221	No	OK
downstream_gene_variant	ENSGALG00000012877	CREB3L2	1	57581152	rs15280438	T	C	TT	CC	CT	27	20	0.574468	P	F	0.381693	0.933784	No	OK	CT	24	13	0.648649	P	F	0.0988717	0.639447	No	OK	CT	49	27	0.644737	P	F	0.0154403	0.290344	No	OK	CT	20	21	0.487805	M	L	1	1	No	OK
downstream_gene_variant	ENSGALG00000026497	MTPN	1	58393194	rs313687037	C	T	TT	CC	CT	52	59	0.468468	P	F	0.56922	1	No	OK	CT	50	39	0.561798	M	L	0.289096	0.90386	No	OK	CT	77	110	0.411765	P	F	0.0190381	0.324219	No	OK	CT	56	59	0.486957	P	F	0.852156	1	No	OK
downstream_gene_variant	ENSGALG00000026497	MTPN	1	58394129	rs314659912	T	C	CC	TT	CT	23	55	0.294872	P	F	0.000377792	0.0265978	Yes	OK	CT	45	47	0.48913	P	F	0.917041	1	No	OK	CT	86	81	0.51497	M	L	0.757026	1	No	OK	CT	28	43	0.394366	P	F	0.0959236	0.695096	No	OK
intergenic_region	ENSGALG00000012908-ENSGALG00000012911	SLC13A4-SYT10	1	58551554	rs736481930	T	C	TT	CC	CT	125	108	0.536481	P	F	0.294533	0.906569	No	OK	CT	177	131	0.574675	P	F	0.0102285	0.226482	No	OK	CT	112	95	0.541063	P	F	0.266061	0.858918	No	OK	CT	119	102	0.538462	P	F	0.281776	0.920423	No	OK
downstream_gene_variant	ENSGALG00000012929	DNM1L	1	59064685	rs312701445	A	C	CC	AA	AC	12	6	0.666667	M	L	0.237885	0.838485	No	OK	AC	11	7	0.611111	M	L	0.480682	1	No	OK	AC	20	14	0.588235	M	L	0.391528	0.939804	No	OK	AC	13	4	0.764706	M	L	0.0490417	0.564125	No	OK
intron_variant	ENSGALG00000012929	DNM1L	1	59067814	rs13873653	C	T	TT	CC	NA	NA	NA	NA	NA	NA	NA	NA	No	DP<10	NA	NA	NA	NA	NA	NA	NA	NA	No	DP<10;GQ<30	CT	9	7	0.5625	M	L	0.803619	1	No	OK	NA	NA	NA	NA	NA	NA	NA	NA	No	DP<10;GQ<30
synonymous_variant	ENSGALG00000012944	DENND5B	1	59669737	rs315754731	A	G	AA	GG	AG	33	8	0.804878	P	F	0.000112221	0.01109	Yes	OK	AG	10	11	0.47619	M	L	1	1	No	OK	AG	42	19	0.688525	P	F	0.00444402	0.141994	No	OK	AG	15	18	0.454545	M	L	0.728332	1	No	OK
intron_variant	ENSGALG00000012974	WASH1	1	60112959	rs13656103	T	C	TT	CC	NA	NA	NA	NA	NA	NA	NA	NA	No	DP<10;GQ<30	NA	NA	NA	NA	NA	NA	NA	NA	No	DP<10;GQ<30	NA	NA	NA	NA	NA	NA	NA	NA	No	DP<10;GQ<30	NA	NA	NA	NA	NA	NA	NA	NA	No	DP<10;GQ<30
downstream_gene_variant	ENSGALG00000019290	SLC6A12	1	60290896	rs317129817	T	C	TT	CC	CT	27	36	0.428571	M	L	0.313503	0.911383	No	OK	CT	34	47	0.419753	M	L	0.182077	0.783215	No	OK	CT	44	53	0.453608	M	L	0.416775	0.959836	No	OK	CT	34	35	0.492754	M	L	1	1	No	OK
downstream_gene_variant	ENSGALG00000019290	SLC6A12	1	60290912	rs731178284	C	T	TT	CC	CT	39	29	0.573529	M	L	0.27499	0.88265	No	OK	CT	51	35	0.593023	M	L	0.105225	0.652312	No	OK	CT	57	39	0.59375	M	L	0.0821931	0.603076	No	OK	CT	37	34	0.521127	M	L	0.812589	1	No	OK
downstream_gene_variant	ENSGALG00000019290	SLC6A12	1	60291087	rs314711870	T	C	TT	CC	CT	33	26	0.559322	P	F	0.434993	0.970534	No	OK	CT	41	49	0.455556	M	L	0.460792	0.996253	No	OK	CT	50	67	0.42735	M	L	0.138753	0.711819	No	OK	CT	28	27	0.509091	P	F	0.893853	1	No	OK
intron_variant	ENSGALG00000019290	SLC6A12	1	60311164	rs737261590	T	C	TT	CC	NA	NA	NA	NA	NA	NA	NA	NA	No	DP<10	CT	12	8	0.6	P	F	0.503445	1	No	OK	NA	NA	NA	NA	NA	NA	NA	NA	No	GQ<30	CT	9	2	0.818182	P	F	0.0654297	0.605133	No	OK
synonymous_variant	ENSGALG00000013031	CECR1	1	61803797	rs739020529	G	A	AA	GG	AG	13	35	0.270833	P	F	0.00208811	0.0872897	Yes	OK	AG	4	11	0.266667	P	F	0.118469	0.663191	No	OK	AG	15	23	0.394737	P	F	0.255875	0.858918	No	OK	AG	9	12	0.428571	P	F	0.663624	1	No	OK
synonymous_variant	ENSGALG00000013031	CECR1	1	61803803	rs741116812	G	A	AA	GG	AG	10	32	0.238095	P	F	0.000940674	0.0507421	Yes	OK	AG	5	9	0.357143	P	F	0.42395	0.962998	No	OK	AG	10	19	0.344828	P	F	0.136046	0.709443	No	OK	AG	8	11	0.421053	P	F	0.647606	1	No	OK
upstream_gene_variant	ENSGALG00000013045	TUBAT	1	62190805	rs315464694	A	G	GG	AA	GG	NA	12	0	P	F	NA	NA	Yes	OK	AG	4	14	0.222222	P	F	0.0308838	0.413782	No	OK	AG	5	10	0.333333	P	F	0.301758	0.900622	No	OK	NA	NA	NA	NA	NA	NA	NA	NA	No	DP<10
3_prime_UTR_variant	ENSGALG00000019284	ENSGALG00000019284	1	62261470	rs317181620	G	T	GG	TT	GT	69	77	0.472603	M	L	0.562521	1	No	OK	GT	127	89	0.587963	P	F	0.0116435	0.242429	No	OK	GT	112	92	0.54902	P	F	0.183294	0.781905	No	OK	GT	57	43	0.57	P	F	0.193348	0.846708	No	OK
synonymous_variant	ENSGALG00000019284	ENSGALG00000019284	1	62263926	rs10724104	C	T	TT	CC	CT	56	90	0.383562	P	F	0.0061187	0.174243	No	OK	CT	72	119	0.376963	P	F	0.000827608	0.043079	Yes	OK	CT	73	90	0.447853	P	F	0.209995	0.815102	No	OK	CT	63	61	0.508065	M	L	0.928492	1	No	OK
3_prime_UTR_variant	ENSGALG00000013069	BPGM	1	62315765	rs733652543	C	T	TT	CC	NA	NA	NA	NA	NA	NA	NA	NA	No	DP<10	CT	14	7	0.666667	M	L	0.189247	0.787683	No	OK	CT	8	27	0.228571	P	F	0.00187823	0.0801949	Yes	OK	CT	6	5	0.545455	M	L	0.774414	1	No	OK
3_prime_UTR_variant	ENSGALG00000013095	DERA	1	63315037	rs741379741	A	G	GG	AA	AG	30	29	0.508475	M	L	0.897422	1	No	OK	AG	27	58	0.317647	P	F	0.00101622	0.0485867	Yes	OK	AG	24	40	0.375	P	F	0.0599412	0.542529	No	OK	AG	14	26	0.35	P	F	0.0806905	0.665958	No	OK
3_prime_UTR_variant	ENSGALG00000013095	DERA	1	63315041	rs734760589	C	T	TT	CC	CT	28	29	0.491228	P	F	1	1	No	OK	CT	27	58	0.317647	P	F	0.00101622	0.0485867	Yes	OK	CT	22	41	0.349206	P	F	0.022575	0.351028	No	OK	CT	14	26	0.35	P	F	0.0806905	0.665958	No	OK
intron_variant	ENSGALG00000013098	MGST1	1	63430565	rs312386662	G	A	AA	GG	AG	3	18	0.142857	P	F	0.00148964	0.0692942	Yes	OK	AG	17	21	0.447368	P	F	0.627103	1	No	OK	AG	11	17	0.392857	P	F	0.344928	0.916436	No	OK	AG	15	16	0.483871	P	F	1	1	No	OK
synonymous_variant	ENSGALG00000013098	MGST1	1	63433574	rs317924654	T	C	TT	CC	CT	271	275	0.496337	M	L	0.897857	1	No	OK	CT	291	291	0.5	M	L	1	1	No	OK	CT	351	248	0.585977	P	F	2.95121e-05	0.00341943	Yes	OK	CT	237	264	0.473054	M	L	0.245373	0.885273	No	OK
missense_variant	ENSGALG00000013098	MGST1	1	63433597	rs316714023	T	C	TT	CC	CT	325	307	0.514241	P	F	0.498929	1	No	OK	CT	337	300	0.529042	P	F	0.153705	0.729123	No	OK	CT	386	262	0.595679	P	F	1.25997e-06	0.000266	Yes	OK	CT	268	276	0.492647	M	L	0.764116	1	No	OK
intron_variant	ENSGALG00000013098	MGST1	1	63434240	rs738071289	G	A	AA	GG	NA	NA	NA	NA	NA	NA	NA	NA	No	DP<10;GQ<30	NA	NA	NA	NA	NA	NA	NA	NA	No	DP<10	AG	4	9	0.307692	P	F	0.266846	0.858918	No	OK	NA	NA	NA	NA	NA	NA	NA	NA	No	DP<10
synonymous_variant	ENSGALG00000013098	MGST1	1	63435511	rs734009525	C	T	TT	CC	CT	142	173	0.450794	P	F	0.09081	0.638926	No	OK	CT	138	183	0.429907	P	F	0.0139298	0.269069	No	OK	CT	137	202	0.40413	P	F	0.000491042	0.0322476	Yes	OK	CT	130	140	0.481481	P	F	0.583964	1	No	OK
downstream_gene_variant	ENSGALG00000013098	MGST1	1	63438644	rs313494408	C	G	CC	GG	NA	NA	NA	NA	NA	NA	NA	NA	No	DP<10;GQ<30	NA	NA	NA	NA	NA	NA	NA	NA	No	DP<10;GQ<30	GG	NA	10	0	M	L	NA	NA	Yes	OK	NA	NA	NA	NA	NA	NA	NA	NA	No	DP<10;GQ<30
intergenic_region	ENSGALG00000013125-ENSGALG00000013134	CAPZA3-PLEKHA5	1	64444969	rs312344960	C	T	CC	TT	CT	8	3	0.727273	P	F	0.226562	0.829868	No	OK	NA	NA	NA	NA	NA	NA	NA	NA	No	DP<10;GQ<30	NA	NA	NA	NA	NA	NA	NA	NA	No	DP<10;GQ<30	CT	9	2	0.818182	P	F	0.0654297	0.605133	No	OK
downstream_gene_variant	ENSGALG00000013177	BCAT1	1	65575538	rs15298164	C	T	TT	CC	NA	NA	NA	NA	NA	NA	NA	NA	No	DP<10;GQ<30	NA	NA	NA	NA	NA	NA	NA	NA	No	DP<10;GQ<30	NA	NA	NA	NA	NA	NA	NA	NA	No	DP<10;GQ<30	NA	NA	NA	NA	NA	NA	NA	NA	No	OK
intron_variant	ENSGALG00000013257	LDHB	1	67179536	rs741785257	C	T	CC	TT	CT	8	6	0.571429	P	F	0.790527	1	No	OK	NA	NA	NA	NA	NA	NA	NA	NA	No	GQ<30	CT	10	7	0.588235	P	F	0.629059	1	No	OK	CT	11	5	0.6875	P	F	0.210114	0.859455	No	OK
intron_variant	ENSGALG00000013257	LDHB	1	67179769	rs15302036	C	T	TT	CC	CT	15	26	0.365854	P	F	0.117275	0.67446	No	OK	CT	10	19	0.344828	P	F	0.136046	0.710256	No	OK	CT	18	18	0.5	M	L	1	1	No	OK	CT	18	26	0.409091	P	F	0.291215	0.932073	No	OK
intron_variant	ENSGALG00000013257	LDHB	1	67180707	rs315615222	T	C	CC	TT	CT	4	15	0.210526	P	F	0.0192108	0.338057	No	OK	CT	14	16	0.466667	P	F	0.855536	1	No	OK	CT	13	27	0.325	P	F	0.0384773	0.44921	No	OK	CT	4	14	0.222222	P	F	0.0308838	0.467832	No	OK
intron_variant	ENSGALG00000013257	LDHB	1	67180766	rs313859655	A	T	TT	AA	AT	7	21	0.25	P	F	0.012541	0.268391	No	OK	AT	12	20	0.375	P	F	0.215327	0.832162	No	OK	AT	13	22	0.371429	P	F	0.175465	0.770571	No	OK	AT	8	26	0.235294	P	F	0.00293506	0.140393	No	OK
intron_variant	ENSGALG00000013257	LDHB	1	67180782	rs312867691	C	T	TT	CC	CT	6	19	0.24	P	F	0.0146333	0.289876	No	OK	CT	11	20	0.354839	P	F	0.149613	0.721866	No	OK	CT	10	18	0.357143	P	F	0.184933	0.781905	No	OK	CT	9	25	0.264706	P	F	0.00904119	0.263235	No	OK
intron_variant	ENSGALG00000013257	LDHB	1	67181028	rs315036923	A	G	GG	AA	AG	4	17	0.190476	P	F	0.00719738	0.193193	No	OK	AG	6	23	0.206897	P	F	0.0023157	0.0874745	Yes	OK	AG	5	11	0.3125	P	F	0.210114	0.815102	No	OK	AG	9	17	0.346154	P	F	0.168638	0.811913	No	OK
intron_variant	ENSGALG00000013257	LDHB	1	67185081	rs13881046	C	T	TT	CC	CT	3	19	0.136364	P	F	0.000855446	0.0484753	Yes	OK	CT	13	9	0.590909	M	L	0.523467	1	No	OK	CT	23	23	0.5	M	L	1	1	No	OK	CT	6	11	0.352941	P	F	0.332306	0.937715	No	OK
intron_variant	ENSGALG00000013257	LDHB	1	67185536	rs316051800	C	T	TT	CC	CT	5	27	0.15625	P	F	0.000113074	0.01109	Yes	OK	CT	11	18	0.37931	P	F	0.264931	0.86204	No	OK	CT	11	36	0.234043	P	F	0.000346001	0.0242004	Yes	OK	CT	5	18	0.217391	P	F	0.010622	0.286762	No	OK
intron_variant	ENSGALG00000013257	LDHB	1	67186809	rs314794847	C	T	CC	TT	CT	33	19	0.634615	P	F	0.0703942	0.584765	No	OK	CT	40	28	0.588235	P	F	0.18181	0.78259	No	OK	CT	46	26	0.638889	P	F	0.0244609	0.364709	No	OK	CT	26	27	0.490566	M	L	1	1	No	OK
intron_variant	ENSGALG00000013257	LDHB	1	67186998	rs318141170	C	G	GG	CC	CG	19	31	0.38	P	F	0.11892	0.675247	No	OK	CG	31	32	0.492063	P	F	1	1	No	OK	CG	20	42	0.322581	P	F	0.00714873	0.192594	No	OK	CG	23	27	0.46	P	F	0.671811	1	No	OK
synonymous_variant	ENSGALG00000013265	GYS2	1	67221664	rs317146660	T	C	CC	TT	CT	22	43	0.338462	P	F	0.0125025	0.268391	No	OK	CT	13	30	0.302326	P	F	0.0137182	0.266498	No	OK	CT	43	79	0.352459	P	F	0.00142806	0.0678993	Yes	OK	CT	23	29	0.442308	P	F	0.488456	1	No	OK
synonymous_variant	ENSGALG00000013265	GYS2	1	67221667	rs315257125	A	G	GG	AA	AG	21	39	0.35	P	F	0.0273401	0.406705	No	OK	AG	13	28	0.317073	P	F	0.0275332	0.390377	No	OK	AG	41	76	0.350427	P	F	0.0015572	0.0703197	Yes	OK	AG	22	29	0.431373	P	F	0.401062	0.974729	No	OK
synonymous_variant	ENSGALG00000013265	GYS2	1	67231526	rs317400743	C	T	CC	TT	CT	42	20	0.677419	P	F	0.00714873	0.193193	No	OK	CT	45	29	0.608108	P	F	0.0805069	0.601714	No	OK	CT	74	54	0.578125	P	F	0.09269	0.626857	No	OK	CT	38	15	0.716981	P	F	0.00219019	0.119547	No	OK
synonymous_variant	ENSGALG00000013265	GYS2	1	67233781	rs316265632	C	T	CC	TT	CT	41	31	0.569444	P	F	0.288784	0.901948	No	OK	CT	29	28	0.508772	P	F	0.895683	1	No	OK	CT	68	42	0.618182	P	F	0.016745	0.302434	No	OK	CT	26	13	0.666667	P	F	0.0532519	0.584126	No	OK
3_prime_UTR_variant	ENSGALG00000013265	GYS2	1	67235484	rs317190561	C	T	TT	CC	CT	27	37	0.421875	P	F	0.260435	0.864321	No	OK	CT	32	55	0.367816	P	F	0.0178276	0.311837	No	OK	CT	61	108	0.360947	P	F	0.000372101	0.0259205	Yes	OK	CT	20	29	0.408163	P	F	0.25287	0.889741	No	OK
3_prime_UTR_variant	ENSGALG00000013265	GYS2	1	67235616	rs732715635	A	C	CC	AA	AC	15	32	0.319149	P	F	0.0186238	0.338057	No	OK	AC	13	40	0.245283	P	F	0.00026854	0.0189811	Yes	OK	AC	34	86	0.283333	P	F	2.27526e-06	0.000425523	Yes	OK	AC	8	22	0.266667	P	F	0.0161248	0.350478	No	OK
3_prime_UTR_variant	ENSGALG00000013265	GYS2	1	67235714	.	G	A	AA	GG	AG	9	23	0.28125	P	F	0.0200616	0.345655	No	OK	AG	22	36	0.37931	P	F	0.0869489	0.627854	No	OK	AG	23	64	0.264368	P	F	1.26535e-05	0.00174173	Yes	OK	AG	12	22	0.352941	P	F	0.121449	0.724408	No	OK
3_prime_UTR_variant	ENSGALG00000013265	GYS2	1	67235767	rs315932038	T	C	CC	TT	CT	10	25	0.285714	P	F	0.0166738	0.316673	No	OK	CT	25	24	0.510204	M	L	0.887725	1	No	OK	CT	25	54	0.316456	P	F	0.00146607	0.0688274	Yes	OK	CT	16	19	0.457143	P	F	0.735879	1	No	OK
synonymous_variant	ENSGALG00000014083	ASUN	1	68114367	rs14840850	A	T	AA	TT	AT	32	35	0.477612	M	L	0.807195	1	No	OK	AT	47	29	0.618421	P	F	0.0504524	0.51875	No	OK	AT	83	58	0.588652	P	F	0.0428796	0.467377	No	OK	AT	43	47	0.477778	M	L	0.752033	1	No	OK
3_prime_UTR_variant	ENSGALG00000014084	FGFR1OP2	1	68144028	rs735140906	A	G	AA	GG	NA	NA	NA	NA	NA	NA	NA	NA	No	DP<10;GQ<30	AG	9	4	0.692308	P	F	0.266846	0.86204	No	OK	AG	17	6	0.73913	P	F	0.0346897	0.429977	No	OK	NA	NA	NA	NA	NA	NA	NA	NA	No	GQ<30
3_prime_UTR_variant	ENSGALG00000014084	FGFR1OP2	1	68144032	rs315572746	A	G	AA	GG	NA	NA	NA	NA	NA	NA	NA	NA	No	DP<10;GQ<30	AG	9	3	0.75	P	F	0.145996	0.710256	No	OK	AG	17	7	0.708333	P	F	0.0639147	0.543201	No	OK	NA	NA	NA	NA	NA	NA	NA	NA	No	GQ<30
downstream_gene_variant	ENSGALG00000014084	FGFR1OP2	1	68150637	rs738993856	C	A	CC	AA	AC	6	4	0.6	P	F	0.753906	1	No	OK	AC	9	6	0.6	P	F	0.607239	1	No	OK	AC	16	7	0.695652	P	F	0.0931396	0.626857	No	OK	NA	NA	NA	NA	NA	NA	NA	NA	No	DP<10;GQ<30
synonymous_variant	ENSGALG00000014085	TM7SF3	1	68151702	rs312717848	C	T	CC	TT	CT	3	7	0.3	M	L	0.34375	0.911383	No	OK	CT	11	17	0.392857	M	L	0.344928	0.918552	No	OK	CT	19	10	0.655172	P	F	0.136046	0.709443	No	OK	CT	6	8	0.428571	M	L	0.790527	1	No	OK
synonymous_variant	ENSGALG00000014085	TM7SF3	1	68152950	rs316270254	A	G	AA	GG	AG	8	3	0.727273	P	F	0.226562	0.829868	No	OK	AG	7	6	0.538462	P	F	0.790527	1	No	OK	AG	8	8	0.5	M	L	1	1	No	OK	AG	6	5	0.545455	P	F	0.774414	1	No	OK
downstream_gene_variant	ENSGALG00000014166	TSPO	1	68680961	rs29006054	C	T	TT	CC	CT	53	59	0.473214	P	F	0.6368	1	No	OK	CT	53	66	0.445378	P	F	0.271248	0.872348	No	OK	CT	35	51	0.406977	P	F	0.105225	0.65469	No	OK	CT	33	38	0.464789	P	F	0.635308	1	No	OK
downstream_gene_variant	ENSGALG00000014166	TSPO	1	68680963	rs313812879	T	C	TT	CC	CT	60	56	0.517241	P	F	0.780739	1	No	OK	CT	68	55	0.552846	P	F	0.279199	0.892049	No	OK	CT	50	35	0.588235	P	F	0.128396	0.697896	No	OK	CT	38	33	0.535211	P	F	0.635308	1	No	OK
synonymous_variant	ENSGALG00000014167	TTLL12	1	68687952	rs13659439	C	T	CC	TT	CT	50	23	0.684932	P	F	0.00211817	0.0880218	Yes	OK	CT	22	23	0.488889	M	L	1	1	No	OK	CT	49	47	0.510417	P	F	0.918778	1	No	OK	CT	40	29	0.57971	P	F	0.2284	0.859455	No	OK
synonymous_variant	ENSGALG00000014194	SAMM50	1	69252762	rs735481194	A	G	GG	AA	AG	138	102	0.575	M	L	0.0236676	0.375511	No	OK	AG	139	85	0.620536	M	L	0.000375501	0.0242434	Yes	OK	AG	124	105	0.541485	M	L	0.234184	0.829727	No	OK	AG	100	61	0.621118	M	L	0.00263473	0.131001	No	OK
3_prime_UTR_variant	ENSGALG00000014226	KIAA0930	1	70394616	rs13660385	T	C	CC	TT	CT	8	7	0.533333	M	L	0.803619	1	No	OK	CT	5	11	0.3125	P	F	0.210114	0.824549	No	OK	CT	11	14	0.44	P	F	0.690038	1	No	OK	CT	10	3	0.769231	M	L	0.0922852	0.694064	No	OK
missense_variant	ENSGALG00000014233	FBLN1	1	70704957	.	A	G	GG	AA	AG	47	28	0.626667	M	L	0.0369549	0.447769	No	OK	AG	55	36	0.604396	M	L	0.0585735	0.543975	No	OK	AG	88	57	0.606897	M	L	0.0124569	0.256845	No	OK	AG	52	22	0.702703	M	L	0.000642807	0.0519914	Yes	OK
intron_variant	ENSGALG00000014234	ATXN10	1	70834463	rs731635983	G	A	AA	GG	AG	3	14	0.176471	P	F	0.0127258	0.268391	No	OK	AG	5	18	0.217391	P	F	0.010622	0.229106	No	OK	AG	6	20	0.230769	P	F	0.00935531	0.222177	No	OK	AG	6	5	0.545455	M	L	0.774414	1	No	OK
intron_variant	ENSGALG00000014234	ATXN10	1	70834597	rs316029339	C	T	TT	CC	NA	NA	NA	NA	NA	NA	NA	NA	No	DP<10	CT	3	13	0.1875	P	F	0.0212708	0.338947	No	OK	CT	5	15	0.25	P	F	0.0413895	0.46088	No	OK	NA	NA	NA	NA	NA	NA	NA	NA	No	DP<10;GQ<30
downstream_gene_variant	ENSGALG00000014147	MANSC1	1	71974094	rs16751096	A	G	GG	AA	AG	17	6	0.73913	M	L	0.0346897	0.437309	No	OK	AG	9	6	0.6	M	L	0.607239	1	No	OK	NA	NA	NA	NA	NA	NA	NA	NA	No	GQ<30	AG	12	3	0.8	M	L	0.0351562	0.486365	No	OK
downstream_gene_variant	ENSGALG00000014147	MANSC1	1	71974198	.	G	A	AA	GG	AG	41	9	0.82	M	L	5.6141e-06	0.00102257	Yes	OK	AG	20	9	0.689655	M	L	0.0614283	0.547041	No	OK	AG	37	19	0.660714	M	L	0.0222414	0.351028	No	OK	AG	22	6	0.785714	M	L	0.00371917	0.162203	No	OK
downstream_gene_variant	ENSGALG00000014147	MANSC1	1	71974204	rs316897640	C	T	TT	CC	CT	43	9	0.826923	M	L	2.03777e-06	0.000453646	Yes	OK	CT	20	10	0.666667	M	L	0.0987371	0.639447	No	OK	CT	38	19	0.666667	M	L	0.0163481	0.302295	No	OK	CT	22	5	0.814815	M	L	0.00151372	0.0933087	Yes	OK
3_prime_UTR_variant	ENSGALG00000014147	MANSC1	1	71974400	rs737449100	T	C	CC	TT	CT	53	26	0.670886	M	L	0.00318301	0.114254	No	OK	CT	31	27	0.534483	M	L	0.694004	1	No	OK	CT	69	27	0.71875	M	L	2.14844e-05	0.00270813	Yes	OK	CT	40	13	0.754717	M	L	0.00026854	0.0277814	Yes	OK
3_prime_UTR_variant	ENSGALG00000014147	MANSC1	1	71974420	rs317129278	T	C	CC	TT	CT	43	24	0.641791	M	L	0.02712	0.404477	No	OK	CT	26	26	0.5	M	L	1	1	No	OK	CT	56	26	0.682927	M	L	0.00122038	0.0613974	Yes	OK	CT	35	19	0.648148	M	L	0.0402236	0.524735	No	OK
missense_variant	ENSGALG00000014147	MANSC1	1	71974722	rs741252043	T	C	CC	TT	CT	66	26	0.717391	M	L	3.67005e-05	0.00465814	Yes	OK	CT	32	20	0.615385	M	L	0.126347	0.688192	No	OK	CT	96	45	0.680851	M	L	2.09595e-05	0.00266111	Yes	OK	CT	54	28	0.658537	M	L	0.00543592	0.201381	No	OK
missense_variant	ENSGALG00000014147	MANSC1	1	71974942	rs314169743	T	C	CC	TT	CT	68	28	0.708333	M	L	5.45915e-05	0.00640708	Yes	OK	CT	33	18	0.647059	M	L	0.0488739	0.511514	No	OK	CT	91	37	0.710938	M	L	2.00613e-06	0.000381409	Yes	OK	CT	53	24	0.688312	M	L	0.00126323	0.0838947	Yes	OK
missense_variant	ENSGALG00000014147	MANSC1	1	71974944	rs318238578	T	C	CC	TT	CT	66	28	0.702128	M	L	0.000111121	0.01109	Yes	OK	CT	31	17	0.645833	M	L	0.0594634	0.547041	No	OK	CT	89	36	0.712	M	L	2.36554e-06	0.000437651	Yes	OK	CT	50	24	0.675676	M	L	0.00337223	0.151781	No	OK
missense_variant	ENSGALG00000014147	MANSC1	1	71975170	rs314785483	T	C	CC	TT	CT	63	39	0.617647	M	L	0.0222977	0.363764	No	OK	CT	47	15	0.758065	M	L	5.77837e-05	0.00596744	Yes	OK	CT	72	51	0.585366	M	L	0.0709017	0.571665	No	OK	CT	50	19	0.724638	M	L	0.000244397	0.0259888	Yes	OK
missense_variant	ENSGALG00000014147	MANSC1	1	71975277	rs317399761	G	C	CC	GG	CG	62	30	0.673913	M	L	0.00111093	0.0572822	Yes	OK	CG	40	11	0.784314	M	L	5.70381e-05	0.00593794	Yes	OK	CG	59	29	0.670455	M	L	0.00182403	0.0785588	Yes	OK	CG	53	28	0.654321	M	L	0.0072755	0.234813	No	OK
missense_variant	ENSGALG00000014147	MANSC1	1	71979388	.	C	T	TT	CC	CT	41	28	0.594203	M	L	0.148032	0.726562	No	OK	CT	15	11	0.576923	M	L	0.557197	1	No	OK	CT	32	14	0.695652	M	L	0.0113516	0.248177	No	OK	CT	21	16	0.567568	M	L	0.511376	1	No	OK
downstream_gene_variant	ENSGALG00000017291	FAR2	1	73151554	rs313712535	T	C	TT	CC	NA	NA	NA	NA	NA	NA	NA	NA	No	DP<10;GQ<30	NA	NA	NA	NA	NA	NA	NA	NA	No	DP<10;GQ<30	NA	NA	NA	NA	NA	NA	NA	NA	No	DP<10	NA	NA	NA	NA	NA	NA	NA	NA	No	DP<10;GQ<30
intron_variant	ENSGALG00000017282	NDUFA9	1	73535168	rs316494077	A	G	AA	GG	NA	NA	NA	NA	NA	NA	NA	NA	No	DP<10;GQ<30	NA	NA	NA	NA	NA	NA	NA	NA	No	DP<10;GQ<30	AA	11	NA	1	P	F	NA	NA	Yes	OK	NA	NA	NA	NA	NA	NA	NA	NA	No	DP<10;GQ<30
synonymous_variant	ENSGALG00000017282	NDUFA9	1	73537433	rs316365713	G	A	GG	AA	AG	124	168	0.424658	M	L	0.0117274	0.26143	No	OK	AG	145	157	0.480132	M	L	0.526816	1	No	OK	AG	143	160	0.471947	M	L	0.358025	0.92929	No	OK	AG	135	151	0.472028	M	L	0.375126	0.954434	No	OK
downstream_gene_variant	ENSGALG00000017282	NDUFA9	1	73537797	rs314498164	C	T	CC	TT	CT	49	64	0.433628	M	L	0.187599	0.788416	No	OK	CT	42	63	0.4	M	L	0.0504422	0.51875	No	OK	CT	65	92	0.414013	M	L	0.0376452	0.448252	No	OK	CT	28	41	0.405797	M	L	0.148032	0.766316	No	OK
downstream_gene_variant	ENSGALG00000017282	NDUFA9	1	73538163	rs312484389	C	T	CC	TT	CT	25	32	0.438596	M	L	0.427043	0.958054	No	OK	CT	7	26	0.212121	M	L	0.00131873	0.0590068	Yes	OK	CT	38	55	0.408602	M	L	0.0965652	0.632832	No	OK	CT	20	32	0.384615	M	L	0.126347	0.742968	No	OK
3_prime_UTR_variant	ENSGALG00000017274	CD9	1	74533284	rs10726556	A	G	AA	GG	NA	NA	NA	NA	NA	NA	NA	NA	No	DP<10	NA	NA	NA	NA	NA	NA	NA	NA	No	DP<10	AG	8	2	0.8	P	F	0.109375	0.65469	No	OK	NA	NA	NA	NA	NA	NA	NA	NA	No	DP<10
upstream_gene_variant	ENSGALG00000013272	PRMT8	1	74650637	rs316544564	T	C	CC	TT	NA	NA	NA	NA	NA	NA	NA	NA	No	GQ<30	CT	9	17	0.346154	P	F	0.168638	0.761459	No	OK	CT	6	17	0.26087	P	F	0.0346897	0.429977	No	OK	CT	3	9	0.25	P	F	0.145996	0.759755	No	OK
upstream_gene_variant	ENSGALG00000013272	PRMT8	1	74650660	rs313093595	A	G	AA	GG	AG	11	5	0.6875	P	F	0.210114	0.8236	No	OK	AG	18	4	0.818182	P	F	0.00434351	0.129943	No	OK	AG	17	9	0.653846	P	F	0.168638	0.75653	No	OK	NA	NA	NA	NA	NA	NA	NA	NA	No	DP<10;GQ<30
3_prime_UTR_variant	ENSGALG00000014330	NECAP1	1	75224487	rs741531151	T	C	TT	CC	CT	44	68	0.392857	M	L	0.0293022	0.419945	No	OK	CT	41	46	0.471264	M	L	0.668285	1	No	OK	CT	47	85	0.356061	M	L	0.00119511	0.0604794	Yes	OK	CT	46	37	0.554217	P	F	0.379999	0.954434	No	OK
synonymous_variant	ENSGALG00000014252	ENSGALG00000014252	1	75616844	rs13886317	C	A	CC	AA	AC	203	187	0.520513	P	F	0.447562	0.981422	No	OK	AC	94	108	0.465347	M	L	0.360395	0.932627	No	OK	AC	220	171	0.56266	P	F	0.0150985	0.286896	No	OK	AC	94	78	0.546512	P	F	0.252662	0.889741	No	OK
intron_variant	ENSGALG00000022964	ENSGALG00000022964	1	75687408	rs313690265	A	G	GG	AA	AG	38	10	0.791667	M	L	6.16964e-05	0.00706361	Yes	OK	AG	32	17	0.653061	M	L	0.0443842	0.486173	No	OK	AG	23	5	0.821429	M	L	0.000912234	0.0497093	Yes	OK	AG	18	8	0.692308	M	L	0.0755187	0.658508	No	OK
intron_variant	ENSGALG00000022964	ENSGALG00000022964	1	75687641	rs14845050	C	G	GG	CC	CG	18	18	0.5	M	L	1	1	No	OK	CG	29	12	0.707317	M	L	0.0115078	0.240184	No	OK	CG	19	9	0.678571	M	L	0.0871586	0.623555	No	OK	CG	17	5	0.772727	M	L	0.0169005	0.356595	No	OK
intron_variant	ENSGALG00000022964	ENSGALG00000022964	1	75687713	rs80695196	G	C	CC	GG	CG	35	25	0.583333	M	L	0.245061	0.855076	No	OK	CG	29	14	0.674419	M	L	0.0315395	0.420067	No	OK	CG	26	8	0.764706	M	L	0.00293506	0.107533	No	OK	CG	22	10	0.6875	M	L	0.0501025	0.570271	No	OK
intron_variant	ENSGALG00000022964	ENSGALG00000022964	1	75687779	rs14845049	C	T	TT	CC	CT	45	26	0.633803	M	L	0.0319272	0.430556	No	OK	CT	39	21	0.65	M	L	0.0273401	0.388908	No	OK	CT	37	11	0.770833	M	L	0.000222245	0.0169201	Yes	OK	CT	29	11	0.725	M	L	0.00642658	0.222625	No	OK
intron_variant	ENSGALG00000022964	ENSGALG00000022964	1	75688063	rs80607446	T	G	GG	TT	GT	36	29	0.553846	M	L	0.457021	0.982057	No	OK	GT	43	24	0.641791	M	L	0.02712	0.386628	No	OK	GT	29	13	0.690476	M	L	0.0195205	0.328318	No	OK	GT	34	8	0.809524	M	L	6.87711e-05	0.0094617	Yes	OK
intron_variant	ENSGALG00000022964	ENSGALG00000022964	1	75688160	rs80610705	A	G	GG	AA	AG	38	16	0.703704	M	L	0.00383827	0.12863	No	OK	AG	30	16	0.652174	M	L	0.054076	0.530245	No	OK	AG	21	9	0.7	M	L	0.0427739	0.467377	No	OK	AG	23	10	0.69697	M	L	0.035082	0.486365	No	OK
missense_variant	ENSGALG00000022964	ENSGALG00000022964	1	75689292	rs80731542	T	C	CC	TT	CT	131	124	0.513725	M	L	0.707193	1	No	OK	CT	151	143	0.513605	M	L	0.683163	1	No	OK	CT	123	120	0.506173	M	L	0.897946	1	No	OK	CT	128	141	0.475836	P	F	0.464445	1	No	OK
intron_variant	ENSGALG00000022964	ENSGALG00000022964	1	75692112	rs741788414	C	G	CC	GG	CG	13	32	0.288889	M	L	0.00660882	0.183233	No	OK	CG	13	28	0.317073	M	L	0.0275332	0.390377	No	OK	CG	17	19	0.472222	M	L	0.867939	1	No	OK	CG	9	17	0.346154	M	L	0.168638	0.811913	No	OK
downstream_gene_variant	ENSGALG00000011926	ENSGALG00000011926	1	75709646	rs317817830	A	G	AA	GG	NA	NA	NA	NA	NA	NA	NA	NA	No	GQ<30	AG	4	18	0.181818	M	L	0.00434351	0.129943	No	OK	NA	NA	NA	NA	NA	NA	NA	NA	No	DP<10	NA	NA	NA	NA	NA	NA	NA	NA	No	GQ<30
intron_variant	ENSGALG00000011926	ENSGALG00000011926	1	75724107	.	C	A	AA	CC	AA	NA	18	0	P	F	NA	NA	Yes	OK	NA	NA	NA	NA	NA	NA	NA	NA	No	DP<10;GQ<30	NA	NA	NA	NA	NA	NA	NA	NA	No	DP<10;GQ<30	NA	NA	NA	NA	NA	NA	NA	NA	No	DP<10;GQ<30
3_prime_UTR_variant	ENSGALG00000014410	CSTB	1	76251381	rs313317930	C	T	CC	TT	CT	47	69	0.405172	M	L	0.0507296	0.52047	No	OK	CT	106	83	0.560847	P	F	0.109296	0.652312	No	OK	CT	55	63	0.466102	M	L	0.519491	1	No	OK	CT	42	42	0.5	M	L	1	1	No	OK
3_prime_UTR_variant	ENSGALG00000014435	MRPL51	1	76400487	rs315730275	A	T	TT	AA	AT	25	47	0.347222	P	F	0.0127746	0.269015	No	OK	AT	44	69	0.389381	P	F	0.023534	0.357833	No	OK	AT	27	45	0.375	P	F	0.0443709	0.474626	No	OK	AT	27	37	0.421875	P	F	0.260435	0.889741	No	OK
3_prime_UTR_variant	ENSGALG00000014435	MRPL51	1	76400503	rs312593057	G	A	AA	GG	AG	27	68	0.284211	P	F	3.11406e-05	0.0041794	Yes	OK	AG	47	81	0.367188	P	F	0.00337419	0.111378	No	OK	AG	26	50	0.342105	P	F	0.00790518	0.200974	No	OK	AG	31	53	0.369048	P	F	0.0213832	0.3928	No	OK
3_prime_UTR_variant	ENSGALG00000014435	MRPL51	1	76400607	rs80569734	C	T	CC	TT	CT	58	42	0.58	P	F	0.133211	0.718959	No	OK	CT	66	48	0.578947	P	F	0.110939	0.656379	No	OK	CT	51	35	0.593023	P	F	0.105225	0.65469	No	OK	CT	53	26	0.670886	P	F	0.00318301	0.148532	No	OK
3_prime_UTR_variant	ENSGALG00000014442	GAPDH	1	76437417	rs14845385	A	C	AA	CC	AC	116	113	0.50655	P	F	0.894892	1	No	OK	AC	178	133	0.572347	P	F	0.012471	0.25332	No	OK	AC	130	110	0.541667	P	F	0.219951	0.820437	No	OK	AC	150	125	0.545455	P	F	0.147691	0.766316	No	OK
3_prime_UTR_variant	ENSGALG00000014442	GAPDH	1	76437418	rs14845386	G	A	GG	AA	AG	117	112	0.510917	P	F	0.791597	1	No	OK	AG	178	132	0.574194	P	F	0.0104776	0.229106	No	OK	AG	132	107	0.552301	P	F	0.120377	0.672798	No	OK	AG	150	125	0.545455	P	F	0.147691	0.766316	No	OK
synonymous_variant	ENSGALG00000013565	CHD4	1	76471606	rs732466652	C	T	TT	CC	CT	50	33	0.60241	M	L	0.0784196	0.599039	No	OK	CT	24	19	0.55814	M	L	0.542384	1	No	OK	CT	59	62	0.487603	P	F	0.855822	1	No	OK	CT	41	41	0.5	M	L	1	1	No	OK
missense_variant	ENSGALG00000013565	CHD4	1	76472177	rs738315144	C	T	CC	TT	CT	35	56	0.384615	M	L	0.0354496	0.437645	No	OK	CT	21	27	0.4375	M	L	0.470879	1	No	OK	CT	37	65	0.362745	M	L	0.00720621	0.192681	No	OK	CT	37	57	0.393617	M	L	0.0494501	0.567199	No	OK
3_prime_UTR_variant	ENSGALG00000014467	COPS7A	1	76633199	rs29005444	T	A	TT	AA	AT	80	85	0.484848	M	L	0.755606	1	No	OK	AT	81	112	0.419689	M	L	0.0305497	0.413782	No	OK	AT	73	77	0.486667	M	L	0.806596	1	No	OK	AT	60	83	0.41958	M	L	0.0654308	0.605133	No	OK
3_prime_UTR_variant	ENSGALG00000014468	MLF2	1	76645066	rs317682905	A	G	GG	AA	AG	157	121	0.564748	M	L	0.0356134	0.437645	No	OK	AG	135	115	0.54	M	L	0.229425	0.832162	No	OK	AG	129	146	0.469091	P	F	0.334638	0.916436	No	OK	AG	122	123	0.497959	P	F	1	1	No	OK
downstream_gene_variant	ENSGALG00000014603	C1S	1	76871888	.	T	A	AA	TT	AT	58	32	0.644444	M	L	0.00804593	0.20592	No	OK	AT	60	44	0.576923	M	L	0.140956	0.710256	No	OK	AT	43	28	0.605634	M	L	0.0959236	0.631504	No	OK	AT	24	19	0.55814	M	L	0.542384	1	No	OK
synonymous_variant	ENSGALG00000014659	ENSGALG00000014659	1	76872445	rs315061271	A	G	GG	AA	AG	73	64	0.532847	M	L	0.494442	1	No	OK	AG	75	49	0.604839	M	L	0.0243702	0.363483	No	OK	AG	66	56	0.540984	M	L	0.415285	0.959836	No	OK	AG	46	30	0.605263	M	L	0.0846461	0.69176	No	OK
synonymous_variant	ENSGALG00000014659	ENSGALG00000014659	1	76872487	.	G	A	AA	GG	AG	96	68	0.585366	M	L	0.0346807	0.437309	No	OK	AG	90	58	0.608108	M	L	0.0105826	0.229106	No	OK	AG	73	68	0.51773	M	L	0.736356	1	No	OK	AG	53	30	0.638554	M	L	0.0152322	0.343091	No	OK
downstream_gene_variant	ENSGALG00000014708	GSTK1	1	77239402	rs794134540	C	T	TT	CC	CT	29	35	0.453125	P	F	0.532309	1	No	OK	CT	57	45	0.558824	M	L	0.276014	0.885013	No	OK	CT	53	59	0.473214	P	F	0.6368	1	No	OK	CT	28	32	0.466667	P	F	0.698883	1	No	OK
downstream_gene_variant	ENSGALG00000014708	GSTK1	1	77239701	rs737626067	G	A	AA	GG	AG	47	27	0.635135	M	L	0.0265168	0.399269	No	OK	AG	110	56	0.662651	M	L	3.35754e-05	0.0039947	Yes	OK	AG	90	57	0.612245	M	L	0.00808759	0.202147	No	OK	AG	41	37	0.525641	M	L	0.734342	1	No	OK
downstream_gene_variant	ENSGALG00000014708	GSTK1	1	77240024	rs739212112	C	T	TT	CC	CT	73	59	0.55303	M	L	0.257761	0.864321	No	OK	CT	94	74	0.559524	M	L	0.142453	0.710256	No	OK	CT	90	66	0.576923	M	L	0.0652068	0.543201	No	OK	CT	65	52	0.555556	M	L	0.267182	0.890641	No	OK
downstream_gene_variant	ENSGALG00000014708	GSTK1	1	77240038	.	T	C	CC	TT	CT	79	56	0.585185	M	L	0.0578939	0.544575	No	OK	CT	105	72	0.59322	M	L	0.0159199	0.29442	No	OK	CT	103	72	0.588571	M	L	0.0230682	0.356134	No	OK	CT	71	50	0.586777	M	L	0.0685936	0.62872	No	OK
synonymous_variant	ENSGALG00000014708	GSTK1	1	77242257	.	G	A	AA	GG	AG	196	255	0.43459	P	F	0.00624956	0.177429	No	OK	AG	283	305	0.481293	P	F	0.386493	0.939861	No	OK	AG	243	284	0.461101	P	F	0.0813355	0.599128	No	OK	AG	181	172	0.512748	M	L	0.670316	1	No	OK
downstream_gene_variant	ENSGALG00000014723	GABARAPL1	1	77887543	rs732298731	G	A	GG	AA	AG	43	24	0.641791	P	F	0.02712	0.404477	No	OK	AG	33	37	0.471429	M	L	0.720203	1	No	OK	AG	70	38	0.648148	P	F	0.0026847	0.100419	No	OK	AG	39	41	0.4875	M	L	0.911072	1	No	OK
downstream_gene_variant	ENSGALG00000014723	GABARAPL1	1	77888323	rs80653638	T	C	CC	TT	CT	30	25	0.545455	M	L	0.590053	1	No	OK	CT	29	9	0.763158	M	L	0.00165805	0.0686422	Yes	OK	CT	46	36	0.560976	M	L	0.320293	0.916436	No	OK	CT	23	14	0.621622	M	L	0.187742	0.831883	No	OK
synonymous_variant	ENSGALG00000007084	DUSP12	1	78616817	rs735687235	A	G	GG	AA	AG	19	11	0.633333	M	L	0.200488	0.818946	No	OK	AG	21	9	0.7	M	L	0.0427739	0.480042	No	OK	AG	20	21	0.487805	P	F	1	1	No	OK	AG	28	8	0.777778	M	L	0.00119324	0.0805251	Yes	OK
3_prime_UTR_variant	ENSGALG00000014805	NAA50	1	78667536	rs733426358	A	G	GG	AA	AG	20	26	0.434783	P	F	0.461391	0.986811	No	OK	AG	25	19	0.568182	M	L	0.451381	0.990315	No	OK	AG	33	34	0.492537	P	F	1	1	No	OK	AG	19	12	0.612903	M	L	0.281042	0.918374	No	OK
3_prime_UTR_variant	ENSGALG00000014805	NAA50	1	78669362	rs741523248	G	A	GG	AA	AG	29	22	0.568627	P	F	0.401062	0.949453	No	OK	AG	26	17	0.604651	P	F	0.222053	0.832162	No	OK	AG	47	34	0.580247	P	F	0.182077	0.779792	No	OK	AG	28	15	0.651163	P	F	0.065994	0.608444	No	OK
downstream_gene_variant	ENSGALG00000014805	NAA50	1	78669784	rs29005587	A	T	AA	TT	AT	47	23	0.671429	P	F	0.00558267	0.164144	No	OK	AT	39	26	0.6	P	F	0.136032	0.710256	No	OK	AT	59	43	0.578431	P	F	0.137099	0.711819	No	OK	AT	48	28	0.631579	P	F	0.0286267	0.463678	No	OK
intron_variant	ENSGALG00000014966	HGD	1	79243495	rs315093374	C	T	TT	CC	CT	29	23	0.557692	M	L	0.488456	1	No	OK	CT	32	21	0.603774	M	L	0.168978	0.761506	No	OK	CT	33	15	0.6875	M	L	0.0132833	0.265296	No	OK	CT	29	11	0.725	M	L	0.00642658	0.222625	No	OK
intron_variant	ENSGALG00000014966	HGD	1	79243746	rs314106578	C	T	TT	CC	CT	47	16	0.746032	M	L	0.000117055	0.0112445	Yes	OK	CT	33	11	0.75	M	L	0.00126003	0.0569729	Yes	OK	CT	36	22	0.62069	M	L	0.0869489	0.623555	No	OK	CT	30	18	0.625	M	L	0.111403	0.709994	No	OK
downstream_gene_variant	ENSGALG00000014966	HGD	1	79255481	rs739908103	T	A	AA	TT	AT	16	8	0.666667	M	L	0.15159	0.729346	No	OK	AT	10	4	0.714286	M	L	0.179565	0.774995	No	OK	AT	9	8	0.529412	M	L	0.814529	1	No	OK	AT	8	4	0.666667	M	L	0.387695	0.954434	No	OK
downstream_gene_variant	ENSGALG00000014966	HGD	1	79255897	rs317640779	G	A	AA	GG	AG	14	4	0.777778	M	L	0.0308838	0.422581	No	OK	AG	19	5	0.791667	M	L	0.00661075	0.172226	No	OK	AG	19	7	0.730769	M	L	0.0289593	0.401587	No	OK	AG	17	4	0.809524	M	L	0.00719738	0.233421	No	OK
downstream_gene_variant	ENSGALG00000014966	HGD	1	79256074	rs316073496	C	T	TT	CC	CT	208	198	0.512315	M	L	0.655172	1	No	OK	CT	184	202	0.476684	P	F	0.386913	0.939861	No	OK	CT	209	193	0.5199	M	L	0.454422	0.982054	No	OK	CT	172	142	0.547771	M	L	0.101569	0.704301	No	OK
downstream_gene_variant	ENSGALG00000014997	PLA1A	1	79605253	rs15320136	T	C	CC	TT	CT	13	12	0.52	M	L	0.845019	1	No	OK	CT	8	5	0.615385	M	L	0.581055	1	No	OK	NA	NA	NA	NA	NA	NA	NA	NA	No	DP<10	CT	11	9	0.55	M	L	0.823803	1	No	OK
downstream_gene_variant	ENSGALG00000014997	PLA1A	1	79605793	rs15320148	A	G	GG	AA	AG	16	29	0.355556	P	F	0.0724543	0.5946	No	OK	AG	10	9	0.526316	M	L	0.823803	1	No	OK	AG	20	23	0.465116	P	F	0.760792	1	No	OK	AG	17	22	0.435897	P	F	0.522397	1	No	OK
downstream_gene_variant	ENSGALG00000014997	PLA1A	1	79605827	rs312794492	T	C	CC	TT	CT	14	27	0.341463	P	F	0.0595839	0.552871	No	OK	CT	9	10	0.473684	P	F	1	1	No	OK	CT	18	27	0.4	P	F	0.232693	0.82807	No	OK	CT	13	26	0.333333	P	F	0.0532519	0.584126	No	OK
downstream_gene_variant	ENSGALG00000014988	POPDC2	1	79607411	rs15320158	C	T	TT	CC	CT	16	23	0.410256	P	F	0.336784	0.911383	No	OK	CT	10	10	0.5	M	L	1	1	No	OK	CT	19	15	0.558824	M	L	0.607591	1	No	OK	CT	8	10	0.444444	P	F	0.814529	1	No	OK
downstream_gene_variant	ENSGALG00000014988	POPDC2	1	79607796	rs316163049	C	T	TT	CC	CT	20	22	0.47619	P	F	0.877614	1	No	OK	CT	9	16	0.36	P	F	0.229523	0.832162	No	OK	CT	17	25	0.404762	P	F	0.279956	0.883134	No	OK	CT	10	20	0.333333	P	F	0.0987371	0.696119	No	OK
downstream_gene_variant	ENSGALG00000014988	POPDC2	1	79607965	rs15320165	T	C	CC	TT	CT	17	17	0.5	M	L	1	1	No	OK	CT	4	11	0.266667	P	F	0.118469	0.663191	No	OK	CT	18	21	0.461538	P	F	0.749259	1	No	OK	CT	14	17	0.451613	P	F	0.7201	1	No	OK
downstream_gene_variant	ENSGALG00000014988	POPDC2	1	79608018	rs15320167	A	G	GG	AA	AG	19	13	0.59375	M	L	0.377086	0.933784	No	OK	AG	15	19	0.441176	P	F	0.607591	1	No	OK	AG	22	26	0.458333	P	F	0.665466	1	No	OK	AG	9	29	0.236842	P	F	0.00165805	0.0992849	Yes	OK
missense_variant	ENSGALG00000014997	PLA1A	1	79610143	rs317743253	C	T	TT	CC	CT	81	109	0.426316	P	F	0.0498514	0.516682	No	OK	CT	74	94	0.440476	P	F	0.142453	0.710256	No	OK	CT	101	121	0.454955	P	F	0.202134	0.815102	No	OK	CT	69	83	0.453947	P	F	0.291654	0.932073	No	OK
missense_variant	ENSGALG00000014997	PLA1A	1	79613302	rs10723386	T	A	AA	TT	AT	100	152	0.396825	P	F	0.00126967	0.0629226	Yes	OK	AT	77	109	0.413978	P	F	0.0227676	0.348231	No	OK	AT	118	167	0.414035	P	F	0.00438261	0.141651	No	OK	AT	84	120	0.411765	P	F	0.0140669	0.326787	No	OK
intron_variant	ENSGALG00000014997	PLA1A	1	79613939	rs732892210	C	A	AA	CC	AC	24	32	0.428571	P	F	0.349682	0.920129	No	OK	AC	29	27	0.517857	M	L	0.893853	1	No	OK	AC	29	45	0.391892	P	F	0.0805069	0.595991	No	OK	AC	24	45	0.347826	P	F	0.0154323	0.344579	No	OK
intron_variant	ENSGALG00000014997	PLA1A	1	79614290	rs13889818	A	G	GG	AA	AG	32	35	0.477612	P	F	0.807195	1	No	OK	AG	41	47	0.465909	P	F	0.594288	1	No	OK	AG	42	45	0.482759	P	F	0.830373	1	No	OK	AG	23	45	0.338235	P	F	0.0103377	0.286762	No	OK
intron_variant	ENSGALG00000014997	PLA1A	1	79614324	rs13889819	G	T	TT	GG	GT	28	44	0.388889	P	F	0.0763692	0.599026	No	OK	GT	37	36	0.506849	M	L	0.907561	1	No	OK	GT	36	44	0.45	P	F	0.434042	0.974697	No	OK	GT	18	38	0.321429	P	F	0.0104548	0.286762	No	OK
intron_variant	ENSGALG00000014997	PLA1A	1	79614359	rs315692209	T	C	CC	TT	CT	29	39	0.426471	P	F	0.27499	0.88265	No	OK	CT	41	26	0.61194	M	L	0.0864372	0.627854	No	OK	CT	31	40	0.43662	P	F	0.342471	0.916436	No	OK	CT	21	31	0.403846	P	F	0.211609	0.859455	No	OK
intron_variant	ENSGALG00000014997	PLA1A	1	79614486	rs13889820	T	A	AA	TT	AT	33	35	0.485294	P	F	0.903597	1	No	OK	AT	28	40	0.411765	P	F	0.18181	0.78259	No	OK	AT	30	38	0.441176	P	F	0.396125	0.949484	No	OK	AT	18	28	0.391304	P	F	0.183925	0.831686	No	OK
intron_variant	ENSGALG00000014997	PLA1A	1	79614621	rs13889821	G	A	AA	GG	AG	26	35	0.42623	P	F	0.305677	0.909816	No	OK	AG	34	35	0.492754	P	F	1	1	No	OK	AG	25	38	0.396825	P	F	0.129918	0.704275	No	OK	AG	13	22	0.371429	P	F	0.175465	0.820993	No	OK
intron_variant	ENSGALG00000014997	PLA1A	1	79617500	rs315733159	G	A	AA	GG	AG	8	6	0.571429	M	L	0.790527	1	No	OK	NA	NA	NA	NA	NA	NA	NA	NA	No	DP<10	AG	5	8	0.384615	P	F	0.581055	1	No	OK	NA	NA	NA	NA	NA	NA	NA	NA	No	DP<10
synonymous_variant	ENSGALG00000014997	PLA1A	1	79619478	rs13889823	G	A	AA	GG	AG	95	123	0.43578	P	F	0.0672028	0.565568	No	OK	AG	51	64	0.443478	P	F	0.263054	0.86204	No	OK	AG	87	113	0.435	P	F	0.0768376	0.585917	No	OK	AG	50	61	0.45045	P	F	0.342581	0.937715	No	OK
downstream_gene_variant	ENSGALG00000015003	ATP1A1	1	79682516	rs740918107	A	G	GG	AA	AG	6	5	0.545455	M	L	0.774414	1	No	OK	AG	6	4	0.6	M	L	0.753906	1	No	OK	AG	7	3	0.7	M	L	0.34375	0.916436	No	OK	NA	NA	NA	NA	NA	NA	NA	NA	No	DP<10
downstream_gene_variant	ENSGALG00000015003	ATP1A1	1	79682667	.	G	A	AA	GG	AG	4	6	0.4	P	F	0.753906	1	No	OK	AG	12	3	0.8	M	L	0.0351562	0.434913	No	OK	AG	13	4	0.764706	M	L	0.0490417	0.499297	No	OK	AG	6	6	0.5	M	L	1	1	No	OK
downstream_gene_variant	ENSGALG00000015003	ATP1A1	1	79682690	rs10724973	G	A	GG	AA	NA	NA	NA	NA	NA	NA	NA	NA	No	DP<10	AG	4	10	0.285714	M	L	0.179565	0.774995	No	OK	AG	6	12	0.333333	M	L	0.237885	0.829727	No	OK	NA	NA	NA	NA	NA	NA	NA	NA	No	DP<10
downstream_gene_variant	ENSGALG00000015003	ATP1A1	1	79682717	rs738328485	C	G	GG	CC	NA	NA	NA	NA	NA	NA	NA	NA	No	DP<10;GQ<30	CG	7	3	0.7	M	L	0.34375	0.918552	No	OK	CG	6	4	0.6	M	L	0.753906	1	No	OK	NA	NA	NA	NA	NA	NA	NA	NA	No	DP<10;GQ<30
synonymous_variant	ENSGALG00000015003	ATP1A1	1	79687298	rs732841928	C	T	TT	CC	CT	46	62	0.425926	P	F	0.148576	0.729105	No	OK	CT	48	55	0.466019	P	F	0.554601	1	No	OK	CT	66	57	0.536585	M	L	0.470851	1	No	OK	CT	44	38	0.536585	M	L	0.581114	1	No	OK
downstream_gene_variant	ENSGALG00000015018	CASQ2	1	79917748	rs313716831	T	G	GG	TT	NA	NA	NA	NA	NA	NA	NA	NA	No	OK	NA	NA	NA	NA	NA	NA	NA	NA	No	OK	NA	NA	NA	NA	NA	NA	NA	NA	No	DP<10;GQ<30	NA	NA	NA	NA	NA	NA	NA	NA	No	DP<10;GQ<30
3_prime_UTR_variant	ENSGALG00000015025	VANGL1	1	79926320	rs313205894	C	T	TT	CC	CT	6	11	0.352941	P	F	0.332306	0.911383	No	OK	NA	NA	NA	NA	NA	NA	NA	NA	No	DP<10;GQ<30	NA	NA	NA	NA	NA	NA	NA	NA	No	DP<10;GQ<30	NA	NA	NA	NA	NA	NA	NA	NA	No	DP<10
3_prime_UTR_variant	ENSGALG00000015025	VANGL1	1	79926321	rs15320851	G	A	GG	AA	AG	11	6	0.647059	P	F	0.332306	0.911383	No	OK	NA	NA	NA	NA	NA	NA	NA	NA	No	DP<10	NA	NA	NA	NA	NA	NA	NA	NA	No	DP<10;GQ<30	NA	NA	NA	NA	NA	NA	NA	NA	No	DP<10
3_prime_UTR_variant	ENSGALG00000015025	VANGL1	1	79927348	rs314752672	C	G	GG	CC	NA	NA	NA	NA	NA	NA	NA	NA	No	DP<10;GQ<30	NA	NA	NA	NA	NA	NA	NA	NA	No	DP<10	NA	NA	NA	NA	NA	NA	NA	NA	No	DP<10;GQ<30	NA	NA	NA	NA	NA	NA	NA	NA	No	DP<10
3_prime_UTR_variant	ENSGALG00000015025	VANGL1	1	79927987	rs317868434	T	C	CC	TT	NA	NA	NA	NA	NA	NA	NA	NA	No	DP<10	NA	NA	NA	NA	NA	NA	NA	NA	No	DP<10;GQ<30	CT	4	6	0.4	P	F	0.753906	1	No	OK	NA	NA	NA	NA	NA	NA	NA	NA	No	DP<10;GQ<30
synonymous_variant	ENSGALG00000015038	CHD1L	1	79974699	rs316379647	T	C	TT	CC	CT	6	6	0.5	M	L	1	1	No	OK	NA	NA	NA	NA	NA	NA	NA	NA	No	DP<10	CT	7	10	0.411765	M	L	0.629059	1	No	OK	CT	8	5	0.615385	P	F	0.581055	1	No	OK
missense_variant	ENSGALG00000015038	CHD1L	1	79976060	.	G	A	AA	GG	AG	5	9	0.357143	P	F	0.42395	0.953629	No	OK	AG	5	13	0.277778	P	F	0.0962524	0.634102	No	OK	AG	11	7	0.611111	M	L	0.480682	1	No	OK	AG	11	12	0.478261	P	F	1	1	No	OK
synonymous_variant	ENSGALG00000015038	CHD1L	1	79983460	.	C	T	TT	CC	NA	NA	NA	NA	NA	NA	NA	NA	No	DP<10	CT	6	4	0.6	M	L	0.753906	1	No	OK	NA	NA	NA	NA	NA	NA	NA	NA	No	DP<10	NA	NA	NA	NA	NA	NA	NA	NA	No	DP<10
synonymous_variant	ENSGALG00000015038	CHD1L	1	79985685	rs318089168	A	G	GG	AA	AG	10	8	0.555556	M	L	0.814529	1	No	OK	NA	NA	NA	NA	NA	NA	NA	NA	No	DP<10	NA	NA	NA	NA	NA	NA	NA	NA	No	DP<10	NA	NA	NA	NA	NA	NA	NA	NA	No	DP<10
missense_variant	ENSGALG00000015038	CHD1L	1	79989471	rs315458226	G	T	GG	TT	NA	NA	NA	NA	NA	NA	NA	NA	No	GQ<30	NA	NA	NA	NA	NA	NA	NA	NA	No	DP<10;GQ<30	NA	NA	NA	NA	NA	NA	NA	NA	No	DP<10;GQ<30	NA	NA	NA	NA	NA	NA	NA	NA	No	DP<10;GQ<30
5_prime_UTR_variant	ENSGALG00000015069	B4GALT4	1	80049008	rs316616500	C	T	CC	TT	CT	24	11	0.685714	P	F	0.0409596	0.470506	No	OK	CT	16	18	0.470588	M	L	0.864166	1	No	OK	CT	26	20	0.565217	P	F	0.461391	0.986419	No	OK	CT	33	21	0.611111	P	F	0.133674	0.759755	No	OK
downstream_gene_variant	ENSGALG00000015077	ARHGAP31	1	80205866	rs314901504	T	C	CC	TT	CT	10	4	0.714286	M	L	0.179565	0.776686	No	OK	NA	NA	NA	NA	NA	NA	NA	NA	No	DP<10	CT	9	21	0.3	P	F	0.0427739	0.467377	No	OK	NA	NA	NA	NA	NA	NA	NA	NA	No	DP<10
downstream_gene_variant	ENSGALG00000015077	ARHGAP31	1	80207438	rs317213345	T	C	CC	TT	CT	8	6	0.571429	M	L	0.790527	1	No	OK	NA	NA	NA	NA	NA	NA	NA	NA	No	DP<10;GQ<30	NA	NA	NA	NA	NA	NA	NA	NA	No	DP<10	CT	7	5	0.583333	M	L	0.774414	1	No	OK
downstream_gene_variant	ENSGALG00000015077	ARHGAP31	1	80207515	rs314318647	A	G	GG	AA	AG	7	7	0.5	M	L	1	1	No	OK	NA	NA	NA	NA	NA	NA	NA	NA	No	DP<10	AG	3	7	0.3	P	F	0.34375	0.916436	No	OK	NA	NA	NA	NA	NA	NA	NA	NA	No	DP<10
downstream_gene_variant	ENSGALG00000015077	ARHGAP31	1	80207549	rs313137553	T	C	CC	TT	CT	7	5	0.583333	M	L	0.774414	1	No	OK	NA	NA	NA	NA	NA	NA	NA	NA	No	DP<10	CT	6	8	0.428571	P	F	0.790527	1	No	OK	CT	4	6	0.4	P	F	0.753906	1	No	OK
3_prime_UTR_variant	ENSGALG00000015127	GRAMD1C	1	82468176	rs317730992	C	T	CC	TT	CT	105	68	0.606936	P	F	0.00603784	0.172821	No	OK	CT	139	78	0.640553	P	F	4.16465e-05	0.00477879	Yes	OK	CT	125	92	0.576037	P	F	0.0295983	0.404341	No	OK	CT	46	51	0.474227	M	L	0.684859	1	No	OK
upstream_gene_variant	ENSGALG00000015185	TAF13	1	82806776	rs14850931	A	G	AA	GG	AG	22	20	0.52381	P	F	0.877614	1	No	OK	AG	10	25	0.285714	M	L	0.0166738	0.299272	No	OK	AG	13	25	0.342105	M	L	0.0729514	0.577502	No	OK	AG	15	21	0.416667	M	L	0.405032	0.974729	No	OK
downstream_gene_variant	ENSGALG00000015193	CCDC80	1	82963338	rs315226152	A	G	GG	AA	AG	6	20	0.230769	P	F	0.00935531	0.229185	No	OK	AG	7	4	0.636364	M	L	0.548828	1	No	OK	AG	19	23	0.452381	P	F	0.643969	1	No	OK	AG	3	15	0.166667	P	F	0.00753784	0.235588	No	OK
downstream_gene_variant	ENSGALG00000015193	CCDC80	1	82963403	rs736594307	G	A	AA	GG	AG	7	24	0.225806	P	F	0.00332689	0.117235	No	OK	AG	8	13	0.380952	P	F	0.38331	0.939861	No	OK	AG	9	26	0.257143	P	F	0.00598812	0.173454	No	OK	AG	8	15	0.347826	P	F	0.21004	0.859455	No	OK
intron_variant	ENSGALG00000015197	SLC35A5	1	82966724	rs313462753	G	A	AA	GG	NA	NA	NA	NA	NA	NA	NA	NA	No	DP<10	NA	NA	NA	NA	NA	NA	NA	NA	No	DP<10;GQ<30	AA	NA	11	0	P	F	NA	NA	Yes	OK	NA	NA	NA	NA	NA	NA	NA	NA	No	DP<10;GQ<30
intron_variant	ENSGALG00000015197	SLC35A5	1	82966739	rs740984637	G	A	AA	GG	NA	NA	NA	NA	NA	NA	NA	NA	No	DP<10	NA	NA	NA	NA	NA	NA	NA	NA	No	DP<10;GQ<30	AA	NA	10	0	P	F	NA	NA	Yes	OK	NA	NA	NA	NA	NA	NA	NA	NA	No	DP<10;GQ<30
intron_variant	ENSGALG00000015197	SLC35A5	1	82967054	rs731755693	G	T	TT	GG	NA	NA	NA	NA	NA	NA	NA	NA	No	DP<10;GQ<30	NA	NA	NA	NA	NA	NA	NA	NA	No	DP<10	TT	NA	12	0	P	F	NA	NA	Yes	OK	NA	NA	NA	NA	NA	NA	NA	NA	No	DP<10;GQ<30
intron_variant	ENSGALG00000015197	SLC35A5	1	82967066	rs735295087	T	A	AA	TT	NA	NA	NA	NA	NA	NA	NA	NA	No	DP<10;GQ<30	NA	NA	NA	NA	NA	NA	NA	NA	No	DP<10	AA	NA	11	0	P	F	NA	NA	Yes	OK	NA	NA	NA	NA	NA	NA	NA	NA	No	DP<10;GQ<30
intron_variant	ENSGALG00000015197	SLC35A5	1	82967362	rs315851750	C	T	CC	TT	NA	NA	NA	NA	NA	NA	NA	NA	No	DP<10	NA	NA	NA	NA	NA	NA	NA	NA	No	DP<10;GQ<30	NA	NA	NA	NA	NA	NA	NA	NA	No	DP<10	NA	NA	NA	NA	NA	NA	NA	NA	No	DP<10;GQ<30
synonymous_variant	ENSGALG00000015207	F5	1	83027756	rs314722424	C	T	TT	CC	CT	126	168	0.428571	P	F	0.0166482	0.316673	No	OK	CT	61	69	0.469231	P	F	0.53942	1	No	OK	CT	121	182	0.39934	P	F	0.000545469	0.0337709	Yes	OK	CT	82	141	0.367713	P	F	9.42538e-05	0.0121533	Yes	OK
missense_variant	ENSGALG00000015207	F5	1	83030498	rs317204126	C	T	TT	CC	CT	96	127	0.430493	P	F	0.0443002	0.48311	No	OK	CT	72	88	0.45	P	F	0.235582	0.841214	No	OK	CT	115	161	0.416667	P	F	0.00664937	0.183642	No	OK	CT	80	115	0.410256	P	F	0.0146884	0.333375	No	OK
missense_variant	ENSGALG00000015207	F5	1	83030501	rs313819099	G	A	AA	GG	AG	102	130	0.439655	P	F	0.0760624	0.599026	No	OK	AG	77	90	0.461078	P	F	0.353138	0.93261	No	OK	AG	115	162	0.415162	P	F	0.00561517	0.166577	No	OK	AG	86	118	0.421569	P	F	0.0297241	0.467786	No	OK
intron_variant	ENSGALG00000015207	F5	1	83033089	rs741580831	G	A	AA	GG	AG	9	5	0.642857	M	L	0.42395	0.953629	No	OK	NA	NA	NA	NA	NA	NA	NA	NA	No	DP<10	NA	NA	NA	NA	NA	NA	NA	NA	No	DP<10	NA	NA	NA	NA	NA	NA	NA	NA	No	DP<10
intron_variant	ENSGALG00000015207	F5	1	83033528	rs317705169	C	T	CC	TT	TT	NA	11	0	M	L	NA	NA	Yes	OK	CT	5	6	0.454545	M	L	1	1	No	OK	NA	NA	NA	NA	NA	NA	NA	NA	No	DP<10;GQ<30	CT	6	6	0.5	M	L	1	1	No	OK
intron_variant	ENSGALG00000015207	F5	1	83035085	rs317603064	G	A	GG	AA	NA	NA	NA	NA	NA	NA	NA	NA	No	DP<10	NA	NA	NA	NA	NA	NA	NA	NA	No	DP<10;GQ<30	GG	12	NA	1	P	F	NA	NA	Yes	OK	NA	NA	NA	NA	NA	NA	NA	NA	No	DP<10
intron_variant	ENSGALG00000015207	F5	1	83035096	rs315845538	A	G	AA	GG	NA	NA	NA	NA	NA	NA	NA	NA	No	DP<10	NA	NA	NA	NA	NA	NA	NA	NA	No	DP<10	AA	13	NA	1	P	F	NA	NA	Yes	OK	NA	NA	NA	NA	NA	NA	NA	NA	No	DP<10
intron_variant	ENSGALG00000015207	F5	1	83035153	rs315723612	G	A	GG	AA	NA	NA	NA	NA	NA	NA	NA	NA	No	DP<10	AG	10	3	0.769231	P	F	0.0922852	0.627854	No	OK	NA	NA	NA	NA	NA	NA	NA	NA	No	GQ<30	NA	NA	NA	NA	NA	NA	NA	NA	No	GQ<30
intron_variant	ENSGALG00000015207	F5	1	83035195	rs317328599	G	T	GG	TT	NA	NA	NA	NA	NA	NA	NA	NA	No	DP<10	NA	NA	NA	NA	NA	NA	NA	NA	No	DP<10	GG	11	NA	1	P	F	NA	NA	Yes	OK	NA	NA	NA	NA	NA	NA	NA	NA	No	DP<10
intron_variant	ENSGALG00000015207	F5	1	83035386	rs312390598	A	G	AA	GG	AA	11	NA	1	P	F	NA	NA	Yes	OK	AG	9	2	0.818182	P	F	0.0654297	0.547041	No	OK	NA	NA	NA	NA	NA	NA	NA	NA	No	GQ<30	NA	NA	NA	NA	NA	NA	NA	NA	No	DP<10;GQ<30
intron_variant	ENSGALG00000015207	F5	1	83035439	rs316526981	C	A	CC	AA	CC	10	NA	1	P	F	NA	NA	Yes	OK	NA	NA	NA	NA	NA	NA	NA	NA	No	DP<10	NA	NA	NA	NA	NA	NA	NA	NA	No	DP<10;GQ<30	NA	NA	NA	NA	NA	NA	NA	NA	No	DP<10
intron_variant	ENSGALG00000015207	F5	1	83035451	rs315023714	C	T	CC	TT	CC	11	NA	1	P	F	NA	NA	Yes	OK	NA	NA	NA	NA	NA	NA	NA	NA	No	DP<10;GQ<30	NA	NA	NA	NA	NA	NA	NA	NA	No	DP<10;GQ<30	NA	NA	NA	NA	NA	NA	NA	NA	No	DP<10
splice_region_variant&synonymous_variant	ENSGALG00000015207	F5	1	83038055	rs312893588	C	G	GG	CC	CG	66	64	0.507692	M	L	0.930155	1	No	OK	CG	56	52	0.518519	M	L	0.772989	1	No	OK	CG	122	129	0.486056	P	F	0.704979	1	No	OK	CG	69	80	0.463087	P	F	0.412743	0.974825	No	OK
intron_variant	ENSGALG00000015207	F5	1	83038986	rs314857795	G	A	GG	AA	AG	9	19	0.321429	M	L	0.0871586	0.638926	No	OK	AG	6	11	0.352941	M	L	0.332306	0.918552	No	OK	AG	10	21	0.322581	M	L	0.0707555	0.570621	No	OK	NA	NA	NA	NA	NA	NA	NA	NA	No	GQ<30
intron_variant	ENSGALG00000015207	F5	1	83039062	rs317179833	G	C	GG	CC	CG	5	21	0.192308	M	L	0.00249392	0.0982506	Yes	OK	CG	7	15	0.318182	M	L	0.133801	0.710256	No	OK	CG	4	13	0.235294	M	L	0.0490417	0.499297	No	OK	CG	7	28	0.2	M	L	0.00050826	0.0446249	Yes	OK
intron_variant	ENSGALG00000015207	F5	1	83039065	rs316107953	G	A	GG	AA	AG	5	21	0.192308	M	L	0.00249392	0.0982506	Yes	OK	AG	7	14	0.333333	M	L	0.189247	0.787683	No	OK	AG	4	15	0.210526	M	L	0.0192108	0.324219	No	OK	AG	8	27	0.228571	M	L	0.00187823	0.108982	No	OK
intron_variant	ENSGALG00000015207	F5	1	83039262	rs315820063	A	G	GG	AA	AG	9	4	0.692308	M	L	0.266846	0.864321	No	OK	NA	NA	NA	NA	NA	NA	NA	NA	No	GQ<30	NA	NA	NA	NA	NA	NA	NA	NA	No	GQ<30	AG	17	7	0.708333	M	L	0.0639147	0.605133	No	OK
intron_variant	ENSGALG00000015207	F5	1	83039289	rs734026203	G	A	AA	GG	AG	9	6	0.6	M	L	0.607239	1	No	OK	AG	13	4	0.764706	M	L	0.0490417	0.511514	No	OK	NA	NA	NA	NA	NA	NA	NA	NA	No	GQ<30	AG	18	8	0.692308	M	L	0.0755187	0.658508	No	OK
intron_variant	ENSGALG00000015207	F5	1	83039337	rs314398807	A	T	TT	AA	AT	13	8	0.619048	M	L	0.38331	0.933784	No	OK	AT	14	8	0.636364	M	L	0.286279	0.898037	No	OK	AT	17	3	0.85	M	L	0.00257683	0.0980905	Yes	OK	AT	23	9	0.71875	M	L	0.0200616	0.385461	No	OK
intron_variant	ENSGALG00000015207	F5	1	83039506	rs317461163	T	C	CC	TT	CT	23	6	0.793103	M	L	0.0023157	0.0933267	Yes	OK	CT	13	18	0.419355	P	F	0.47313	1	No	OK	NA	NA	NA	NA	NA	NA	NA	NA	No	GQ<30	CT	13	10	0.565217	M	L	0.677639	1	No	OK
intron_variant	ENSGALG00000015207	F5	1	83039609	rs315126651	G	A	AA	GG	NA	NA	NA	NA	NA	NA	NA	NA	No	GQ<30	AG	18	6	0.75	M	L	0.0226558	0.346933	No	OK	AG	11	4	0.733333	M	L	0.118469	0.66701	No	OK	AG	25	7	0.78125	M	L	0.0021024	0.117151	No	OK
intron_variant	ENSGALG00000015207	F5	1	83039667	rs313321731	A	G	GG	AA	AG	23	7	0.766667	M	L	0.00522288	0.15786	No	OK	AG	16	3	0.842105	M	L	0.00442505	0.131016	No	OK	AG	13	4	0.764706	M	L	0.0490417	0.499297	No	OK	AG	20	7	0.740741	M	L	0.0191573	0.379819	No	OK
intron_variant	ENSGALG00000015207	F5	1	83039843	rs735092508	T	A	TT	AA	AT	6	17	0.26087	M	L	0.0346897	0.437309	No	OK	AT	4	11	0.266667	M	L	0.118469	0.663191	No	OK	NA	NA	NA	NA	NA	NA	NA	NA	No	GQ<30	AT	7	14	0.333333	M	L	0.189247	0.831883	No	OK
3_prime_UTR_variant	ENSGALG00000015207	F5	1	83045154	rs732649743	A	G	AA	GG	AG	123	105	0.539474	P	F	0.260182	0.864321	No	OK	AG	135	102	0.56962	P	F	0.0374281	0.453032	No	OK	AG	167	125	0.571918	P	F	0.016278	0.301809	No	OK	AG	93	88	0.513812	P	F	0.76632	1	No	OK
3_prime_UTR_variant	ENSGALG00000015207	F5	1	83045385	rs315222375	G	A	GG	AA	AG	58	100	0.367089	M	L	0.00104257	0.0552816	Yes	OK	AG	76	76	0.5	M	L	1	1	No	OK	AG	98	113	0.464455	M	L	0.335161	0.916436	No	OK	AG	69	63	0.522727	P	F	0.663585	1	No	OK
3_prime_UTR_variant	ENSGALG00000015207	F5	1	83045480	rs739589612	G	T	TT	GG	GT	106	76	0.582418	M	L	0.0313018	0.426675	No	OK	GT	87	65	0.572368	M	L	0.0881746	0.627854	No	OK	GT	162	94	0.632812	M	L	2.54674e-05	0.00306208	Yes	OK	GT	92	81	0.531792	M	L	0.447178	0.99926	No	OK
3_prime_UTR_variant	ENSGALG00000015207	F5	1	83045504	rs315487792	A	G	GG	AA	AG	101	67	0.60119	M	L	0.0106793	0.246547	No	OK	AG	85	54	0.611511	M	L	0.0106783	0.229552	No	OK	AG	156	83	0.65272	M	L	2.70485e-06	0.000485297	Yes	OK	AG	77	88	0.466667	P	F	0.436368	0.99412	No	OK
3_prime_UTR_variant	ENSGALG00000015207	F5	1	83045554	rs315578356	A	C	CC	AA	AC	90	56	0.616438	M	L	0.0061187	0.174243	No	OK	AC	91	56	0.619048	M	L	0.00487174	0.140378	No	OK	AC	111	86	0.563452	M	L	0.0870213	0.623555	No	OK	AC	72	80	0.473684	P	F	0.570333	1	No	OK
3_prime_UTR_variant	ENSGALG00000015207	F5	1	83045645	rs317806373	A	G	GG	AA	AG	95	75	0.558824	M	L	0.144831	0.718959	No	OK	AG	88	77	0.533333	M	L	0.436368	0.983257	No	OK	AG	150	98	0.604839	M	L	0.00115817	0.0593078	Yes	OK	AG	103	70	0.595376	M	L	0.0147383	0.334222	No	OK
3_prime_UTR_variant	ENSGALG00000015207	F5	1	83045654	rs316292908	A	G	GG	AA	AG	90	82	0.523256	M	L	0.593647	1	No	OK	AG	88	80	0.52381	M	L	0.589287	1	No	OK	AG	149	93	0.615702	M	L	0.000385522	0.0266397	Yes	OK	AG	99	69	0.589286	M	L	0.0249687	0.425129	No	OK
downstream_gene_variant	ENSGALG00000019228	SFT2D2	1	83508489	rs314580366	A	C	AA	CC	AC	17	20	0.459459	M	L	0.742829	1	No	OK	AC	33	17	0.66	P	F	0.0328391	0.43173	No	OK	AC	66	30	0.6875	P	F	0.000305597	0.0221394	Yes	OK	AC	27	25	0.519231	P	F	0.889884	1	No	OK
3_prime_UTR_variant	ENSGALG00000019228	SFT2D2	1	83510747	rs731949304	G	A	GG	AA	AG	7	11	0.388889	M	L	0.480682	1	No	OK	AG	8	13	0.380952	M	L	0.38331	0.939861	No	OK	AG	15	15	0.5	M	L	1	1	No	OK	AG	10	7	0.588235	P	F	0.629059	1	No	OK
3_prime_UTR_variant	ENSGALG00000015246	TIPRL	1	83518277	rs731895325	A	G	AA	GG	AG	9	5	0.642857	P	F	0.42395	0.953629	No	OK	AG	12	9	0.571429	P	F	0.663624	1	No	OK	AG	11	3	0.785714	P	F	0.057373	0.528262	No	OK	AG	6	8	0.428571	M	L	0.790527	1	No	OK
synonymous_variant	ENSGALG00000015252	ST3GAL6	1	83640094	rs314426940	T	C	CC	TT	CT	6	18	0.25	P	F	0.0226558	0.363764	No	OK	CT	12	20	0.375	P	F	0.215327	0.832162	No	OK	CT	7	21	0.25	P	F	0.012541	0.256845	No	OK	CT	6	8	0.428571	P	F	0.790527	1	No	OK
3_prime_UTR_variant	ENSGALG00000015273	TBC1D23	1	84254670	rs316339336	C	G	CC	GG	CG	3	18	0.142857	M	L	0.00148964	0.0692942	Yes	OK	CG	5	8	0.384615	M	L	0.581055	1	No	OK	CG	16	14	0.533333	P	F	0.855536	1	No	OK	CG	9	3	0.75	P	F	0.145996	0.759755	No	OK
downstream_gene_variant	ENSGALG00000015275	NIT2	1	84263211	rs313602294	T	C	CC	TT	CT	127	104	0.549784	M	L	0.147599	0.726087	No	OK	CT	137	96	0.587983	M	L	0.00863841	0.201906	No	OK	CT	123	75	0.621212	M	L	0.000794457	0.0455647	Yes	OK	CT	92	71	0.564417	M	L	0.116954	0.717021	No	OK
downstream_gene_variant	ENSGALG00000015275	NIT2	1	84264638	rs735051861	T	C	CC	TT	CT	6	9	0.4	P	F	0.607239	1	No	OK	CT	8	9	0.470588	P	F	1	1	No	OK	CT	21	18	0.538462	M	L	0.749259	1	No	OK	CT	12	3	0.8	M	L	0.0351562	0.486365	No	OK
downstream_gene_variant	ENSGALG00000015275	NIT2	1	84264780	rs735838257	C	A	AA	CC	AC	11	12	0.478261	P	F	1	1	No	OK	AC	11	5	0.6875	M	L	0.210114	0.824549	No	OK	AC	29	9	0.763158	M	L	0.00165805	0.0735701	Yes	OK	AC	7	5	0.583333	M	L	0.774414	1	No	OK
3_prime_UTR_variant	ENSGALG00000015285	TOMM70A	1	84267457	rs10723844	A	G	GG	AA	AG	22	50	0.305556	P	F	0.00129358	0.0638821	Yes	OK	AG	30	45	0.4	P	F	0.105342	0.652312	No	OK	AG	69	88	0.43949	P	F	0.150614	0.720213	No	OK	AG	41	52	0.44086	P	F	0.299732	0.932073	No	OK
downstream_gene_variant	ENSGALG00000015330	PCNP	1	84724430	rs314632688	T	C	CC	TT	CT	9	4	0.692308	M	L	0.266846	0.864321	No	OK	CT	12	6	0.666667	M	L	0.237885	0.841214	No	OK	CT	24	6	0.8	M	L	0.00143091	0.0678993	Yes	OK	CT	10	4	0.714286	M	L	0.179565	0.820993	No	OK
synonymous_variant	ENSGALG00000015356	IFT57	1	86860993	rs732574877	A	G	AA	GG	AG	9	6	0.6	P	F	0.607239	1	No	OK	AG	10	7	0.588235	P	F	0.629059	1	No	OK	AG	14	4	0.777778	P	F	0.0308838	0.410654	No	OK	AG	14	3	0.823529	P	F	0.0127258	0.307947	No	OK
3_prime_UTR_variant	ENSGALG00000015360	KIAA1524	1	86947213	rs14855318	C	T	TT	CC	CT	4	9	0.307692	P	F	0.266846	0.864321	No	OK	CT	8	7	0.533333	M	L	0.803619	1	No	OK	CT	18	14	0.5625	M	L	0.596615	1	No	OK	TT	NA	12	0	P	F	NA	NA	Yes	OK
3_prime_UTR_variant	ENSGALG00000015360	KIAA1524	1	86948038	rs313850526	A	G	GG	AA	NA	NA	NA	NA	NA	NA	NA	NA	No	DP<10	AG	8	7	0.533333	M	L	0.803619	1	No	OK	AG	7	8	0.466667	P	F	1	1	No	OK	AG	5	6	0.454545	P	F	1	1	No	OK
synonymous_variant	ENSGALG00000015360	KIAA1524	1	86958821	rs317770228	C	T	CC	TT	NA	NA	NA	NA	NA	NA	NA	NA	No	DP<10	NA	NA	NA	NA	NA	NA	NA	NA	No	DP<10	CT	8	9	0.470588	M	L	1	1	No	OK	NA	NA	NA	NA	NA	NA	NA	NA	No	DP<10
missense_variant	ENSGALG00000015360	KIAA1524	1	86961731	rs318088310	T	C	TT	CC	NA	NA	NA	NA	NA	NA	NA	NA	No	DP<10;GQ<30	NA	NA	NA	NA	NA	NA	NA	NA	No	DP<10	CT	11	3	0.785714	P	F	0.057373	0.528262	No	OK	NA	NA	NA	NA	NA	NA	NA	NA	No	DP<10
missense_variant	ENSGALG00000015395	ENSGALG00000015395	1	88088454	rs315009227	T	A	AA	TT	AT	34	38	0.472222	P	F	0.723948	1	No	OK	AT	12	31	0.27907	P	F	0.00540157	0.149955	No	OK	AT	19	31	0.38	P	F	0.11892	0.667802	No	OK	AT	16	18	0.470588	P	F	0.864166	1	No	OK
intron_variant	ENSGALG00000015395	ENSGALG00000015395	1	88088691	rs315539543	G	C	CC	GG	CG	16	3	0.842105	M	L	0.00442505	0.139778	No	OK	GG	14	NA	1	M	L	NA	NA	Yes	OK	CG	9	3	0.75	M	L	0.145996	0.711819	No	OK	NA	NA	NA	NA	NA	NA	NA	NA	No	GQ<30
intron_variant	ENSGALG00000015395	ENSGALG00000015395	1	88088821	rs314126732	C	T	TT	CC	NA	NA	NA	NA	NA	NA	NA	NA	No	GQ<30	NA	NA	NA	NA	NA	NA	NA	NA	No	GQ<30	NA	NA	NA	NA	NA	NA	NA	NA	No	GQ<30	CC	18	NA	1	M	L	NA	NA	Yes	OK
intron_variant	ENSGALG00000015395	ENSGALG00000015395	1	88088840	rs312414727	C	T	TT	CC	NA	NA	NA	NA	NA	NA	NA	NA	No	GQ<30	CC	12	NA	1	M	L	NA	NA	Yes	OK	NA	NA	NA	NA	NA	NA	NA	NA	No	GQ<30	CC	10	NA	1	M	L	NA	NA	Yes	OK
intron_variant	ENSGALG00000015395	ENSGALG00000015395	1	88088865	rs316745818	A	T	TT	AA	NA	NA	NA	NA	NA	NA	NA	NA	No	GQ<30	NA	NA	NA	NA	NA	NA	NA	NA	No	GQ<30	NA	NA	NA	NA	NA	NA	NA	NA	No	GQ<30	AA	12	NA	1	M	L	NA	NA	Yes	OK
intron_variant	ENSGALG00000015395	ENSGALG00000015395	1	88088967	rs741575890	G	A	AA	GG	GG	20	NA	1	M	L	NA	NA	Yes	OK	AG	12	4	0.75	M	L	0.0768127	0.595702	No	OK	GG	19	NA	1	M	L	NA	NA	Yes	OK	NA	NA	NA	NA	NA	NA	NA	NA	No	GQ<30
intron_variant	ENSGALG00000015395	ENSGALG00000015395	1	88089239	rs318096358	A	G	GG	AA	NA	NA	NA	NA	NA	NA	NA	NA	No	GQ<30	NA	NA	NA	NA	NA	NA	NA	NA	No	DP<10;GQ<30	AA	19	NA	1	M	L	NA	NA	Yes	OK	NA	NA	NA	NA	NA	NA	NA	NA	No	GQ<30
intron_variant	ENSGALG00000015395	ENSGALG00000015395	1	88089506	rs15340306	G	C	CC	GG	CG	16	3	0.842105	M	L	0.00442505	0.139778	No	OK	NA	NA	NA	NA	NA	NA	NA	NA	No	DP<10;GQ<30	NA	NA	NA	NA	NA	NA	NA	NA	No	GQ<30	CG	13	3	0.8125	M	L	0.0212708	0.391703	No	OK
intron_variant	ENSGALG00000015395	ENSGALG00000015395	1	88089730	rs741524512	A	C	CC	AA	NA	NA	NA	NA	NA	NA	NA	NA	No	GQ<30	AC	17	4	0.809524	M	L	0.00719738	0.182357	No	OK	NA	NA	NA	NA	NA	NA	NA	NA	No	GQ<30	AA	17	NA	1	M	L	NA	NA	Yes	OK
intron_variant	ENSGALG00000015395	ENSGALG00000015395	1	88090947	rs15340316	C	A	AA	CC	NA	NA	NA	NA	NA	NA	NA	NA	No	GQ<30	CC	17	NA	1	M	L	NA	NA	Yes	OK	CC	24	NA	0.96	M	L	NA	NA	Yes	OK	NA	NA	NA	NA	NA	NA	NA	NA	No	GQ<30
intron_variant	ENSGALG00000015395	ENSGALG00000015395	1	88090990	rs15340318	C	T	TT	CC	NA	NA	NA	NA	NA	NA	NA	NA	No	GQ<30	CC	19	NA	1	M	L	NA	NA	Yes	OK	NA	NA	NA	NA	NA	NA	NA	NA	No	GQ<30	CT	9	2	0.818182	M	L	0.0654297	0.605133	No	OK
intron_variant	ENSGALG00000015395	ENSGALG00000015395	1	88091202	rs312475920	G	A	AA	GG	AG	21	4	0.84	M	L	0.000910521	0.0500747	Yes	OK	NA	NA	NA	NA	NA	NA	NA	NA	No	GQ<30	GG	35	NA	0.945946	M	L	NA	NA	Yes	OK	AG	16	3	0.842105	M	L	0.00442505	0.176546	No	OK
intron_variant	ENSGALG00000015395	ENSGALG00000015395	1	88091262	rs317221910	A	G	GG	AA	AA	27	NA	0.964286	M	L	NA	NA	Yes	OK	NA	NA	NA	NA	NA	NA	NA	NA	No	GQ<30	AA	27	NA	1	M	L	NA	NA	Yes	OK	AG	15	4	0.789474	M	L	0.0192108	0.379819	No	OK
intron_variant	ENSGALG00000015395	ENSGALG00000015395	1	88091358	rs13900655	C	T	TT	CC	CT	21	4	0.84	M	L	0.000910521	0.0500747	Yes	OK	CT	18	3	0.857143	M	L	0.00148964	0.0643149	Yes	OK	CC	26	NA	0.962963	M	L	NA	NA	Yes	OK	NA	NA	NA	NA	NA	NA	NA	NA	No	GQ<30
intron_variant	ENSGALG00000015395	ENSGALG00000015395	1	88091371	rs13900657	A	G	GG	AA	AG	17	5	0.772727	M	L	0.0169005	0.316673	No	OK	AG	16	2	0.888889	M	L	0.00131226	0.0589214	Yes	OK	AA	21	NA	0.954545	M	L	NA	NA	Yes	OK	NA	NA	NA	NA	NA	NA	NA	NA	No	GQ<30
3_prime_UTR_variant	ENSGALG00000015409	PROS1	1	89045539	rs733797461	T	G	GG	TT	GT	61	41	0.598039	M	L	0.0594005	0.552871	No	OK	GT	54	38	0.586957	M	L	0.11737	0.663191	No	OK	GT	96	77	0.554913	M	L	0.170972	0.763793	No	OK	GT	64	33	0.659794	M	L	0.00215155	0.118358	No	OK
3_prime_UTR_variant	ENSGALG00000015409	PROS1	1	89045765	rs314790442	A	G	AA	GG	AG	49	70	0.411765	M	L	0.0662913	0.558903	No	OK	AG	42	43	0.494118	M	L	1	1	No	OK	AG	58	86	0.402778	M	L	0.0241114	0.362605	No	OK	AG	38	66	0.365385	M	L	0.00779962	0.240115	No	OK
3_prime_UTR_variant	ENSGALG00000015409	PROS1	1	89046436	rs739689790	C	A	AA	CC	AC	59	49	0.546296	M	L	0.386573	0.933784	No	OK	AC	64	54	0.542373	M	L	0.407486	0.962998	No	OK	AC	92	77	0.544379	M	L	0.281478	0.884103	No	OK	AC	61	64	0.488	P	F	0.858119	1	No	OK
downstream_gene_variant	ENSGALG00000015429	ENSGALG00000015429	1	90654240	rs315060388	T	C	TT	CC	NA	NA	NA	NA	NA	NA	NA	NA	No	DP<10	NA	NA	NA	NA	NA	NA	NA	NA	No	DP<10	CT	13	10	0.565217	P	F	0.677639	1	No	OK	CT	9	11	0.45	M	L	0.823803	1	No	OK
downstream_gene_variant	ENSGALG00000015429	ENSGALG00000015429	1	90655886	rs315130146	C	T	CC	TT	CT	9	7	0.5625	P	F	0.803619	1	No	OK	CT	10	3	0.769231	P	F	0.0922852	0.627854	No	OK	CT	12	16	0.428571	M	L	0.571588	1	No	OK	CT	15	8	0.652174	P	F	0.21004	0.859455	No	OK
downstream_gene_variant	ENSGALG00000015429	ENSGALG00000015429	1	90656203	rs317979611	C	G	CC	GG	CG	5	6	0.454545	M	L	1	1	No	OK	CG	9	3	0.75	P	F	0.145996	0.710256	No	OK	CG	20	9	0.689655	P	F	0.0614283	0.543201	No	OK	CG	12	3	0.8	P	F	0.0351562	0.486365	No	OK
downstream_gene_variant	ENSGALG00000015420	MINA	1	90704141	rs741724949	T	C	CC	TT	CT	19	18	0.513514	M	L	0.871415	1	No	OK	CT	18	25	0.418605	P	F	0.360378	0.932627	No	OK	CT	33	31	0.515625	M	L	0.900653	1	No	OK	CT	19	18	0.513514	M	L	0.871415	1	No	OK
downstream_gene_variant	ENSGALG00000015420	MINA	1	90704148	rs731430426	G	A	GG	AA	AG	18	17	0.514286	P	F	0.867939	1	No	OK	AG	23	16	0.589744	P	F	0.336784	0.918552	No	OK	AG	29	29	0.5	M	L	1	1	No	OK	AG	20	19	0.512821	P	F	0.874629	1	No	OK
3_prime_UTR_variant	ENSGALG00000015420	MINA	1	90705374	.	G	A	AA	GG	AG	7	21	0.25	P	F	0.012541	0.268391	No	OK	AG	10	13	0.434783	P	F	0.677639	1	No	OK	AG	13	35	0.270833	P	F	0.00208811	0.0863339	Yes	OK	AG	12	21	0.363636	P	F	0.162756	0.808809	No	OK
3_prime_UTR_variant	ENSGALG00000015420	MINA	1	90705859	.	G	A	AA	GG	AG	5	6	0.454545	P	F	1	1	No	OK	AG	14	20	0.411765	P	F	0.391528	0.942607	No	OK	AG	16	31	0.340426	P	F	0.0399861	0.458667	No	OK	AG	7	23	0.233333	P	F	0.00522288	0.194698	No	OK
downstream_gene_variant	ENSGALG00000015437	BRP44	1	90871453	rs732620366	A	G	GG	AA	AG	32	14	0.695652	M	L	0.0113516	0.256784	No	OK	AG	29	13	0.690476	M	L	0.0195205	0.325358	No	OK	AG	52	26	0.666667	M	L	0.00433488	0.140743	No	OK	AG	21	12	0.636364	M	L	0.162756	0.808809	No	OK
downstream_gene_variant	ENSGALG00000015437	BRP44	1	90871581	rs736044409	T	C	CC	TT	CT	53	15	0.779412	M	L	4.11597e-06	0.000836616	Yes	OK	CT	44	19	0.698413	M	L	0.00222753	0.0853926	Yes	OK	CT	70	29	0.707071	M	L	4.60624e-05	0.00486227	Yes	OK	CT	28	12	0.7	M	L	0.016589	0.356033	No	OK
downstream_gene_variant	ENSGALG00000015437	BRP44	1	90871607	rs733393802	C	A	AA	CC	AC	37	13	0.74	M	L	0.000936223	0.0507421	Yes	OK	AC	25	14	0.641026	M	L	0.108129	0.652312	No	OK	AC	67	22	0.752809	M	L	1.89985e-06	0.000368924	Yes	OK	AC	23	13	0.638889	M	L	0.132498	0.759755	No	OK
downstream_gene_variant	ENSGALG00000015437	BRP44	1	90871656	rs733790557	T	G	GG	TT	GT	23	4	0.851852	M	L	0.000310749	0.0231207	Yes	OK	GT	24	12	0.666667	M	L	0.0652453	0.547041	No	OK	GT	50	15	0.769231	M	L	1.5717e-05	0.00210449	Yes	OK	GT	20	7	0.740741	M	L	0.0191573	0.379819	No	OK
downstream_gene_variant	ENSGALG00000015437	BRP44	1	90871659	rs732516752	G	A	AA	GG	AG	24	3	0.888889	M	L	4.92334e-05	0.00585169	Yes	OK	AG	23	11	0.676471	M	L	0.0576127	0.537566	No	OK	AG	51	16	0.761194	M	L	2.16892e-05	0.00272398	Yes	OK	AG	20	8	0.714286	M	L	0.0356981	0.487375	No	OK
downstream_gene_variant	ENSGALG00000015437	BRP44	1	90871693	rs312775565	T	C	CC	TT	TT	19	NA	1	M	L	NA	NA	Yes	OK	CT	24	14	0.631579	M	L	0.143307	0.710256	No	OK	CT	46	15	0.754098	M	L	8.83756e-05	0.008332	Yes	OK	CT	20	7	0.740741	M	L	0.0191573	0.379819	No	OK
downstream_gene_variant	ENSGALG00000015437	BRP44	1	90871813	rs740792802	C	T	TT	CC	NA	NA	NA	NA	NA	NA	NA	NA	No	GQ<30	CT	27	15	0.642857	M	L	0.0884295	0.627854	No	OK	CT	60	14	0.810811	M	L	6.22176e-08	1.89472e-05	Yes	OK	CT	35	8	0.813953	M	L	4.19342e-05	0.00662287	Yes	OK
downstream_gene_variant	ENSGALG00000015437	BRP44	1	90871952	rs736374925	G	A	AA	GG	AG	27	8	0.771429	M	L	0.00187823	0.0809281	Yes	OK	AG	30	13	0.697674	M	L	0.0137182	0.266498	No	OK	AG	41	19	0.683333	M	L	0.0062176	0.178598	No	OK	AG	20	7	0.740741	M	L	0.0191573	0.379819	No	OK
downstream_gene_variant	ENSGALG00000015437	BRP44	1	90872023	rs14858550	A	T	TT	AA	AT	22	6	0.785714	M	L	0.00371917	0.126452	No	OK	AT	37	6	0.860465	M	L	1.63612e-06	0.00035497	Yes	OK	AT	43	8	0.843137	M	L	6.86712e-07	0.000162973	Yes	OK	NA	NA	NA	NA	NA	NA	NA	NA	No	GQ<30
downstream_gene_variant	ENSGALG00000015437	BRP44	1	90872062	.	A	T	AA	TT	AT	6	18	0.25	M	L	0.0226558	0.363764	No	OK	AT	9	28	0.243243	M	L	0.00256321	0.0929224	Yes	OK	AT	8	34	0.190476	M	L	6.87711e-05	0.00680044	Yes	OK	AT	4	20	0.166667	M	L	0.00154388	0.0949486	Yes	OK
downstream_gene_variant	ENSGALG00000015437	BRP44	1	90872148	rs14858551	T	C	CC	TT	CT	29	10	0.74359	M	L	0.00337785	0.117993	No	OK	CT	37	13	0.74	M	L	0.000936223	0.0452648	Yes	OK	CT	40	22	0.645161	M	L	0.0300159	0.407237	No	OK	CT	23	9	0.71875	M	L	0.0200616	0.385461	No	OK
downstream_gene_variant	ENSGALG00000015437	BRP44	1	90872238	rs14858552	C	T	TT	CC	CC	27	NA	0.964286	M	L	NA	NA	Yes	OK	CT	25	13	0.657895	M	L	0.0729514	0.589871	No	OK	CT	28	13	0.682927	M	L	0.0275332	0.390066	No	OK	CT	20	7	0.740741	M	L	0.0191573	0.379819	No	OK
downstream_gene_variant	ENSGALG00000015437	BRP44	1	90872296	rs14858553	T	C	CC	TT	CT	27	5	0.84375	M	L	0.000113074	0.01109	Yes	OK	CT	22	9	0.709677	M	L	0.0294494	0.406252	No	OK	CT	40	10	0.8	M	L	2.38613e-05	0.00294226	Yes	OK	CT	24	7	0.774194	M	L	0.00332689	0.151274	No	OK
downstream_gene_variant	ENSGALG00000015437	BRP44	1	90872302	rs14858554	A	T	TT	AA	AT	32	5	0.864865	M	L	7.42753e-06	0.00128606	Yes	OK	AT	25	9	0.735294	M	L	0.00904119	0.20823	No	OK	AT	42	11	0.792453	M	L	2.24756e-05	0.00281247	Yes	OK	AT	27	8	0.771429	M	L	0.00187823	0.108982	No	OK
downstream_gene_variant	ENSGALG00000015437	BRP44	1	90872431	rs317731737	T	C	CC	TT	CT	29	9	0.763158	M	L	0.00165805	0.0734729	Yes	OK	CT	22	14	0.611111	M	L	0.242985	0.850513	No	OK	CT	34	17	0.666667	M	L	0.0240929	0.362605	No	OK	CT	31	9	0.775	M	L	0.000679548	0.0538214	Yes	OK
downstream_gene_variant	ENSGALG00000015437	BRP44	1	90872458	rs316066739	T	C	CC	TT	CT	31	7	0.815789	M	L	0.000116167	0.0112445	Yes	OK	CT	24	17	0.585366	M	L	0.348889	0.924996	No	OK	CT	40	20	0.666667	M	L	0.0134893	0.267449	No	OK	CT	35	10	0.777778	M	L	0.000247088	0.0261707	Yes	OK
downstream_gene_variant	ENSGALG00000015437	BRP44	1	90872516	rs313306572	C	T	TT	CC	CT	20	5	0.8	M	L	0.00407732	0.133921	No	OK	CT	17	14	0.548387	M	L	0.7201	1	No	OK	CT	37	18	0.672727	M	L	0.0144538	0.278803	No	OK	CT	16	6	0.727273	M	L	0.0524788	0.580245	No	OK
downstream_gene_variant	ENSGALG00000015437	BRP44	1	90872557	rs316289028	A	G	GG	AA	AG	23	7	0.766667	M	L	0.00522288	0.15786	No	OK	AG	19	12	0.612903	M	L	0.281042	0.892049	No	OK	AG	34	12	0.73913	M	L	0.00164149	0.0732646	Yes	OK	AG	23	5	0.821429	M	L	0.000912234	0.0658236	Yes	OK
downstream_gene_variant	ENSGALG00000015437	BRP44	1	90872709	rs15346021	T	C	TT	CC	CT	4	35	0.102564	M	L	3.35316e-07	0.000107257	Yes	OK	CT	7	27	0.205882	M	L	0.000821395	0.0429287	Yes	OK	CT	20	57	0.25974	M	L	2.92631e-05	0.00340788	Yes	OK	CT	6	25	0.193548	M	L	0.00087791	0.0650897	Yes	OK
downstream_gene_variant	ENSGALG00000015437	BRP44	1	90872734	rs15346023	A	G	AA	GG	AG	4	38	0.0952381	M	L	5.65315e-08	2.21502e-05	Yes	OK	AG	7	32	0.179487	M	L	7.02548e-05	0.00692305	Yes	OK	AG	20	54	0.27027	M	L	9.61299e-05	0.0089406	Yes	OK	AG	7	36	0.162791	M	L	8.96304e-06	0.00192929	Yes	OK
downstream_gene_variant	ENSGALG00000015437	BRP44	1	90872872	rs314782235	G	A	AA	GG	AG	28	5	0.848485	M	L	6.61877e-05	0.00742626	Yes	OK	AG	30	13	0.697674	M	L	0.0137182	0.266498	No	OK	AG	52	17	0.753623	M	L	2.93043e-05	0.00340788	Yes	OK	AG	33	6	0.846154	M	L	1.42993e-05	0.00280634	Yes	OK
downstream_gene_variant	ENSGALG00000015437	BRP44	1	90873011	rs736094600	G	A	AA	GG	AG	28	9	0.756757	M	L	0.00256321	0.0990379	Yes	OK	AG	18	7	0.72	M	L	0.0432853	0.480042	No	OK	AG	49	14	0.777778	M	L	1.1123e-05	0.00156871	Yes	OK	AG	33	9	0.785714	M	L	0.000271539	0.0278268	Yes	OK
downstream_gene_variant	ENSGALG00000015437	BRP44	1	90873038	rs739639961	T	C	CC	TT	CT	33	5	0.868421	M	L	4.25596e-06	0.000846665	Yes	OK	CT	25	5	0.833333	M	L	0.000324914	0.0218454	Yes	OK	CT	38	17	0.690909	M	L	0.0064558	0.181501	No	OK	NA	NA	NA	NA	NA	NA	NA	NA	No	GQ<30
downstream_gene_variant	ENSGALG00000015437	BRP44	1	90873438	rs734785782	G	A	AA	GG	AG	19	5	0.791667	M	L	0.00661075	0.183233	No	OK	AG	23	10	0.69697	M	L	0.035082	0.434913	No	OK	AG	49	12	0.803279	M	L	1.96988e-06	0.000376597	Yes	OK	AG	39	6	0.866667	M	L	5.41777e-07	0.00020367	Yes	OK
downstream_gene_variant	ENSGALG00000015437	BRP44	1	90873492	rs735856173	T	G	GG	TT	NA	NA	NA	NA	NA	NA	NA	NA	No	GQ<30	GT	24	4	0.857143	M	L	0.000179991	0.0142546	Yes	OK	NA	NA	NA	NA	NA	NA	NA	NA	No	GQ<30	NA	NA	NA	NA	NA	NA	NA	NA	No	GQ<30
downstream_gene_variant	ENSGALG00000015437	BRP44	1	90873574	rs738152300	A	C	AA	CC	AC	8	28	0.222222	M	L	0.00119324	0.0599698	Yes	OK	AC	12	17	0.413793	M	L	0.458258	0.992227	No	OK	AC	6	38	0.136364	M	L	9.43038e-07	0.000208024	Yes	OK	AC	8	30	0.210526	M	L	0.000471987	0.0420021	Yes	OK
downstream_gene_variant	ENSGALG00000015437	BRP44	1	90873705	rs732266722	C	T	CC	TT	CT	7	41	0.145833	M	L	6.24041e-07	0.000171611	Yes	OK	CT	6	32	0.157895	M	L	2.43426e-05	0.00312957	Yes	OK	CT	12	66	0.153846	M	L	3.48585e-10	1.8175e-07	Yes	OK	CT	13	35	0.270833	M	L	0.00208811	0.117151	No	OK
downstream_gene_variant	ENSGALG00000015437	BRP44	1	90873752	rs734363645	A	G	AA	GG	NA	NA	NA	NA	NA	NA	NA	NA	No	GQ<30	AG	7	31	0.184211	M	L	0.000116167	0.010157	Yes	OK	AG	17	71	0.193182	M	L	5.15395e-09	2.0386e-06	Yes	OK	AG	11	50	0.180328	M	L	4.58883e-07	0.000174972	Yes	OK
downstream_gene_variant	ENSGALG00000015437	BRP44	1	90874036	rs740368050	G	A	GG	AA	AG	8	38	0.173913	M	L	9.2477e-06	0.00154404	Yes	OK	NA	NA	NA	NA	NA	NA	NA	NA	No	GQ<30	NA	NA	NA	NA	NA	NA	NA	NA	No	GQ<30	AG	8	37	0.177778	M	L	1.53741e-05	0.00293107	Yes	OK
downstream_gene_variant	ENSGALG00000015438	MPZL1	1	90874743	rs741244026	G	A	AA	GG	NA	NA	NA	NA	NA	NA	NA	NA	No	GQ<30	NA	NA	NA	NA	NA	NA	NA	NA	No	GQ<30	NA	NA	NA	NA	NA	NA	NA	NA	No	GQ<30	AG	32	10	0.761905	M	L	0.000940674	0.0669534	Yes	OK
3_prime_UTR_variant	ENSGALG00000015438	MPZL1	1	90875332	rs314032672	G	A	AA	GG	AG	38	6	0.863636	M	L	9.43038e-07	0.00023618	Yes	OK	AG	26	11	0.702703	M	L	0.0200739	0.330106	No	OK	AG	40	8	0.833333	M	L	3.30527e-06	0.000563073	Yes	OK	GG	41	NA	0.931818	M	L	NA	NA	Yes	OK
synonymous_variant	ENSGALG00000015438	MPZL1	1	90875606	rs312452480	A	T	TT	AA	NA	NA	NA	NA	NA	NA	NA	NA	No	GQ<30	NA	NA	NA	NA	NA	NA	NA	NA	No	GQ<30	AT	49	12	0.803279	M	L	1.96988e-06	0.000376597	Yes	OK	AT	16	5	0.761905	M	L	0.0266037	0.440496	No	OK
intron_variant	ENSGALG00000015438	MPZL1	1	90880694	rs16019176	G	T	TT	GG	NA	NA	NA	NA	NA	NA	NA	NA	No	DP<10	NA	NA	NA	NA	NA	NA	NA	NA	No	DP<10;GQ<30	NA	NA	NA	NA	NA	NA	NA	NA	No	DP<10;GQ<30	GT	6	4	0.6	M	L	0.753906	1	No	OK
intron_variant	ENSGALG00000015438	MPZL1	1	90882959	rs317667548	C	T	TT	CC	NA	NA	NA	NA	NA	NA	NA	NA	No	DP<10	NA	NA	NA	NA	NA	NA	NA	NA	No	DP<10;GQ<30	NA	NA	NA	NA	NA	NA	NA	NA	No	DP<10	NA	NA	NA	NA	NA	NA	NA	NA	No	DP<10
synonymous_variant	ENSGALG00000015438	MPZL1	1	90891019	rs738577169	G	A	GG	AA	AG	10	36	0.217391	M	L	0.000156417	0.0140243	Yes	OK	AG	5	23	0.178571	M	L	0.000912234	0.0444379	Yes	OK	AG	5	35	0.125	M	L	1.38261e-06	0.000284901	Yes	OK	AG	8	50	0.137931	M	L	1.57026e-08	9.52542e-06	Yes	OK
3_prime_UTR_variant	ENSGALG00000026184	CREG1	1	90960005	rs315662556	T	C	CC	TT	CT	12	22	0.352941	P	F	0.121449	0.680638	No	OK	CT	22	38	0.366667	P	F	0.0518939	0.524951	No	OK	CT	20	37	0.350877	P	F	0.033144	0.429586	No	OK	CT	7	8	0.466667	P	F	1	1	No	OK
downstream_gene_variant	ENSGALG00000026184	CREG1	1	90960222	rs736077639	A	G	AA	GG	NA	NA	NA	NA	NA	NA	NA	NA	No	DP<10;GQ<30	AA	11	NA	1	P	F	NA	NA	Yes	OK	NA	NA	NA	NA	NA	NA	NA	NA	No	DP<10;GQ<30	NA	NA	NA	NA	NA	NA	NA	NA	No	DP<10;GQ<30
3_prime_UTR_variant	ENSGALG00000015464	PTGFRN	1	91421350	rs14859219	T	G	TT	GG	GT	12	7	0.631579	P	F	0.359283	0.929843	No	OK	GT	9	4	0.692308	P	F	0.266846	0.86204	No	OK	GT	19	13	0.59375	P	F	0.377086	0.937289	No	OK	GT	12	6	0.666667	P	F	0.237885	0.867875	No	OK
3_prime_UTR_variant	ENSGALG00000015464	PTGFRN	1	91421386	rs313046157	T	C	CC	TT	CT	11	15	0.423077	P	F	0.557197	1	No	OK	CT	6	12	0.333333	P	F	0.237885	0.841214	No	OK	CT	25	23	0.520833	M	L	0.885433	1	No	OK	CT	3	13	0.1875	P	F	0.0212708	0.391703	No	OK
3_prime_UTR_variant	ENSGALG00000015480	POGLUT1	1	91656298	rs738238176	G	A	AA	GG	AG	18	3	0.857143	M	L	0.00148964	0.0692942	Yes	OK	AG	17	7	0.708333	M	L	0.0639147	0.547041	No	OK	NA	NA	NA	NA	NA	NA	NA	NA	No	GQ<30	AG	8	4	0.666667	M	L	0.387695	0.954434	No	OK
3_prime_UTR_variant	ENSGALG00000015480	POGLUT1	1	91657268	rs739037338	A	G	GG	AA	AG	48	25	0.657534	M	L	0.00954221	0.230373	No	OK	AG	44	39	0.53012	M	L	0.660884	1	No	OK	AG	52	40	0.565217	M	L	0.251322	0.858326	No	OK	AG	46	24	0.657143	M	L	0.0115264	0.298691	No	OK
3_prime_UTR_variant	ENSGALG00000015480	POGLUT1	1	91657375	rs13904850	A	G	AA	GG	AG	29	41	0.414286	M	L	0.188216	0.788416	No	OK	AG	33	44	0.428571	M	L	0.254305	0.86204	No	OK	AG	29	59	0.329545	M	L	0.00182403	0.0785588	Yes	OK	AG	15	47	0.241935	M	L	5.77837e-05	0.0084279	Yes	OK
3_prime_UTR_variant	ENSGALG00000015480	POGLUT1	1	91657751	rs13904853	T	C	TT	CC	CT	23	43	0.348485	M	L	0.0186573	0.338057	No	OK	CT	29	43	0.402778	M	L	0.124918	0.684017	No	OK	CT	26	49	0.346667	M	L	0.0105821	0.238202	No	OK	CT	28	35	0.444444	M	L	0.449963	0.99926	No	OK
3_prime_UTR_variant	ENSGALG00000015480	POGLUT1	1	91657839	rs13904856	T	C	TT	CC	CT	11	30	0.268293	M	L	0.004324	0.138765	No	OK	CT	17	19	0.472222	M	L	0.867939	1	No	OK	CT	17	22	0.435897	M	L	0.522397	1	No	OK	CT	22	13	0.628571	P	F	0.175465	0.820993	No	OK
3_prime_UTR_variant	ENSGALG00000015480	POGLUT1	1	91657898	rs13904857	A	T	AA	TT	AT	15	36	0.294118	M	L	0.00460131	0.143248	No	OK	AT	26	27	0.490566	M	L	1	1	No	OK	AT	26	42	0.382353	M	L	0.0681187	0.558252	No	OK	AT	14	19	0.424242	M	L	0.48685	1	No	OK
synonymous_variant	ENSGALG00000015480	POGLUT1	1	91668832	rs315065230	G	A	AA	GG	AG	31	32	0.492063	P	F	1	1	No	OK	AG	34	16	0.68	M	L	0.0153467	0.286908	No	OK	AG	35	24	0.59322	M	L	0.192526	0.796109	No	OK	AG	31	15	0.673913	M	L	0.0258961	0.436359	No	OK
3_prime_UTR_variant	ENSGALG00000015487	GJA5	1	91783155	rs15347975	T	C	CC	TT	CT	9	30	0.230769	P	F	0.00106502	0.0557738	Yes	OK	CT	9	9	0.5	M	L	1	1	No	OK	CT	21	24	0.466667	P	F	0.765992	1	No	OK	CT	17	18	0.485714	P	F	1	1	No	OK
3_prime_UTR_variant	ENSGALG00000015496	CHMP2B	1	92227264	rs316853286	A	G	AA	GG	AG	17	30	0.361702	M	L	0.0789407	0.601055	No	OK	AG	24	64	0.272727	M	L	2.37266e-05	0.00312537	Yes	OK	AG	46	43	0.516854	P	F	0.832258	1	No	OK	AG	15	28	0.348837	M	L	0.065994	0.608444	No	OK
3_prime_UTR_variant	ENSGALG00000015496	CHMP2B	1	92227267	rs314469245	C	A	CC	AA	AC	18	31	0.367347	M	L	0.0854331	0.635313	No	OK	AC	24	65	0.269663	M	L	1.61138e-05	0.00236379	Yes	OK	AC	46	45	0.505495	P	F	0.917041	1	No	OK	AC	15	28	0.348837	M	L	0.065994	0.608444	No	OK
synonymous_variant	ENSGALG00000015496	CHMP2B	1	92228259	rs316448410	A	G	AA	GG	AG	25	36	0.409836	M	L	0.200031	0.818946	No	OK	AG	35	44	0.443038	M	L	0.368188	0.939861	No	OK	AG	46	63	0.422018	M	L	0.125005	0.685304	No	OK	AG	10	29	0.25641	M	L	0.00337785	0.151781	No	OK
3_prime_UTR_variant	ENSGALG00000015506	GBE1	1	94633808	rs736547572	A	G	GG	AA	AG	26	41	0.38806	P	F	0.0864372	0.638926	No	OK	AG	39	43	0.47561	P	F	0.740653	1	No	OK	AG	77	115	0.401042	P	F	0.00741866	0.195325	No	OK	AG	27	38	0.415385	P	F	0.214539	0.859455	No	OK
downstream_gene_variant	ENSGALG00000015511	ROBO1	1	95949182	rs317515368	A	G	GG	AA	AG	23	19	0.547619	M	L	0.643969	1	No	OK	AG	55	23	0.705128	M	L	0.000377792	0.0242986	Yes	OK	AG	51	69	0.425	P	F	0.120328	0.672798	No	OK	AG	22	26	0.458333	P	F	0.665466	1	No	OK
intergenic_region	ENSGALG00000027990-ENSGALG00000028863	uc_338-ENSGALG00000028863	1	96586317	rs736086992	A	G	AA	GG	AG	30	60	0.333333	M	L	0.00206027	0.0866424	Yes	OK	AG	36	70	0.339623	M	L	0.00124024	0.0561763	Yes	OK	AG	24	78	0.235294	M	L	7.67943e-08	2.29795e-05	Yes	OK	AG	36	67	0.349515	M	L	0.00292919	0.140393	No	OK
intergenic_region	ENSGALG00000027990-ENSGALG00000028863	uc_338-ENSGALG00000028863	1	96586652	rs740648328	G	A	GG	AA	AG	16	59	0.213333	M	L	6.11416e-07	0.000169861	Yes	OK	AG	18	58	0.236842	M	L	4.71324e-06	0.000829219	Yes	OK	AG	21	66	0.241379	M	L	1.41008e-06	0.00028789	Yes	OK	AG	29	58	0.333333	M	L	0.00247942	0.130309	No	OK
intergenic_region	ENSGALG00000027990-ENSGALG00000028863	uc_338-ENSGALG00000028863	1	96587199	rs15355115	C	T	TT	CC	CT	7	15	0.318182	P	F	0.133801	0.718959	No	OK	CT	10	16	0.384615	P	F	0.32694	0.918552	No	OK	CT	15	24	0.384615	P	F	0.199591	0.811485	No	OK	CT	14	14	0.5	M	L	1	1	No	OK
intergenic_region	ENSGALG00000027990-ENSGALG00000028863	uc_338-ENSGALG00000028863	1	96587278	rs15355116	T	C	CC	TT	CT	19	17	0.527778	M	L	0.867939	1	No	OK	CT	13	20	0.393939	P	F	0.296206	0.90786	No	OK	CT	20	36	0.357143	P	F	0.0440465	0.472779	No	OK	CT	20	36	0.357143	P	F	0.0440465	0.54003	No	OK
intergenic_region	ENSGALG00000027990-ENSGALG00000028863	uc_338-ENSGALG00000028863	1	96587299	rs15355118	A	G	GG	AA	AG	16	19	0.457143	P	F	0.735879	1	No	OK	AG	17	24	0.414634	P	F	0.348889	0.924996	No	OK	AG	19	33	0.365385	P	F	0.0703942	0.570621	No	OK	AG	20	32	0.384615	P	F	0.126347	0.742968	No	OK
intergenic_region	ENSGALG00000027990-ENSGALG00000028863	uc_338-ENSGALG00000028863	1	96587839	rs15355119	C	T	TT	CC	CT	15	13	0.535714	M	L	0.850554	1	No	OK	CT	20	24	0.454545	P	F	0.651588	1	No	OK	CT	17	25	0.404762	P	F	0.279956	0.883134	No	OK	CT	13	24	0.351351	P	F	0.0988717	0.696119	No	OK
intergenic_region	ENSGALG00000027990-ENSGALG00000028863	uc_338-ENSGALG00000028863	1	96587936	rs313876255	T	C	TT	CC	CT	28	17	0.622222	P	F	0.135156	0.718959	No	OK	CT	36	28	0.5625	P	F	0.381733	0.939861	No	OK	CT	27	21	0.5625	P	F	0.470879	1	No	OK	CT	43	34	0.558442	P	F	0.362032	0.951269	No	OK
intergenic_region	ENSGALG00000027990-ENSGALG00000028863	uc_338-ENSGALG00000028863	1	96588028	rs15355121	T	C	CC	TT	NA	NA	NA	NA	NA	NA	NA	NA	No	GQ<30	CT	6	16	0.272727	P	F	0.0524788	0.524951	No	OK	CT	7	11	0.388889	P	F	0.480682	1	No	OK	CT	12	25	0.324324	P	F	0.047031	0.564125	No	OK
intergenic_region	ENSGALG00000027990-ENSGALG00000028863	uc_338-ENSGALG00000028863	1	96588095	rs733640263	A	G	AA	GG	AG	5	7	0.416667	M	L	0.774414	1	No	OK	AG	2	9	0.181818	M	L	0.0654297	0.547041	No	OK	AG	5	12	0.294118	M	L	0.143463	0.711819	No	OK	AG	6	13	0.315789	M	L	0.167068	0.811801	No	OK
intergenic_region	ENSGALG00000027990-ENSGALG00000028863	uc_338-ENSGALG00000028863	1	96588266	rs15355122	T	G	GG	TT	NA	NA	NA	NA	NA	NA	NA	NA	No	DP<10;GQ<30	NA	NA	NA	NA	NA	NA	NA	NA	No	OK	NA	NA	NA	NA	NA	NA	NA	NA	No	DP<10;GQ<30	NA	NA	NA	NA	NA	NA	NA	NA	No	DP<10;GQ<30
3_prime_UTR_variant	ENSGALG00000015662	LIPI	1	97343825	rs13909101	A	G	GG	AA	AG	12	3	0.8	M	L	0.0351562	0.437309	No	OK	AG	29	24	0.54717	M	L	0.583132	1	No	OK	AG	33	22	0.6	M	L	0.177001	0.770571	No	OK	AG	8	8	0.5	M	L	1	1	No	OK
synonymous_variant	ENSGALG00000015662	LIPI	1	97344056	rs13909105	C	T	TT	CC	CT	42	60	0.411765	P	F	0.0918377	0.638926	No	OK	CT	93	88	0.513812	M	L	0.76632	1	No	OK	CT	97	113	0.461905	P	F	0.30061	0.900622	No	OK	CT	34	55	0.382022	P	F	0.0334167	0.486365	No	OK
missense_variant	ENSGALG00000015701	ENSGALG00000015701	1	98653919	rs739827344	G	A	GG	AA	AG	25	16	0.609756	P	F	0.211024	0.824542	No	OK	AG	38	13	0.745098	P	F	0.000621043	0.0344819	Yes	OK	AG	44	27	0.619718	P	F	0.0568147	0.528262	No	OK	AG	27	12	0.692308	P	F	0.0237027	0.415124	No	OK
downstream_gene_variant	ENSGALG00000015701	ENSGALG00000015701	1	98669149	rs733226402	A	G	GG	AA	AG	27	17	0.613636	M	L	0.174171	0.776686	No	OK	AG	35	44	0.443038	P	F	0.368188	0.939861	No	OK	AG	37	39	0.486842	P	F	0.908777	1	No	OK	AG	24	23	0.510638	M	L	0.885433	1	No	OK
downstream_gene_variant	ENSGALG00000015774	CYYR1	1	102218493	rs316561344	C	T	CC	TT	CT	8	2	0.8	P	F	0.109375	0.665654	No	OK	CT	9	2	0.818182	P	F	0.0654297	0.547041	No	OK	CT	13	4	0.764706	P	F	0.0490417	0.499297	No	OK	CT	13	3	0.8125	P	F	0.0212708	0.391703	No	OK
downstream_gene_variant	ENSGALG00000015774	CYYR1	1	102218749	rs315482008	C	A	CC	AA	CC	11	NA	1	P	F	NA	NA	Yes	OK	AC	12	5	0.705882	P	F	0.143463	0.710256	No	OK	AC	21	7	0.75	P	F	0.012541	0.256845	No	OK	AC	18	7	0.72	P	F	0.0432853	0.533885	No	OK
downstream_gene_variant	ENSGALG00000015774	CYYR1	1	102218787	rs314051469	G	A	GG	AA	GG	18	NA	1	P	F	NA	NA	Yes	OK	AG	13	5	0.722222	P	F	0.0962524	0.634102	No	OK	AG	21	7	0.75	P	F	0.012541	0.256845	No	OK	NA	NA	NA	NA	NA	NA	NA	NA	No	GQ<30
downstream_gene_variant	ENSGALG00000015774	CYYR1	1	102218881	rs732906278	G	A	GG	AA	NA	NA	NA	NA	NA	NA	NA	NA	No	GQ<30	AG	13	4	0.764706	P	F	0.0490417	0.511514	No	OK	AG	22	9	0.709677	P	F	0.0294494	0.403043	No	OK	NA	NA	NA	NA	NA	NA	NA	NA	No	GQ<30
downstream_gene_variant	ENSGALG00000015774	CYYR1	1	102218882	rs317867229	T	G	TT	GG	NA	NA	NA	NA	NA	NA	NA	NA	No	GQ<30	GT	13	4	0.764706	P	F	0.0490417	0.511514	No	OK	GT	22	9	0.709677	P	F	0.0294494	0.403043	No	OK	NA	NA	NA	NA	NA	NA	NA	NA	No	GQ<30
downstream_gene_variant	ENSGALG00000015774	CYYR1	1	102218923	rs316896492	T	C	TT	CC	TT	14	NA	1	P	F	NA	NA	Yes	OK	CT	11	6	0.647059	P	F	0.332306	0.918552	No	OK	CT	10	6	0.625	P	F	0.454498	0.982054	No	OK	NA	NA	NA	NA	NA	NA	NA	NA	No	GQ<30
downstream_gene_variant	ENSGALG00000015774	CYYR1	1	102219050	rs312598675	A	C	AA	CC	AA	23	NA	0.958333	P	F	NA	NA	Yes	OK	AC	9	2	0.818182	P	F	0.0654297	0.547041	No	OK	AC	16	6	0.727273	P	F	0.0524788	0.509278	No	OK	NA	NA	NA	NA	NA	NA	NA	NA	No	GQ<30
downstream_gene_variant	ENSGALG00000015774	CYYR1	1	102219076	rs317121705	G	A	GG	AA	GG	30	NA	0.967742	P	F	NA	NA	Yes	OK	AG	10	3	0.769231	P	F	0.0922852	0.627854	No	OK	AG	17	8	0.68	P	F	0.107752	0.65469	No	OK	AG	16	3	0.842105	P	F	0.00442505	0.176546	No	OK
downstream_gene_variant	ENSGALG00000015774	CYYR1	1	102219213	rs315271039	T	C	TT	CC	TT	23	NA	0.958333	P	F	NA	NA	Yes	OK	CT	8	2	0.8	P	F	0.109375	0.652312	No	OK	CT	12	4	0.75	P	F	0.0768127	0.585917	No	OK	TT	15	NA	1	P	F	NA	NA	Yes	OK
downstream_gene_variant	ENSGALG00000015774	CYYR1	1	102219273	rs313702977	G	A	GG	AA	GG	24	NA	0.96	P	F	NA	NA	Yes	OK	NA	NA	NA	NA	NA	NA	NA	NA	No	GQ<30	AG	18	6	0.75	P	F	0.0226558	0.351028	No	OK	AG	13	4	0.764706	P	F	0.0490417	0.564125	No	OK
downstream_gene_variant	ENSGALG00000015774	CYYR1	1	102219353	rs317009035	C	T	CC	TT	NA	NA	NA	NA	NA	NA	NA	NA	No	GQ<30	NA	NA	NA	NA	NA	NA	NA	NA	No	DP<10;GQ<30	CT	17	5	0.772727	P	F	0.0169005	0.302434	No	OK	NA	NA	NA	NA	NA	NA	NA	NA	No	GQ<30
downstream_gene_variant	ENSGALG00000015774	CYYR1	1	102219574	rs738156169	A	T	AA	TT	NA	NA	NA	NA	NA	NA	NA	NA	No	GQ<30	NA	NA	NA	NA	NA	NA	NA	NA	No	GQ<30	AT	21	8	0.724138	P	F	0.0241195	0.362605	No	OK	AA	17	NA	1	P	F	NA	NA	Yes	OK
downstream_gene_variant	ENSGALG00000015774	CYYR1	1	102220024	rs13913588	C	T	TT	CC	NA	NA	NA	NA	NA	NA	NA	NA	No	GQ<30	CT	5	13	0.277778	P	F	0.0962524	0.634102	No	OK	CT	4	15	0.210526	P	F	0.0192108	0.324219	No	OK	NA	NA	NA	NA	NA	NA	NA	NA	No	GQ<30
missense_variant	ENSGALG00000015804	LTN1	1	103296322	rs313716499	T	A	TT	AA	AT	10	3	0.769231	P	F	0.0922852	0.638926	No	OK	AT	6	9	0.4	M	L	0.607239	1	No	OK	AT	28	11	0.717949	P	F	0.0094753	0.223638	No	OK	NA	NA	NA	NA	NA	NA	NA	NA	No	GQ<30
missense_variant	ENSGALG00000015807	RWDD2B	1	103314216	rs318187319	C	T	CC	TT	CT	14	4	0.777778	P	F	0.0308838	0.422581	No	OK	CT	16	4	0.8	P	F	0.0118179	0.243314	No	OK	CT	18	5	0.782609	P	F	0.010622	0.238202	No	OK	CT	10	5	0.666667	P	F	0.301758	0.932073	No	OK
synonymous_variant	ENSGALG00000015807	RWDD2B	1	103314325	rs316300456	G	A	GG	AA	AG	12	5	0.705882	P	F	0.143463	0.718959	No	OK	AG	16	5	0.761905	P	F	0.0266037	0.38074	No	OK	AG	12	5	0.705882	P	F	0.143463	0.711819	No	OK	AG	4	8	0.333333	M	L	0.387695	0.954434	No	OK
downstream_gene_variant	ENSGALG00000015813	USP16	1	103338124	rs14867307	T	C	CC	TT	CT	118	177	0.4	P	F	0.00070673	0.0416466	Yes	OK	CT	151	176	0.461774	P	F	0.184357	0.78491	No	OK	CT	119	180	0.397993	P	F	0.000500061	0.0325911	Yes	OK	CT	50	77	0.393701	P	F	0.0206808	0.391703	No	OK
synonymous_variant	ENSGALG00000015821	CCT8	1	103340316	rs317460541	C	T	CC	TT	CT	137	99	0.580508	P	F	0.0158387	0.309384	No	OK	CT	117	108	0.52	P	F	0.593902	1	No	OK	CT	138	86	0.616071	P	F	0.000623249	0.0377592	Yes	OK	CT	98	85	0.535519	P	F	0.375092	0.954434	No	OK
synonymous_variant	ENSGALG00000015821	CCT8	1	103341455	rs10723918	G	A	AA	GG	AG	83	124	0.400966	P	F	0.00530633	0.159874	No	OK	AG	85	131	0.393519	P	F	0.00212693	0.0834197	Yes	OK	AG	121	153	0.441606	P	F	0.0609013	0.543201	No	OK	AG	59	82	0.41844	P	F	0.0635372	0.605133	No	OK
synonymous_variant	ENSGALG00000015821	CCT8	1	103341485	rs315544135	G	A	AA	GG	AG	113	224	0.335312	P	F	1.48573e-09	8.50504e-07	Yes	OK	AG	140	220	0.388889	P	F	2.91905e-05	0.00364078	Yes	OK	AG	176	300	0.369748	P	F	1.4377e-08	5.2632e-06	Yes	OK	AG	104	157	0.398467	P	F	0.00124451	0.0836706	Yes	OK
synonymous_variant	ENSGALG00000015821	CCT8	1	103341855	rs10724401	C	T	CC	TT	CT	105	83	0.558511	P	F	0.1254	0.695153	No	OK	CT	100	74	0.574713	P	F	0.0577475	0.538434	No	OK	CT	112	99	0.530806	P	F	0.408799	0.959836	No	OK	CT	76	66	0.535211	P	F	0.450208	0.99926	No	OK
synonymous_variant	ENSGALG00000015821	CCT8	1	103345098	rs316432744	A	G	GG	AA	AG	128	154	0.453901	P	F	0.136418	0.718959	No	OK	AG	98	119	0.451613	P	F	0.174424	0.774995	No	OK	AG	163	253	0.391827	P	F	1.18886e-05	0.00165632	Yes	OK	AG	91	96	0.486631	P	F	0.769989	1	No	OK
missense_variant	ENSGALG00000015828	BACH1	1	103437368	.	A	G	GG	AA	AG	35	23	0.603448	M	L	0.148006	0.726562	No	OK	AG	23	32	0.418182	P	F	0.28061	0.892049	No	OK	AG	90	83	0.520231	M	L	0.648393	1	No	OK	AG	33	20	0.622642	M	L	0.0983706	0.696119	No	OK
synonymous_variant	ENSGALG00000015844	SOD1	1	103981919	rs10724233	C	T	TT	CC	CT	213	168	0.559055	M	L	0.0240575	0.37691	No	OK	CT	232	148	0.610526	M	L	1.91923e-05	0.00269297	Yes	OK	CT	206	188	0.522843	M	L	0.391777	0.940091	No	OK	CT	171	171	0.5	M	L	1	1	No	OK
synonymous_variant	ENSGALG00000015844	SOD1	1	103981940	rs29008126	T	C	CC	TT	CT	305	209	0.593385	M	L	2.64964e-05	0.00364326	Yes	OK	CT	308	194	0.613546	M	L	4.09947e-07	0.000116561	Yes	OK	CT	288	210	0.578313	M	L	0.000546622	0.0337709	Yes	OK	CT	216	186	0.537313	M	L	0.147977	0.766316	No	OK
3_prime_UTR_variant	ENSGALG00000015933	PAXBP1	1	104478351	rs316998175	T	C	CC	TT	NA	NA	NA	NA	NA	NA	NA	NA	No	GQ<30	CT	4	21	0.16	P	F	0.000910521	0.0444379	Yes	OK	CT	12	7	0.631579	M	L	0.359283	0.92929	No	OK	CT	9	10	0.473684	P	F	1	1	No	OK
3_prime_UTR_variant	ENSGALG00000015983	GART	1	104734110	rs317393731	A	T	AA	TT	AT	111	142	0.438735	M	L	0.0590692	0.552871	No	OK	AT	118	157	0.429091	M	L	0.0217643	0.34473	No	OK	AT	119	174	0.406143	M	L	0.00156236	0.0703197	Yes	OK	AT	101	118	0.461187	M	L	0.279587	0.918374	No	OK
synonymous_variant	ENSGALG00000015983	GART	1	104736198	rs312756905	A	G	AA	GG	AG	158	230	0.407216	M	L	0.000301653	0.0228069	Yes	OK	AG	198	241	0.451025	M	L	0.044888	0.490237	No	OK	AG	204	252	0.447368	M	L	0.027628	0.391249	No	OK	AG	174	247	0.413302	M	L	0.000436442	0.0394884	Yes	OK
missense_variant	ENSGALG00000015983	GART	1	104739254	rs731441895	A	T	TT	AA	AT	166	124	0.572414	M	L	0.0159113	0.310586	No	OK	AT	170	125	0.576271	M	L	0.0102928	0.227516	No	OK	AT	167	121	0.579861	M	L	0.00789992	0.200974	No	OK	AT	154	122	0.557971	M	L	0.0618481	0.605133	No	OK
synonymous_variant	ENSGALG00000015983	GART	1	104741454	rs313209820	G	A	GG	AA	AG	143	180	0.442724	M	L	0.0449999	0.488864	No	OK	AG	134	186	0.41875	M	L	0.00428574	0.129943	No	OK	AG	129	158	0.449477	M	L	0.0982048	0.635245	No	OK	AG	143	177	0.446875	M	L	0.0649048	0.605133	No	OK
synonymous_variant	ENSGALG00000015983	GART	1	104747039	rs739291423	A	C	CC	AA	AC	157	120	0.566787	M	L	0.0303542	0.422581	No	OK	AC	179	110	0.619377	M	L	5.87798e-05	0.00602213	Yes	OK	AC	138	113	0.549801	M	L	0.129641	0.703773	No	OK	AC	154	141	0.522034	M	L	0.484824	1	No	OK
missense_variant	ENSGALG00000015983	GART	1	104749071	rs315273993	T	C	CC	TT	CT	140	91	0.606061	M	L	0.001532	0.0698841	Yes	OK	CT	98	92	0.515789	M	L	0.716905	1	No	OK	CT	145	135	0.517857	M	L	0.590758	1	No	OK	CT	125	99	0.558036	M	L	0.0946235	0.695096	No	OK
intron_variant	ENSGALG00000015983	GART	1	104750512	rs317696462	G	A	AA	GG	AG	27	15	0.642857	M	L	0.0884295	0.638926	No	OK	AG	40	11	0.784314	M	L	5.70381e-05	0.00593794	Yes	OK	AG	45	13	0.775862	M	L	3.01159e-05	0.00342743	Yes	OK	AG	19	5	0.791667	M	L	0.00661075	0.223918	No	OK
synonymous_variant	ENSGALG00000015983	GART	1	104758543	rs316812049	C	T	TT	CC	CT	203	162	0.556164	M	L	0.0361427	0.442708	No	OK	CT	218	192	0.531707	M	L	0.216908	0.832162	No	OK	CT	181	194	0.482667	P	F	0.535526	1	No	OK	CT	211	184	0.534177	M	L	0.190738	0.837887	No	OK
intergenic_region	ENSGALG00000016007-ENSGALG00000029120	ENSGALG00000016007-SLC5A3	1	105034932	rs735902533	G	T	GG	TT	GT	14	3	0.823529	P	F	0.0127258	0.268391	No	OK	GT	9	5	0.642857	P	F	0.42395	0.962998	No	OK	GT	13	10	0.565217	P	F	0.677639	1	No	OK	GT	18	5	0.782609	P	F	0.010622	0.286762	No	OK
missense_variant	ENSGALG00000027579	MRPS6	1	105075047	rs316228099	A	G	AA	GG	AG	150	193	0.437318	M	L	0.0232027	0.370424	No	OK	AG	135	199	0.404192	M	L	0.000546856	0.0311672	Yes	OK	AG	142	195	0.421365	M	L	0.00454567	0.143891	No	OK	AG	140	204	0.406977	M	L	0.000660407	0.0530382	Yes	OK
missense_variant	ENSGALG00000027579	MRPS6	1	105075162	rs13916586	A	G	GG	AA	AG	143	130	0.52381	M	L	0.467736	0.998934	No	OK	AG	149	132	0.530249	M	L	0.339854	0.918552	No	OK	AG	162	108	0.6	M	L	0.00121655	0.0612944	Yes	OK	AG	133	95	0.583333	M	L	0.0140921	0.326787	No	OK
3_prime_UTR_variant	ENSGALG00000027579	MRPS6	1	105075337	rs10727208	A	T	AA	TT	AT	95	137	0.409483	M	L	0.00697811	0.191758	No	OK	AT	97	156	0.383399	M	L	0.000250758	0.0180336	Yes	OK	AT	89	139	0.390351	M	L	0.00112755	0.0580859	Yes	OK	AT	94	153	0.380567	M	L	0.000210156	0.023275	Yes	OK
3_prime_UTR_variant	ENSGALG00000027579	MRPS6	1	105075475	rs316544842	G	A	AA	GG	AG	115	73	0.611702	M	L	0.00269148	0.101337	No	OK	AG	134	70	0.656863	M	L	8.77525e-06	0.00139852	Yes	OK	AG	125	59	0.679348	M	L	1.28653e-06	0.000269953	Yes	OK	AG	116	61	0.655367	M	L	4.32299e-05	0.00674766	Yes	OK
3_prime_UTR_variant	ENSGALG00000027579	MRPS6	1	105075588	rs313677116	T	C	TT	CC	CT	33	53	0.383721	M	L	0.0398536	0.466762	No	OK	CT	34	64	0.346939	M	L	0.00318868	0.107334	No	OK	CT	41	50	0.450549	M	L	0.401813	0.954459	No	OK	CT	27	52	0.341772	M	L	0.0065533	0.223918	No	OK
downstream_gene_variant	ENSGALG00000027579	MRPS6	1	105075690	rs317421578	G	A	GG	AA	AG	16	10	0.615385	P	F	0.32694	0.911383	No	OK	NA	NA	NA	NA	NA	NA	NA	NA	No	GQ<30	AG	23	6	0.793103	P	F	0.0023157	0.0924453	Yes	OK	AG	19	12	0.612903	P	F	0.281042	0.918374	No	OK
downstream_gene_variant	ENSGALG00000027579	MRPS6	1	105075770	rs315095200	C	T	CC	TT	CT	14	7	0.666667	P	F	0.189247	0.788416	No	OK	CT	15	10	0.6	P	F	0.424356	0.962998	No	OK	CT	22	7	0.758621	P	F	0.00813006	0.202147	No	OK	CT	14	8	0.636364	P	F	0.286279	0.922945	No	OK
downstream_gene_variant	ENSGALG00000027579	MRPS6	1	105075808	rs734134820	C	T	CC	TT	CT	17	10	0.62963	P	F	0.247789	0.857236	No	OK	CT	20	8	0.714286	P	F	0.0356981	0.435977	No	OK	CT	25	13	0.657895	P	F	0.0729514	0.577502	No	OK	CT	17	8	0.68	P	F	0.107752	0.704301	No	OK
downstream_gene_variant	ENSGALG00000027579	MRPS6	1	105075858	.	C	T	TT	CC	CT	12	7	0.631579	M	L	0.359283	0.929843	No	OK	CT	7	15	0.318182	P	F	0.133801	0.710256	No	OK	CT	10	25	0.285714	P	F	0.0166738	0.302434	No	OK	CT	9	18	0.333333	P	F	0.122078	0.724408	No	OK
downstream_gene_variant	ENSGALG00000027579	MRPS6	1	105075863	.	T	C	CC	TT	CT	14	8	0.636364	M	L	0.286279	0.895419	No	OK	CT	8	15	0.347826	P	F	0.21004	0.824549	No	OK	CT	11	23	0.323529	P	F	0.0576127	0.528262	No	OK	CT	10	17	0.37037	P	F	0.247789	0.886083	No	OK
downstream_gene_variant	ENSGALG00000016027	CBR1	1	105956452	rs13511391	A	G	AA	GG	AG	83	114	0.42132	M	L	0.0323014	0.434767	No	OK	AG	97	111	0.466346	M	L	0.367419	0.939861	No	OK	AG	71	127	0.358586	M	L	8.39453e-05	0.00800201	Yes	OK	AG	64	125	0.338624	M	L	1.08041e-05	0.00221826	Yes	OK
downstream_gene_variant	ENSGALG00000016027	CBR1	1	105956704	rs733750916	A	C	CC	AA	AC	61	57	0.516949	M	L	0.782556	1	No	OK	AC	52	30	0.634146	M	L	0.0198269	0.329314	No	OK	AC	94	67	0.583851	M	L	0.0401205	0.459597	No	OK	AC	77	35	0.6875	M	L	8.98022e-05	0.0117496	Yes	OK
downstream_gene_variant	ENSGALG00000016027	CBR1	1	105956886	rs312433964	T	C	CC	TT	CT	5	15	0.25	P	F	0.0413895	0.470506	No	OK	CT	4	13	0.235294	P	F	0.0490417	0.511514	No	OK	CT	5	21	0.192308	P	F	0.00249392	0.0965362	Yes	OK	CT	6	5	0.545455	M	L	0.774414	1	No	OK
downstream_gene_variant	ENSGALG00000016027	CBR1	1	105957121	rs318175715	C	T	CC	TT	CT	10	3	0.769231	P	F	0.0922852	0.638926	No	OK	CT	6	5	0.545455	P	F	0.774414	1	No	OK	CC	24	NA	0.96	P	F	NA	NA	Yes	OK	CT	7	3	0.7	P	F	0.34375	0.937715	No	OK
downstream_gene_variant	ENSGALG00000016027	CBR1	1	105957328	rs316960219	G	A	AA	GG	AA	NA	15	0	P	F	NA	NA	Yes	OK	NA	NA	NA	NA	NA	NA	NA	NA	No	DP<10	AG	5	13	0.277778	P	F	0.0962524	0.631504	No	OK	NA	NA	NA	NA	NA	NA	NA	NA	No	DP<10
3_prime_UTR_variant	ENSGALG00000016050	TTC3	1	106437745	rs314699510	C	T	CC	TT	CT	13	8	0.619048	P	F	0.38331	0.933784	No	OK	CT	5	14	0.263158	M	L	0.0635681	0.547041	No	OK	CT	13	35	0.270833	M	L	0.00208811	0.0863339	Yes	OK	CT	10	8	0.555556	P	F	0.814529	1	No	OK
downstream_gene_variant	ENSGALG00000016128	B3GALT5	1	107450825	rs13919319	C	T	TT	CC	NA	NA	NA	NA	NA	NA	NA	NA	No	DP<10	CT	4	6	0.4	P	F	0.753906	1	No	OK	CT	18	5	0.782609	M	L	0.010622	0.238202	No	OK	NA	NA	NA	NA	NA	NA	NA	NA	No	DP<10;GQ<30
intergenic_region	ENSGALG00000016132-ENSGALG00000022819	IGSF5-PCP4	1	107504703	rs312565699	G	A	GG	AA	AA	NA	12	0	M	L	NA	NA	Yes	OK	AA	NA	11	0	M	L	NA	NA	Yes	OK	AA	NA	20	0	M	L	NA	NA	Yes	OK	NA	NA	NA	NA	NA	NA	NA	NA	No	DP<10;GQ<30
downstream_gene_variant	ENSGALG00000022819	PCP4	1	107561432	rs312359333	G	A	GG	AA	NA	NA	NA	NA	NA	NA	NA	NA	No	DP<10;GQ<30	NA	NA	NA	NA	NA	NA	NA	NA	No	DP<10;GQ<30	AA	NA	13	0	M	L	NA	NA	Yes	OK	NA	NA	NA	NA	NA	NA	NA	NA	No	DP<10;GQ<30
synonymous_variant	ENSGALG00000016139	BACE2	1	108234325	rs317411241	G	A	AA	GG	AG	84	46	0.646154	M	L	0.00109256	0.0564389	Yes	OK	AG	45	39	0.535714	M	L	0.585647	1	No	OK	AG	69	55	0.556452	M	L	0.242923	0.838844	No	OK	AG	45	46	0.494505	P	F	1	1	No	OK
missense_variant	ENSGALG00000016139	BACE2	1	108238706	rs317271933	A	G	GG	AA	AG	55	37	0.597826	M	L	0.0757602	0.599026	No	OK	AG	39	23	0.629032	M	L	0.0558972	0.537566	No	OK	AG	57	36	0.612903	M	L	0.0375142	0.447184	No	OK	AG	36	31	0.537313	M	L	0.625407	1	No	OK
downstream_gene_variant	ENSGALG00000016139	BACE2	1	108254954	rs313189198	G	A	AA	GG	AG	10	21	0.322581	P	F	0.0707555	0.584765	No	OK	AG	4	9	0.307692	P	F	0.266846	0.86204	No	OK	AG	27	35	0.435484	P	F	0.374152	0.937289	No	OK	AG	8	11	0.421053	P	F	0.647606	1	No	OK
downstream_gene_variant	ENSGALG00000016139	BACE2	1	108255028	rs317322847	C	T	TT	CC	CT	11	33	0.25	P	F	0.00126003	0.0628419	Yes	OK	CT	12	13	0.48	P	F	1	1	No	OK	CT	28	34	0.451613	P	F	0.525773	1	No	OK	CT	13	14	0.481481	P	F	1	1	No	OK
downstream_gene_variant	ENSGALG00000016139	BACE2	1	108255041	rs317640688	T	C	CC	TT	CT	18	41	0.305085	P	F	0.00379371	0.127861	No	OK	CT	15	15	0.5	M	L	1	1	No	OK	CT	39	43	0.47561	P	F	0.740653	1	No	OK	CT	15	20	0.428571	P	F	0.49956	1	No	OK
downstream_gene_variant	ENSGALG00000016139	BACE2	1	108255561	rs315668022	A	G	AA	GG	AG	10	5	0.666667	P	F	0.301758	0.906569	No	OK	AG	24	5	0.827586	P	F	0.000546113	0.0311672	Yes	OK	AG	24	22	0.521739	P	F	0.882996	1	No	OK	AG	12	7	0.631579	P	F	0.359283	0.950869	No	OK
3_prime_UTR_variant	ENSGALG00000016144	TMPRSS2	1	108298144	rs740449850	T	C	CC	TT	CT	14	32	0.304348	P	F	0.0113516	0.256784	No	OK	CT	26	24	0.52	M	L	0.887725	1	No	OK	CT	20	42	0.322581	P	F	0.00714873	0.192594	No	OK	CT	15	21	0.416667	P	F	0.405032	0.974729	No	OK
synonymous_variant	ENSGALG00000016144	TMPRSS2	1	108307052	rs14872319	T	C	TT	CC	CT	30	11	0.731707	P	F	0.004324	0.138765	No	OK	CT	22	14	0.611111	P	F	0.242985	0.850513	No	OK	CT	35	23	0.603448	P	F	0.148006	0.717477	No	OK	CT	6	16	0.272727	M	L	0.0524788	0.580245	No	OK
synonymous_variant	ENSGALG00000016144	TMPRSS2	1	108307094	rs312675900	C	G	CC	GG	CG	30	20	0.6	P	F	0.202639	0.8236	No	OK	CG	25	20	0.555556	P	F	0.551484	1	No	OK	CG	37	26	0.587302	P	F	0.207368	0.815102	No	OK	CG	12	16	0.428571	M	L	0.571588	1	No	OK
intergenic_region	ENSGALG00000016144-ENSGALG00000016145	TMPRSS2-RIPK4	1	108335239	rs313600423	G	A	GG	AA	NA	NA	NA	NA	NA	NA	NA	NA	No	DP<10;GQ<30	NA	NA	NA	NA	NA	NA	NA	NA	No	GQ<30	NA	NA	NA	NA	NA	NA	NA	NA	No	DP<10;GQ<30	AA	NA	10	0	M	L	NA	NA	Yes	OK
intergenic_region	ENSGALG00000016144-ENSGALG00000016145	TMPRSS2-RIPK4	1	108338180	rs15380143	T	C	TT	CC	CT	2	10	0.166667	M	L	0.0385742	0.455007	No	OK	CT	5	20	0.2	M	L	0.00407732	0.126221	No	OK	CT	2	13	0.133333	M	L	0.00738525	0.195325	No	OK	CT	2	8	0.2	M	L	0.109375	0.704301	No	OK
intergenic_region	ENSGALG00000016144-ENSGALG00000016145	TMPRSS2-RIPK4	1	108338190	rs15380144	G	A	GG	AA	AG	2	12	0.142857	M	L	0.0129395	0.270053	No	OK	AG	5	19	0.208333	M	L	0.00661075	0.172226	No	OK	AG	2	14	0.125	M	L	0.00418091	0.139262	No	OK	AG	2	9	0.181818	M	L	0.0654297	0.605133	No	OK
intergenic_region	ENSGALG00000016144-ENSGALG00000016145	TMPRSS2-RIPK4	1	108338631	rs317447610	T	C	TT	CC	NA	NA	NA	NA	NA	NA	NA	NA	No	DP<10;GQ<30	CT	10	27	0.27027	M	L	0.00763208	0.185367	No	OK	CT	4	14	0.222222	M	L	0.0308838	0.410654	No	OK	CT	5	16	0.238095	M	L	0.0266037	0.440496	No	OK
3_prime_UTR_variant	ENSGALG00000016148	C2CD2	1	108461463	rs313473526	A	G	GG	AA	AG	8	10	0.444444	P	F	0.814529	1	No	OK	NA	NA	NA	NA	NA	NA	NA	NA	No	DP<10	AG	10	18	0.357143	P	F	0.184933	0.781905	No	OK	AG	6	8	0.428571	P	F	0.790527	1	No	OK
synonymous_variant	ENSGALG00000022813	NDUFV3	1	108928434	rs13512772	G	A	AA	GG	AG	15	18	0.454545	P	F	0.728332	1	No	OK	AG	15	16	0.483871	P	F	1	1	No	OK	AG	11	10	0.52381	M	L	0.831812	1	No	OK	NA	NA	NA	NA	NA	NA	NA	NA	No	GQ<30
synonymous_variant	ENSGALG00000022813	NDUFV3	1	108928554	rs13512773	T	G	GG	TT	GT	13	22	0.371429	P	F	0.175465	0.776686	No	OK	GT	12	29	0.292683	P	F	0.0115078	0.240184	No	OK	GT	18	31	0.367347	P	F	0.0854331	0.621286	No	OK	GT	12	13	0.48	P	F	1	1	No	OK
missense_variant	ENSGALG00000022813	NDUFV3	1	108928822	rs315235109	T	C	CC	TT	CT	16	19	0.457143	P	F	0.735879	1	No	OK	CT	11	26	0.297297	P	F	0.0200739	0.330106	No	OK	CT	10	22	0.3125	P	F	0.0501025	0.503394	No	OK	CT	11	11	0.5	M	L	1	1	No	OK
missense_variant	ENSGALG00000022813	NDUFV3	1	108928927	rs313851910	G	A	AA	GG	AG	9	23	0.28125	P	F	0.0200616	0.345655	No	OK	AG	17	24	0.414634	P	F	0.348889	0.924996	No	OK	AG	13	12	0.52	M	L	0.845019	1	No	OK	AG	8	18	0.307692	P	F	0.0755187	0.658508	No	OK
downstream_gene_variant	ENSGALG00000016196	ENSGALG00000016196	1	109033345	rs317683785	A	G	AA	GG	AG	27	24	0.529412	P	F	0.779768	1	No	OK	AG	27	37	0.421875	M	L	0.260435	0.86204	No	OK	AG	40	47	0.45977	M	L	0.520292	1	No	OK	AG	39	21	0.65	P	F	0.0273401	0.44824	No	OK
downstream_gene_variant	ENSGALG00000016196	ENSGALG00000016196	1	109033513	rs312424412	A	G	GG	AA	AG	23	20	0.534884	M	L	0.760792	1	No	OK	AG	31	7	0.815789	M	L	0.000116167	0.010157	Yes	OK	AG	46	41	0.528736	M	L	0.668285	1	No	OK	AG	15	20	0.428571	P	F	0.49956	1	No	OK
downstream_gene_variant	ENSGALG00000016205	PDXK	1	109435265	rs731679781	T	G	TT	GG	GT	50	54	0.480769	M	L	0.768792	1	No	OK	GT	37	53	0.411111	M	L	0.113344	0.663191	No	OK	GT	79	65	0.548611	P	F	0.278615	0.883134	No	OK	GT	44	49	0.473118	M	L	0.678532	1	No	OK
downstream_gene_variant	ENSGALG00000016205	PDXK	1	109436102	rs735705900	G	T	GG	TT	GT	28	24	0.538462	P	F	0.677809	1	No	OK	GT	18	31	0.367347	M	L	0.0854331	0.627336	No	OK	GT	45	77	0.368852	M	L	0.00480087	0.149916	No	OK	GT	22	31	0.415094	M	L	0.271679	0.899564	No	OK
downstream_gene_variant	ENSGALG00000016205	PDXK	1	109436787	rs316979657	C	T	TT	CC	CT	78	42	0.65	M	L	0.00129933	0.0639409	Yes	OK	CT	89	49	0.644928	M	L	0.000836006	0.0432545	Yes	OK	CT	107	82	0.566138	M	L	0.0805811	0.595991	No	OK	CT	61	36	0.628866	M	L	0.0143896	0.332406	No	OK
downstream_gene_variant	ENSGALG00000016205	PDXK	1	109437090	rs736213137	A	G	AA	GG	AG	86	70	0.551282	P	F	0.229658	0.830249	No	OK	AG	75	77	0.493421	M	L	0.935389	1	No	OK	AG	110	93	0.541872	P	F	0.261396	0.858918	No	OK	AG	67	67	0.5	M	L	1	1	No	OK
downstream_gene_variant	ENSGALG00000016205	PDXK	1	109437161	rs315392773	G	C	GG	CC	CG	53	75	0.414062	M	L	0.0630088	0.553311	No	OK	CG	33	76	0.302752	M	L	4.65558e-05	0.00513666	Yes	OK	CG	85	111	0.433673	M	L	0.0738758	0.583993	No	OK	CG	45	60	0.428571	M	L	0.171565	0.820993	No	OK
downstream_gene_variant	ENSGALG00000016205	PDXK	1	109437184	rs314512627	G	A	GG	AA	AG	61	72	0.458647	M	L	0.385959	0.933784	No	OK	AG	42	92	0.313433	M	L	1.87062e-05	0.0026536	Yes	OK	AG	79	114	0.409326	M	L	0.0141788	0.274266	No	OK	AG	68	57	0.544	P	F	0.371161	0.954434	No	OK
downstream_gene_variant	ENSGALG00000016205	PDXK	1	109437212	rs312811134	T	C	CC	TT	CT	59	66	0.472	P	F	0.591684	1	No	OK	CT	75	46	0.619835	M	L	0.0106115	0.229106	No	OK	CT	92	72	0.560976	M	L	0.137662	0.711819	No	OK	CT	52	61	0.460177	P	F	0.451853	0.99926	No	OK
intergenic_region	ENSGALG00000016205-ENSGALG00000016206	PDXK-AGPAT3	1	109440856	rs739644437	G	T	GG	TT	GT	4	8	0.333333	M	L	0.387695	0.933784	No	OK	NA	NA	NA	NA	NA	NA	NA	NA	No	DP<10	GT	5	21	0.192308	M	L	0.00249392	0.0965362	Yes	OK	GT	5	8	0.384615	M	L	0.581055	1	No	OK
intergenic_region	ENSGALG00000016205-ENSGALG00000016206	PDXK-AGPAT3	1	109442090	rs731706798	C	A	CC	AA	NA	NA	NA	NA	NA	NA	NA	NA	No	GQ<30	AC	4	7	0.363636	M	L	0.548828	1	No	OK	AC	13	9	0.590909	P	F	0.523467	1	No	OK	AC	4	11	0.266667	M	L	0.118469	0.717021	No	OK
intron_variant	ENSGALG00000016206	AGPAT3	1	109562641	rs14873414	A	G	GG	AA	AG	5	7	0.416667	P	F	0.774414	1	No	OK	AG	7	10	0.411765	P	F	0.629059	1	No	OK	AG	12	11	0.521739	M	L	0.83882	1	No	OK	AG	7	9	0.4375	P	F	0.803619	1	No	OK
intron_variant	ENSGALG00000016206	AGPAT3	1	109576569	rs732007447	T	G	GG	TT	NA	NA	NA	NA	NA	NA	NA	NA	No	GQ<30	NA	NA	NA	NA	NA	NA	NA	NA	No	DP<10;GQ<30	NA	NA	NA	NA	NA	NA	NA	NA	No	DP<10	GG	NA	14	0	P	F	NA	NA	Yes	OK
3_prime_UTR_variant	ENSGALG00000016206	AGPAT3	1	109580099	rs738276460	T	A	AA	TT	AT	110	123	0.472103	P	F	0.431846	0.965509	No	OK	AT	117	110	0.515419	M	L	0.690549	1	No	OK	AT	129	121	0.516	M	L	0.658056	1	No	OK	AT	80	128	0.384615	P	F	0.00106918	0.0741236	Yes	OK
downstream_gene_variant	ENSGALG00000016206	AGPAT3	1	109583194	rs741661050	A	G	GG	AA	AG	30	8	0.789474	M	L	0.000471987	0.031522	Yes	OK	AG	14	13	0.518519	M	L	0.850554	1	No	OK	AG	61	44	0.580952	M	L	0.118	0.66701	No	OK	AG	30	38	0.441176	P	F	0.396125	0.968753	No	OK
missense_variant	ENSGALG00000022804	ENSGALG00000022804	1	109634803	.	G	A	AA	GG	AG	12	15	0.444444	P	F	0.701108	1	No	OK	AG	9	15	0.375	P	F	0.307456	0.914189	No	OK	AG	13	37	0.26	P	F	0.000936223	0.0507359	Yes	OK	AG	8	12	0.4	P	F	0.503445	1	No	OK
synonymous_variant	ENSGALG00000019171	C1H21ORF33	1	109667419	rs80647510	C	G	CC	GG	CG	155	105	0.596154	P	F	0.00231157	0.0933267	Yes	OK	CG	133	112	0.542857	P	F	0.20124	0.81911	No	OK	CG	113	125	0.47479	M	L	0.475908	1	No	OK	CG	146	109	0.572549	P	F	0.0239809	0.416676	No	OK
3_prime_UTR_variant	ENSGALG00000019171	C1H21ORF33	1	109667550	rs80585053	A	G	AA	GG	AG	122	105	0.537445	P	F	0.288233	0.90093	No	OK	AG	114	92	0.553398	P	F	0.143245	0.710256	No	OK	AG	132	124	0.515625	P	F	0.661833	1	No	OK	AG	120	96	0.555556	P	F	0.117389	0.717021	No	OK
3_prime_UTR_variant	ENSGALG00000019171	C1H21ORF33	1	109667649	rs80647870	C	T	CC	TT	CT	117	88	0.570732	P	F	0.0502463	0.517641	No	OK	CT	106	92	0.535354	P	F	0.355585	0.93261	No	OK	CT	171	71	0.706612	P	F	1.07331e-10	6.2601e-08	Yes	OK	CT	115	70	0.621622	P	F	0.00115802	0.0788488	Yes	OK
3_prime_UTR_variant	ENSGALG00000019171	C1H21ORF33	1	109667658	rs80630787	A	T	AA	TT	AT	113	95	0.543269	P	F	0.23843	0.840197	No	OK	AT	102	90	0.53125	P	F	0.427355	0.967846	No	OK	AT	166	70	0.70339	P	F	3.59921e-10	1.8486e-07	Yes	OK	AT	108	72	0.6	P	F	0.00890055	0.262502	No	OK
3_prime_UTR_variant	ENSGALG00000019171	C1H21ORF33	1	109667803	rs740365655	T	C	CC	TT	CT	99	158	0.385214	P	F	0.000280808	0.0215947	Yes	OK	CT	103	122	0.457778	P	F	0.230064	0.833422	No	OK	CT	117	153	0.433333	P	F	0.0329765	0.429403	No	OK	CT	78	119	0.395939	P	F	0.00425522	0.176546	No	OK
3_prime_UTR_variant	ENSGALG00000019171	C1H21ORF33	1	109668123	rs314143979	C	G	GG	CC	CG	90	144	0.384615	P	F	0.000504129	0.0329623	Yes	OK	CG	92	103	0.471795	P	F	0.474014	1	No	OK	CG	82	133	0.381395	P	F	0.000616389	0.037577	Yes	OK	CG	57	105	0.351852	P	F	0.000201259	0.0224762	Yes	OK
3_prime_UTR_variant	ENSGALG00000019171	C1H21ORF33	1	109668164	rs734161800	C	T	CC	TT	CT	115	94	0.550239	P	F	0.166379	0.763872	No	OK	CT	103	95	0.520202	P	F	0.618971	1	No	OK	CT	131	88	0.598174	P	F	0.00442978	0.141671	No	OK	CT	87	66	0.568627	P	F	0.105592	0.704301	No	OK
3_prime_UTR_variant	ENSGALG00000019171	C1H21ORF33	1	109668297	rs80710888	G	A	AA	GG	AG	139	153	0.476027	P	F	0.446851	0.981422	No	OK	AG	111	128	0.464435	P	F	0.300679	0.90786	No	OK	AG	120	114	0.512821	M	L	0.743853	1	No	OK	AG	61	93	0.396104	P	F	0.012237	0.307947	No	OK
synonymous_variant	ENSGALG00000016221	EFHC2	1	110431832	rs735466975	T	C	TT	CC	NA	NA	NA	NA	NA	NA	NA	NA	No	DP<10;GQ<30	NA	NA	NA	NA	NA	NA	NA	NA	No	DP<10;GQ<30	NA	NA	NA	NA	NA	NA	NA	NA	No	DP<10	NA	NA	NA	NA	NA	NA	NA	NA	No	DP<10;GQ<30
synonymous_variant	ENSGALG00000016231	DDX3X	1	111365396	rs314238316	T	C	TT	CC	CT	100	88	0.531915	P	F	0.422479	0.953629	No	OK	CT	67	72	0.482014	M	L	0.734539	1	No	OK	CT	179	115	0.608844	P	F	0.000226492	0.0171675	Yes	OK	CT	77	65	0.542254	P	F	0.356	0.950869	No	OK
intergenic_region	ENSGALG00000016241-ENSGALG00000016245	ATP6AP2-BCOR	1	111688864	rs736970664	C	G	GG	CC	CG	14	5	0.736842	M	L	0.0635681	0.553311	No	OK	CG	12	7	0.631579	M	L	0.359283	0.93261	No	OK	CG	17	3	0.85	M	L	0.00257683	0.0980905	Yes	OK	NA	NA	NA	NA	NA	NA	NA	NA	No	DP<10;GQ<30
downstream_gene_variant	ENSGALG00000016265	LANCL3	1	112549197	rs316037816	T	C	CC	TT	NA	NA	NA	NA	NA	NA	NA	NA	No	DP<10	NA	NA	NA	NA	NA	NA	NA	NA	No	DP<10;GQ<30	CT	7	7	0.5	M	L	1	1	No	OK	NA	NA	NA	NA	NA	NA	NA	NA	No	DP<10
3_prime_UTR_variant	ENSGALG00000016323	PDK3	1	117530310	rs738850387	T	G	TT	GG	GT	20	24	0.454545	M	L	0.651588	1	No	OK	GT	33	25	0.568966	P	F	0.358143	0.93261	No	OK	GT	51	35	0.593023	P	F	0.105225	0.65469	No	OK	GT	16	13	0.551724	P	F	0.711071	1	No	OK
3_prime_UTR_variant	ENSGALG00000016323	PDK3	1	117530669	rs15398779	A	G	AA	GG	AG	22	24	0.478261	M	L	0.882996	1	No	OK	AG	10	37	0.212766	M	L	9.84888e-05	0.00904905	Yes	OK	AG	28	25	0.528302	P	F	0.783846	1	No	OK	AG	12	24	0.333333	M	L	0.0652453	0.605133	No	OK
synonymous_variant	ENSGALG00000016340	EIF2S3	1	117671114	rs316123757	A	G	AA	GG	AG	120	102	0.540541	P	F	0.253831	0.864321	No	OK	AG	121	107	0.530702	P	F	0.389314	0.942607	No	OK	AG	125	97	0.563063	P	F	0.069727	0.568994	No	OK	AG	101	59	0.63125	P	F	0.00112291	0.0766534	Yes	OK
synonymous_variant	ENSGALG00000016340	EIF2S3	1	117675490	.	G	T	TT	GG	GT	129	154	0.45583	P	F	0.153555	0.734975	No	OK	GT	123	144	0.460674	P	F	0.220888	0.832162	No	OK	GT	104	147	0.414343	P	F	0.0078986	0.200974	No	OK	GT	127	130	0.494163	P	F	0.900748	1	No	OK
synonymous_variant	ENSGALG00000016410	EIF1AY	1	119247678	rs737305752	C	T	TT	CC	CT	64	80	0.444444	P	F	0.211153	0.824698	No	OK	CT	50	88	0.362319	P	F	0.00153985	0.0650243	Yes	OK	CT	74	95	0.43787	P	F	0.123683	0.680059	No	OK	CT	61	66	0.480315	P	F	0.722787	1	No	OK
3_prime_UTR_variant	ENSGALG00000016410	EIF1AY	1	119250270	rs14880270	T	C	TT	CC	CT	69	78	0.469388	M	L	0.509502	1	No	OK	CT	84	90	0.482759	M	L	0.704768	1	No	OK	CT	91	111	0.450495	M	L	0.181135	0.776726	No	OK	CT	62	76	0.449275	M	L	0.26839	0.891105	No	OK
3_prime_UTR_variant	ENSGALG00000016420	SH3KBP1	1	119619648	rs314333644	C	G	CC	GG	CG	54	29	0.650602	P	F	0.00803671	0.20592	No	OK	CG	33	25	0.568966	P	F	0.358143	0.93261	No	OK	CG	62	50	0.553571	P	F	0.298593	0.900622	No	OK	CG	31	29	0.516667	P	F	0.897422	1	No	OK
intergenic_region	ENSGALG00000016430-ENSGALG00000016511	PDHA1-GPR64	1	119796700	rs734049973	G	A	AA	GG	AA	NA	10	0	P	F	NA	NA	Yes	OK	NA	NA	NA	NA	NA	NA	NA	NA	No	DP<10;GQ<30	NA	NA	NA	NA	NA	NA	NA	NA	No	DP<10;GQ<30	NA	NA	NA	NA	NA	NA	NA	NA	No	DP<10;GQ<30
intron_variant	ENSGALG00000016511	GPR64	1	119818377	rs313544309	C	G	GG	CC	NA	NA	NA	NA	NA	NA	NA	NA	No	DP<10	NA	NA	NA	NA	NA	NA	NA	NA	No	DP<10	CG	6	4	0.6	M	L	0.753906	1	No	OK	NA	NA	NA	NA	NA	NA	NA	NA	No	DP<10;GQ<30
3_prime_UTR_variant	ENSGALG00000016511	GPR64	1	119832505	rs317614313	T	C	TT	CC	NA	NA	NA	NA	NA	NA	NA	NA	No	DP<10	NA	NA	NA	NA	NA	NA	NA	NA	No	DP<10	CT	7	3	0.7	P	F	0.34375	0.916436	No	OK	NA	NA	NA	NA	NA	NA	NA	NA	No	DP<10;GQ<30
3_prime_UTR_variant	ENSGALG00000016511	GPR64	1	119832519	rs315181834	T	G	TT	GG	NA	NA	NA	NA	NA	NA	NA	NA	No	DP<10	NA	NA	NA	NA	NA	NA	NA	NA	No	DP<10	GT	9	3	0.75	P	F	0.145996	0.711819	No	OK	NA	NA	NA	NA	NA	NA	NA	NA	No	DP<10;GQ<30
intron_variant	ENSGALG00000016529	CDKL5	1	119939696	rs317059835	T	C	CC	TT	NA	NA	NA	NA	NA	NA	NA	NA	No	DP<10	NA	NA	NA	NA	NA	NA	NA	NA	No	DP<10;GQ<30	NA	NA	NA	NA	NA	NA	NA	NA	No	DP<10;GQ<30	NA	NA	NA	NA	NA	NA	NA	NA	No	DP<10
3_prime_UTR_variant	ENSGALG00000016548	SYAP1	1	120838720	rs313976344	C	T	TT	CC	CT	15	15	0.5	M	L	1	1	No	OK	CT	6	28	0.176471	P	F	0.000195126	0.0151284	Yes	OK	CT	29	23	0.557692	M	L	0.488456	1	No	OK	CT	15	15	0.5	M	L	1	1	No	OK
intron_variant	ENSGALG00000016551	AP1S2	1	121261464	rs316906360	C	T	CC	TT	CT	17	11	0.607143	P	F	0.344928	0.911383	No	OK	CT	33	17	0.66	P	F	0.0328391	0.43173	No	OK	CT	13	35	0.270833	M	L	0.00208811	0.0863339	Yes	OK	CT	15	12	0.555556	P	F	0.701108	1	No	OK
intron_variant	ENSGALG00000016563	ASB9	1	121516566	.	C	T	TT	CC	CT	9	4	0.692308	M	L	0.266846	0.864321	No	OK	CT	9	5	0.642857	M	L	0.42395	0.962998	No	OK	CT	18	4	0.818182	M	L	0.00434351	0.140743	No	OK	CT	10	4	0.714286	M	L	0.179565	0.820993	No	OK
intron_variant	ENSGALG00000016563	ASB9	1	121516601	rs15409593	C	T	TT	CC	CT	14	5	0.736842	M	L	0.0635681	0.553311	No	OK	CT	15	3	0.833333	M	L	0.00753784	0.185367	No	OK	CT	19	3	0.863636	M	L	0.000855446	0.047944	Yes	OK	NA	NA	NA	NA	NA	NA	NA	NA	No	GQ<30
intron_variant	ENSGALG00000016563	ASB9	1	121518158	rs731012848	T	C	CC	TT	CT	32	12	0.727273	M	L	0.00365777	0.126045	No	OK	CT	40	14	0.740741	M	L	0.000535436	0.0309345	Yes	OK	CT	32	17	0.653061	M	L	0.0443842	0.474626	No	OK	CT	21	15	0.583333	M	L	0.405032	0.974729	No	OK
intron_variant	ENSGALG00000016563	ASB9	1	121518180	rs317842689	A	C	CC	AA	AC	30	17	0.638298	M	L	0.0789407	0.601055	No	OK	AC	43	16	0.728814	M	L	0.000584365	0.0329413	Yes	OK	AC	32	17	0.653061	M	L	0.0443842	0.474626	No	OK	AC	20	20	0.5	M	L	1	1	No	OK
intron_variant	ENSGALG00000016563	ASB9	1	121518501	rs14882334	A	G	GG	AA	AG	20	5	0.8	M	L	0.00407732	0.133921	No	OK	AG	23	7	0.766667	M	L	0.00522288	0.14688	No	OK	AG	34	18	0.653846	M	L	0.0364834	0.436532	No	OK	AG	15	4	0.789474	M	L	0.0192108	0.379819	No	OK
intron_variant	ENSGALG00000016563	ASB9	1	121518552	rs14882335	A	T	TT	AA	AT	23	9	0.71875	M	L	0.0200616	0.345655	No	OK	AT	32	12	0.727273	M	L	0.00365777	0.118045	No	OK	AT	44	20	0.6875	M	L	0.00368996	0.128003	No	OK	AT	25	10	0.714286	M	L	0.0166738	0.356033	No	OK
intron_variant	ENSGALG00000016563	ASB9	1	121518621	rs14882336	A	G	GG	AA	AG	23	7	0.766667	M	L	0.00522288	0.15786	No	OK	AG	26	13	0.666667	M	L	0.0532519	0.5272	No	OK	AG	33	13	0.717391	M	L	0.00453386	0.143891	No	OK	AG	18	7	0.72	M	L	0.0432853	0.533885	No	OK
intron_variant	ENSGALG00000016563	ASB9	1	121518707	rs14882337	G	T	TT	GG	GT	21	10	0.677419	M	L	0.0707555	0.584765	No	OK	GT	21	17	0.552632	M	L	0.627103	1	No	OK	GT	41	13	0.759259	M	L	0.000175127	0.014247	Yes	OK	GT	18	9	0.666667	M	L	0.122078	0.724408	No	OK
3_prime_UTR_variant	ENSGALG00000016563	ASB9	1	121521014	rs29006344	G	A	AA	GG	AG	27	55	0.329268	P	F	0.00264249	0.100165	No	OK	AG	45	69	0.394737	P	F	0.0307763	0.413782	No	OK	AG	52	60	0.464286	P	F	0.508513	1	No	OK	AG	35	32	0.522388	M	L	0.807195	1	No	OK
3_prime_UTR_variant	ENSGALG00000016563	ASB9	1	121521064	rs29006345	A	G	GG	AA	AG	34	65	0.343434	P	F	0.00239463	0.0958193	Yes	OK	AG	60	90	0.4	P	F	0.0175977	0.308674	No	OK	AG	59	68	0.464567	P	F	0.477922	1	No	OK	AG	44	42	0.511628	M	L	0.914212	1	No	OK
intergenic_region	ENSGALG00000016598-ENSGALG00000016602	MSL3-ARHGAP6	1	123447112	rs732758596	C	T	TT	CC	CT	43	80	0.349593	P	F	0.00108443	0.05633	Yes	OK	CT	51	82	0.383459	P	F	0.00903049	0.20823	No	OK	CT	54	67	0.446281	P	F	0.275253	0.877039	No	OK	CT	33	58	0.362637	P	F	0.0114563	0.298323	No	OK
intergenic_region	ENSGALG00000016598-ENSGALG00000016602	MSL3-ARHGAP6	1	123448607	rs317762507	T	C	TT	CC	NA	NA	NA	NA	NA	NA	NA	NA	No	DP<10;GQ<30	NA	NA	NA	NA	NA	NA	NA	NA	No	DP<10	NA	NA	NA	NA	NA	NA	NA	NA	No	DP<10	CT	6	6	0.5	M	L	1	1	No	OK
intergenic_region	ENSGALG00000016598-ENSGALG00000016602	MSL3-ARHGAP6	1	123450336	rs732215745	G	T	TT	GG	GT	21	10	0.677419	M	L	0.0707555	0.584765	No	OK	GT	19	8	0.703704	M	L	0.052239	0.524951	No	OK	GT	25	7	0.78125	M	L	0.0021024	0.0863339	Yes	OK	GT	14	5	0.736842	M	L	0.0635681	0.605133	No	OK
3_prime_UTR_variant	ENSGALG00000013366	TBL1X	1	124586210	rs732438420	T	C	CC	TT	CT	22	10	0.6875	M	L	0.0501025	0.516682	No	OK	CT	10	7	0.588235	M	L	0.629059	1	No	OK	CT	24	32	0.428571	P	F	0.349682	0.922796	No	OK	CT	5	10	0.333333	P	F	0.301758	0.932073	No	OK
synonymous_variant	ENSGALG00000016622	STS	1	125840570	rs315955121	C	T	TT	CC	NA	NA	NA	NA	NA	NA	NA	NA	No	DP<10;GQ<30	NA	NA	NA	NA	NA	NA	NA	NA	No	DP<10;GQ<30	NA	NA	NA	NA	NA	NA	NA	NA	No	DP<10;GQ<30	NA	NA	NA	NA	NA	NA	NA	NA	No	DP<10;GQ<30
missense_variant	ENSGALG00000016648	ENSGALG00000016648	1	127833614	rs315806241	A	G	AA	GG	AG	35	32	0.522388	P	F	0.807195	1	No	OK	AG	45	25	0.642857	P	F	0.0224629	0.346933	No	OK	AG	62	27	0.696629	P	F	0.000265585	0.0195285	Yes	OK	AG	22	14	0.611111	P	F	0.242985	0.878915	No	OK
synonymous_variant	ENSGALG00000016648	ENSGALG00000016648	1	127835711	rs316832349	A	G	AA	GG	AG	60	39	0.606061	P	F	0.0438753	0.479993	No	OK	AG	43	32	0.573333	P	F	0.248046	0.859603	No	OK	AG	59	26	0.694118	P	F	0.000447199	0.0299397	Yes	OK	AG	39	16	0.709091	P	F	0.00266726	0.131001	No	OK
missense_variant	ENSGALG00000016648	ENSGALG00000016648	1	127837296	rs14885692	G	A	GG	AA	AG	44	44	0.5	M	L	1	1	No	OK	AG	39	33	0.541667	P	F	0.555998	1	No	OK	AG	39	43	0.47561	M	L	0.740653	1	No	OK	AG	38	9	0.808511	P	F	2.4904e-05	0.00431632	Yes	OK
synonymous_variant	ENSGALG00000016648	ENSGALG00000016648	1	127837324	rs14885693	T	C	TT	CC	CT	40	42	0.487805	M	L	0.912157	1	No	OK	CT	36	39	0.48	M	L	0.817554	1	No	OK	CT	48	48	0.5	M	L	1	1	No	OK	CT	38	13	0.745098	P	F	0.000621043	0.0511613	Yes	OK
missense_variant	ENSGALG00000016648	ENSGALG00000016648	1	127837337	rs14885694	T	C	TT	CC	CT	48	50	0.489796	M	L	0.919607	1	No	OK	CT	46	38	0.547619	P	F	0.445205	0.990315	No	OK	CT	56	51	0.523364	P	F	0.699175	1	No	OK	CT	51	19	0.728571	P	F	0.000166042	0.0192688	Yes	OK
intron_variant	ENSGALG00000016648	ENSGALG00000016648	1	127839558	rs313937540	G	A	GG	AA	AG	11	6	0.647059	P	F	0.332306	0.911383	No	OK	GG	11	NA	1	P	F	NA	NA	Yes	OK	NA	NA	NA	NA	NA	NA	NA	NA	No	DP<10	NA	NA	NA	NA	NA	NA	NA	NA	No	GQ<30
missense_variant	ENSGALG00000016648	ENSGALG00000016648	1	127842479	rs315469590	A	G	AA	GG	AG	51	33	0.607143	P	F	0.0629723	0.553311	No	OK	AG	42	30	0.583333	P	F	0.194505	0.804507	No	OK	AG	43	21	0.671875	P	F	0.0081469	0.202216	No	OK	AG	34	30	0.53125	P	F	0.707981	1	No	OK
upstream_gene_variant	ENSGALG00000016654	ENSGALG00000016654	1	127843937	rs14885705	C	T	CC	TT	NA	NA	NA	NA	NA	NA	NA	NA	No	DP<10;GQ<30	NA	NA	NA	NA	NA	NA	NA	NA	No	DP<10	NA	NA	NA	NA	NA	NA	NA	NA	No	DP<10;GQ<30	NA	NA	NA	NA	NA	NA	NA	NA	No	DP<10;GQ<30
upstream_gene_variant	ENSGALG00000016654	ENSGALG00000016654	1	127844944	rs315368586	C	G	CC	GG	NA	NA	NA	NA	NA	NA	NA	NA	No	GQ<30	CG	4	20	0.166667	M	L	0.00154388	0.0650243	Yes	OK	NA	NA	NA	NA	NA	NA	NA	NA	No	GQ<30	CG	3	16	0.157895	M	L	0.00442505	0.176546	No	OK
upstream_gene_variant	ENSGALG00000029002	ENSGALG00000029002	1	127916909	rs317098645	T	C	CC	TT	CT	4	9	0.307692	P	F	0.266846	0.864321	No	OK	CT	18	35	0.339623	P	F	0.0270083	0.385675	No	OK	CT	12	14	0.461538	P	F	0.845019	1	No	OK	CT	6	13	0.315789	P	F	0.167068	0.811801	No	OK
3_prime_UTR_variant	ENSGALG00000016721	PLCXD1	1	129423927	rs313282510	A	T	TT	AA	AT	5	8	0.384615	P	F	0.581055	1	No	OK	AT	13	14	0.481481	P	F	1	1	No	OK	AT	8	27	0.228571	P	F	0.00187823	0.0801949	Yes	OK	NA	NA	NA	NA	NA	NA	NA	NA	No	DP<10;GQ<30
3_prime_UTR_variant	ENSGALG00000016721	PLCXD1	1	129424291	rs736444709	A	G	GG	AA	AG	20	50	0.285714	P	F	0.000440285	0.0298309	Yes	OK	AG	43	43	0.5	M	L	1	1	No	OK	AG	55	76	0.419847	P	F	0.0801699	0.595212	No	OK	AG	24	39	0.380952	P	F	0.0769258	0.658508	No	OK
3_prime_UTR_variant	ENSGALG00000016721	PLCXD1	1	129424394	rs431851117	G	A	AA	GG	AG	22	36	0.37931	P	F	0.0869489	0.638926	No	OK	AG	40	43	0.481928	P	F	0.826405	1	No	OK	AG	39	82	0.322314	P	F	0.000115475	0.010189	Yes	OK	AG	23	34	0.403509	P	F	0.18485	0.831686	No	OK
3_prime_UTR_variant	ENSGALG00000016721	PLCXD1	1	129424640	rs431847062	T	C	CC	TT	CT	11	34	0.244444	P	F	0.000824082	0.0469827	Yes	OK	CT	23	33	0.410714	P	F	0.228806	0.832162	No	OK	CT	31	66	0.319588	P	F	0.000490158	0.0322476	Yes	OK	CT	15	26	0.365854	P	F	0.117275	0.717021	No	OK
3_prime_UTR_variant	ENSGALG00000016721	PLCXD1	1	129424820	rs741015432	G	C	CC	GG	CG	23	49	0.319444	P	F	0.00294276	0.108611	No	OK	CG	34	47	0.419753	P	F	0.182077	0.783215	No	OK	CG	48	77	0.384	P	F	0.011959	0.251792	No	OK	CG	25	33	0.431034	P	F	0.358143	0.950869	No	OK
3_prime_UTR_variant	ENSGALG00000016721	PLCXD1	1	129424892	rs738222867	G	A	AA	GG	AG	24	42	0.363636	P	F	0.0355827	0.437645	No	OK	AG	29	48	0.376623	P	F	0.0395395	0.468057	No	OK	AG	26	55	0.320988	P	F	0.00168864	0.0745949	Yes	OK	AG	20	26	0.434783	P	F	0.461391	1	No	OK
3_prime_UTR_variant	ENSGALG00000016721	PLCXD1	1	129424925	rs731937600	A	G	GG	AA	AG	28	54	0.341463	P	F	0.00543592	0.16221	No	OK	AG	34	63	0.350515	P	F	0.0042258	0.129883	No	OK	AG	39	71	0.354545	P	F	0.00294364	0.107533	No	OK	AG	25	41	0.378788	P	F	0.0640175	0.605133	No	OK
3_prime_UTR_variant	ENSGALG00000016721	PLCXD1	1	129424953	rs735392048	G	A	AA	GG	AG	27	49	0.355263	P	F	0.0154403	0.302022	No	OK	AG	29	63	0.315217	P	F	0.00050909	0.0304958	Yes	OK	AG	49	84	0.368421	P	F	0.00304933	0.110456	No	OK	AG	25	53	0.320513	P	F	0.00203114	0.116088	No	OK
3_prime_UTR_variant	ENSGALG00000016721	PLCXD1	1	129424981	rs738671482	A	G	GG	AA	AG	22	47	0.318841	P	F	0.00354481	0.122756	No	OK	AG	21	51	0.291667	P	F	0.000534964	0.0309345	Yes	OK	AG	46	92	0.333333	P	F	0.000111743	0.00996196	Yes	OK	AG	18	45	0.285714	P	F	0.000898047	0.0658236	Yes	OK
3_prime_UTR_variant	ENSGALG00000016721	PLCXD1	1	129425051	rs731147604	C	G	GG	CC	CG	26	43	0.376812	P	F	0.0532894	0.530524	No	OK	CG	30	69	0.30303	P	F	0.00011094	0.00984281	Yes	OK	CG	51	90	0.361702	P	F	0.00129031	0.0635357	Yes	OK	CG	28	51	0.35443	P	F	0.0128124	0.308921	No	OK
3_prime_UTR_variant	ENSGALG00000016721	PLCXD1	1	129425138	rs13938453	G	A	AA	GG	AG	28	44	0.388889	P	F	0.0763692	0.599026	No	OK	AG	28	56	0.333333	P	F	0.00298532	0.102493	No	OK	AG	62	62	0.5	M	L	1	1	No	OK	AG	18	48	0.272727	P	F	0.000287118	0.0290416	Yes	OK
synonymous_variant	ENSGALG00000016721	PLCXD1	1	129425382	rs431893782	A	G	AA	GG	AG	43	29	0.597222	P	F	0.124918	0.693303	No	OK	AG	43	41	0.511905	P	F	0.913202	1	No	OK	AG	71	47	0.601695	P	F	0.0337882	0.429977	No	OK	AG	33	25	0.568966	P	F	0.358143	0.950869	No	OK
intron_variant	ENSGALG00000016721	PLCXD1	1	129434416	rs740545627	T	C	CC	TT	CC	NA	10	0	P	F	NA	NA	Yes	OK	NA	NA	NA	NA	NA	NA	NA	NA	No	DP<10;GQ<30	NA	NA	NA	NA	NA	NA	NA	NA	No	DP<10	NA	NA	NA	NA	NA	NA	NA	NA	No	OK
intron_variant	ENSGALG00000016721	PLCXD1	1	129434417	rs15421951	G	T	GG	TT	GG	10	NA	1	P	F	NA	NA	Yes	OK	NA	NA	NA	NA	NA	NA	NA	NA	No	DP<10;GQ<30	NA	NA	NA	NA	NA	NA	NA	NA	No	DP<10	NA	NA	NA	NA	NA	NA	NA	NA	No	OK
5_prime_UTR_variant	ENSGALG00000016721	PLCXD1	1	129439415	rs15421976	A	G	AA	GG	AG	33	17	0.66	P	F	0.0328391	0.437309	No	OK	AG	39	29	0.573529	P	F	0.27499	0.882499	No	OK	AG	65	43	0.601852	P	F	0.0428072	0.467377	No	OK	AG	32	15	0.680851	P	F	0.0186238	0.379819	No	OK
splice_region_variant&synonymous_variant	ENSGALG00000016724	RGN	1	129478192	rs313121184	G	A	GG	AA	AG	115	103	0.527523	P	F	0.456341	0.982057	No	OK	AG	127	99	0.561947	P	F	0.0722576	0.5877	No	OK	AG	109	108	0.502304	P	F	0.946022	1	No	OK	AG	128	96	0.571429	P	F	0.0380956	0.509695	No	OK
synonymous_variant	ENSGALG00000016727	JADE3	1	129496413	rs13624017	A	G	AA	GG	AG	7	5	0.583333	P	F	0.774414	1	No	OK	GG	NA	12	0	M	L	NA	NA	Yes	OK	AG	10	18	0.357143	M	L	0.184933	0.781905	No	OK	AG	5	6	0.454545	M	L	1	1	No	OK
synonymous_variant	ENSGALG00000016739	HERC2	1	129950085	rs312551657	A	G	GG	AA	AG	13	28	0.317073	P	F	0.0275332	0.406705	No	OK	AG	8	16	0.333333	P	F	0.15159	0.723695	No	OK	AG	32	39	0.450704	P	F	0.476688	1	No	OK	AG	7	23	0.233333	P	F	0.00522288	0.194698	No	OK
intron_variant	ENSGALG00000016781	MAP4K4	1	133065555	rs16024293	G	A	GG	AA	AA	NA	13	0	M	L	NA	NA	Yes	OK	AG	7	3	0.7	P	F	0.34375	0.918552	No	OK	NA	NA	NA	NA	NA	NA	NA	NA	No	DP<10;GQ<30	AG	10	7	0.588235	P	F	0.629059	1	No	OK
3_prime_UTR_variant	ENSGALG00000016796	C1H2ORF49	1	134493732	rs15433387	A	G	AA	GG	AG	8	8	0.5	M	L	1	1	No	OK	NA	NA	NA	NA	NA	NA	NA	NA	No	DP<10	AG	9	9	0.5	M	L	1	1	No	OK	AG	4	6	0.4	M	L	0.753906	1	No	OK
downstream_gene_variant	ENSGALG00000016796	C1H2ORF49	1	134496843	rs13625724	C	T	CC	TT	CT	2	10	0.166667	M	L	0.0385742	0.455007	No	OK	CT	7	3	0.7	P	F	0.34375	0.918552	No	OK	CT	8	9	0.470588	M	L	1	1	No	OK	NA	NA	NA	NA	NA	NA	NA	NA	No	DP<10
downstream_gene_variant	ENSGALG00000016796	C1H2ORF49	1	134496863	rs13625725	T	G	TT	GG	GT	3	9	0.25	M	L	0.145996	0.718959	No	OK	NA	NA	NA	NA	NA	NA	NA	NA	No	DP<10	GT	9	8	0.529412	P	F	0.814529	1	No	OK	NA	NA	NA	NA	NA	NA	NA	NA	No	DP<10
synonymous_variant	ENSGALG00000016797	FHL2	1	134496954	rs317940774	G	A	GG	AA	AG	3	12	0.2	M	L	0.0351562	0.437309	No	OK	AG	6	5	0.545455	P	F	0.774414	1	No	OK	AA	NA	16	0	M	L	NA	NA	Yes	OK	NA	NA	NA	NA	NA	NA	NA	NA	No	DP<10;GQ<30
synonymous_variant	ENSGALG00000016797	FHL2	1	134496981	rs14891782	T	C	TT	CC	CT	4	8	0.333333	M	L	0.387695	0.933784	No	OK	CT	6	7	0.461538	M	L	1	1	No	OK	NA	NA	NA	NA	NA	NA	NA	NA	No	GQ<30	NA	NA	NA	NA	NA	NA	NA	NA	No	DP<10;GQ<30
3_prime_UTR_variant	ENSGALG00000016811	ENSGALG00000016811	1	136169893	rs315055610	G	T	TT	GG	GT	21	29	0.42	P	F	0.322236	0.911383	No	OK	GT	18	29	0.382979	P	F	0.143865	0.710256	No	OK	GT	32	57	0.359551	P	F	0.0105469	0.238202	No	OK	GT	16	30	0.347826	P	F	0.054076	0.588121	No	OK
synonymous_variant	ENSGALG00000016811	ENSGALG00000016811	1	136173695	.	T	C	CC	TT	CT	18	40	0.310345	P	F	0.00535486	0.161163	No	OK	CT	20	29	0.408163	P	F	0.25287	0.86204	No	OK	CT	41	68	0.376147	P	F	0.0124036	0.256845	No	OK	CT	29	23	0.557692	M	L	0.488456	1	No	OK
synonymous_variant	ENSGALG00000016811	ENSGALG00000016811	1	136173716	rs733274238	G	A	AA	GG	AG	18	42	0.3	P	F	0.00267044	0.100815	No	OK	AG	12	29	0.292683	P	F	0.0115078	0.240184	No	OK	AG	36	56	0.391304	P	F	0.0470116	0.493725	No	OK	AG	24	32	0.428571	P	F	0.349682	0.94429	No	OK
synonymous_variant	ENSGALG00000016831	PCID2	1	136889403	rs314467800	A	G	GG	AA	AG	24	11	0.685714	M	L	0.0409596	0.470506	No	OK	AG	21	16	0.567568	M	L	0.511376	1	No	OK	AG	25	18	0.581395	M	L	0.360378	0.92929	No	OK	AG	18	7	0.72	M	L	0.0432853	0.533885	No	OK
synonymous_variant	ENSGALG00000016832	PROZ	1	136903911	rs314297259	G	A	AA	GG	AG	155	150	0.508197	M	L	0.818885	1	No	OK	AG	117	123	0.4875	P	F	0.746962	1	No	OK	AG	127	119	0.51626	M	L	0.655466	1	No	OK	AG	141	89	0.613043	M	L	0.000736475	0.0573098	Yes	OK
upstream_gene_variant	ENSGALG00000016832	PROZ	1	136913184	rs316056414	G	C	GG	CC	CG	34	67	0.336634	M	L	0.00133183	0.0645211	Yes	OK	CG	50	78	0.390625	M	L	0.0166707	0.299272	No	OK	CG	62	91	0.405229	M	L	0.0232801	0.358281	No	OK	CG	16	29	0.355556	M	L	0.0724543	0.652455	No	OK
upstream_gene_variant	ENSGALG00000016832	PROZ	1	136913718	rs312310941	A	G	AA	GG	AG	19	62	0.234568	M	L	1.77307e-06	0.000404346	Yes	OK	AG	27	67	0.287234	M	L	4.49643e-05	0.00502998	Yes	OK	AG	36	70	0.339623	M	L	0.00124024	0.0621239	Yes	OK	AG	14	20	0.411765	M	L	0.391528	0.958836	No	OK
upstream_gene_variant	ENSGALG00000016832	PROZ	1	136914110	rs732833550	A	G	AA	GG	AG	29	58	0.333333	M	L	0.00247942	0.0982506	Yes	OK	AG	38	53	0.417582	M	L	0.141793	0.710256	No	OK	AG	53	83	0.389706	M	L	0.0126045	0.256845	No	OK	AG	21	20	0.512195	P	F	0.877614	1	No	OK
intergenic_region	ENSGALG00000016832-ENSGALG00000026677	PROZ-F10	1	136916604	rs315834025	T	C	TT	CC	CT	30	63	0.322581	M	L	0.000810009	0.0464637	Yes	OK	CT	24	49	0.328767	M	L	0.00462629	0.134204	No	OK	CT	26	66	0.282609	M	L	3.67005e-05	0.00403494	Yes	OK	CT	13	17	0.433333	M	L	0.584665	1	No	OK
intergenic_region	ENSGALG00000016832-ENSGALG00000026677	PROZ-F10	1	136916628	rs314579923	C	A	CC	AA	AC	42	63	0.4	M	L	0.0504422	0.51855	No	OK	AC	33	62	0.347368	M	L	0.00383287	0.120532	No	OK	AC	35	90	0.28	M	L	9.23998e-07	0.000206472	Yes	OK	AC	16	24	0.4	M	L	0.268187	0.890654	No	OK
downstream_gene_variant	ENSGALG00000026677	F10	1	136917774	rs313497836	A	G	GG	AA	AG	58	44	0.568627	M	L	0.19779	0.816184	No	OK	AG	53	36	0.595506	M	L	0.0893207	0.627854	No	OK	AG	78	36	0.684211	M	L	0.000104237	0.00951457	Yes	OK	AG	24	13	0.648649	M	L	0.0988717	0.696119	No	OK
3_prime_UTR_variant	ENSGALG00000026677	F10	1	136922650	rs314365992	C	T	TT	CC	CT	53	48	0.524752	M	L	0.690826	1	No	OK	CT	58	45	0.563107	M	L	0.236902	0.841214	No	OK	CT	71	74	0.489655	P	F	0.868159	1	No	OK	CT	25	27	0.480769	P	F	0.889884	1	No	OK
3_prime_UTR_variant	ENSGALG00000026677	F10	1	136923048	rs317054170	C	T	TT	CC	CT	129	97	0.570796	M	L	0.0389631	0.459016	No	OK	CT	146	111	0.568093	M	L	0.0337304	0.434913	No	OK	CT	170	108	0.611511	M	L	0.00024032	0.0180566	Yes	OK	CT	114	84	0.575758	M	L	0.0390391	0.515327	No	OK
3_prime_UTR_variant	ENSGALG00000026677	F10	1	136923134	rs315596604	C	G	GG	CC	CG	195	81	0.706522	M	L	5.16684e-12	4.831e-09	Yes	OK	CG	177	94	0.653137	M	L	5.19725e-07	0.000142747	Yes	OK	CG	219	94	0.699681	M	L	1.20995e-12	1.08065e-09	Yes	OK	CG	138	72	0.657143	M	L	6.16368e-06	0.00141823	Yes	OK
missense_variant	ENSGALG00000026677	F10	1	136926267	rs316448928	C	T	CC	TT	CT	82	145	0.361233	M	L	3.47564e-05	0.0044721	Yes	OK	CT	104	135	0.435146	M	L	0.0520865	0.524951	No	OK	CT	122	160	0.432624	M	L	0.0273951	0.389715	No	OK	CT	109	147	0.425781	M	L	0.0205695	0.391703	No	OK
synonymous_variant	ENSGALG00000026677	F10	1	136928361	rs733738291	T	A	AA	TT	AT	175	114	0.605536	M	L	0.000398227	0.027856	Yes	OK	AT	97	82	0.541899	M	L	0.295352	0.90786	No	OK	AT	217	199	0.521635	M	L	0.404595	0.954459	No	OK	AT	132	86	0.605505	M	L	0.00223124	0.121045	No	OK
upstream_gene_variant	ENSGALG00000026677	F10	1	136937617	rs315069066	T	C	CC	TT	CT	9	18	0.333333	P	F	0.122078	0.680638	No	OK	CT	4	13	0.235294	P	F	0.0490417	0.511514	No	OK	CT	13	30	0.302326	P	F	0.0137182	0.269293	No	OK	CT	11	11	0.5	M	L	1	1	No	OK
synonymous_variant	ENSGALG00000016833	F7	1	136938403	rs10731748	G	A	AA	GG	AG	125	135	0.480769	P	F	0.576822	1	No	OK	AG	109	144	0.43083	P	F	0.0323476	0.428722	No	OK	AG	118	156	0.430657	P	F	0.0252221	0.372924	No	OK	AG	104	109	0.488263	P	F	0.784103	1	No	OK
synonymous_variant	ENSGALG00000016835	ATP11A	1	137157040	.	G	A	GG	AA	NA	NA	NA	NA	NA	NA	NA	NA	No	DP<10	NA	NA	NA	NA	NA	NA	NA	NA	No	DP<10;GQ<30	GG	10	NA	1	P	F	NA	NA	Yes	OK	NA	NA	NA	NA	NA	NA	NA	NA	No	DP<10
intergenic_region	ENSGALG00000016837-ENSGALG00000016839	MYO16-IRS2	1	137966681	rs313536951	T	C	TT	CC	NA	NA	NA	NA	NA	NA	NA	NA	No	DP<10;GQ<30	NA	NA	NA	NA	NA	NA	NA	NA	No	DP<10;GQ<30	NA	NA	NA	NA	NA	NA	NA	NA	No	DP<10	CT	5	6	0.454545	M	L	1	1	No	OK
synonymous_variant	ENSGALG00000016841	COL4A1	1	138157511	rs13947640	C	T	TT	CC	CT	28	39	0.41791	P	F	0.221549	0.829868	No	OK	CT	10	10	0.5	M	L	1	1	No	OK	CT	47	44	0.516484	M	L	0.834081	1	No	OK	CT	30	32	0.483871	P	F	0.899076	1	No	OK
synonymous_variant	ENSGALG00000016843	COL4A2	1	138382179	rs15443439	G	A	GG	AA	AG	35	13	0.729167	P	F	0.00208811	0.0872897	Yes	OK	AG	5	5	0.5	M	L	1	1	No	OK	AG	31	28	0.525424	P	F	0.794844	1	No	OK	AG	17	28	0.377778	M	L	0.135156	0.759755	No	OK
downstream_gene_variant	ENSGALG00000016843	COL4A2	1	138388531	rs318061801	G	A	GG	AA	AG	37	40	0.480519	M	L	0.819893	1	No	OK	AG	19	31	0.38	M	L	0.11892	0.664852	No	OK	AG	41	61	0.401961	M	L	0.0594005	0.540717	No	OK	AG	22	35	0.385965	M	L	0.111161	0.709809	No	OK
synonymous_variant	ENSGALG00000016847	CARS2	1	138507266	rs317311657	G	A	GG	AA	AG	61	29	0.677778	P	F	0.000972761	0.052172	Yes	OK	AG	48	47	0.505263	P	F	0.918778	1	No	OK	AG	50	43	0.537634	P	F	0.53406	1	No	OK	AG	36	34	0.514286	P	F	0.904975	1	No	OK
3_prime_UTR_variant	ENSGALG00000016850	ANKRD10	1	138576450	rs317995708	T	A	TT	AA	NA	NA	NA	NA	NA	NA	NA	NA	No	DP<10	NA	NA	NA	NA	NA	NA	NA	NA	No	DP<10;GQ<30	AA	NA	13	0	M	L	NA	NA	Yes	OK	NA	NA	NA	NA	NA	NA	NA	NA	No	DP<10
3_prime_UTR_variant	ENSGALG00000016850	ANKRD10	1	138576468	rs315431185	G	A	GG	AA	AG	5	8	0.384615	M	L	0.581055	1	No	OK	NA	NA	NA	NA	NA	NA	NA	NA	No	DP<10	AA	NA	15	0	M	L	NA	NA	Yes	OK	AG	6	5	0.545455	P	F	0.774414	1	No	OK
intergenic_region	ENSGALG00000025489-ENSGALG00000016858	ENSGALG00000025489-SLC10A2	1	141716565	.	A	T	TT	AA	NA	NA	NA	NA	NA	NA	NA	NA	No	DP<10;GQ<30	NA	NA	NA	NA	NA	NA	NA	NA	No	DP<10;GQ<30	AA	13	NA	1	M	L	NA	NA	Yes	OK	NA	NA	NA	NA	NA	NA	NA	NA	No	DP<10;GQ<30
intergenic_region	ENSGALG00000025489-ENSGALG00000016858	ENSGALG00000025489-SLC10A2	1	141718623	rs313485205	G	A	AA	GG	AG	14	12	0.538462	M	L	0.845019	1	No	OK	AG	17	7	0.708333	M	L	0.0639147	0.547041	No	OK	AG	22	17	0.564103	M	L	0.522397	1	No	OK	AG	16	7	0.695652	M	L	0.0931396	0.694064	No	OK
intergenic_region	ENSGALG00000025489-ENSGALG00000016858	ENSGALG00000025489-SLC10A2	1	141718842	rs317665398	A	G	GG	AA	AG	21	10	0.677419	M	L	0.0707555	0.584765	No	OK	AG	18	11	0.62069	M	L	0.264931	0.86204	No	OK	AG	35	27	0.564516	M	L	0.374152	0.937289	No	OK	AG	19	14	0.575758	M	L	0.48685	1	No	OK
intergenic_region	ENSGALG00000025489-ENSGALG00000016858	ENSGALG00000025489-SLC10A2	1	141719396	rs15448086	G	A	AA	GG	AG	15	8	0.652174	M	L	0.21004	0.8236	No	OK	AG	20	9	0.689655	M	L	0.0614283	0.547041	No	OK	AG	23	10	0.69697	M	L	0.035082	0.429977	No	OK	AG	16	5	0.761905	M	L	0.0266037	0.440496	No	OK
intergenic_region	ENSGALG00000025489-ENSGALG00000016858	ENSGALG00000025489-SLC10A2	1	141720070	rs314772639	C	A	AA	CC	AC	13	3	0.8125	M	L	0.0212708	0.354481	No	OK	AC	14	6	0.7	M	L	0.115318	0.663191	No	OK	AC	20	10	0.666667	M	L	0.0987371	0.635245	No	OK	AC	16	4	0.8	M	L	0.0118179	0.301273	No	OK
intergenic_region	ENSGALG00000025489-ENSGALG00000016858	ENSGALG00000025489-SLC10A2	1	141730304	rs313749476	C	T	TT	CC	CT	6	4	0.6	M	L	0.753906	1	No	OK	NA	NA	NA	NA	NA	NA	NA	NA	No	DP<10;GQ<30	CT	5	7	0.416667	P	F	0.774414	1	No	OK	NA	NA	NA	NA	NA	NA	NA	NA	No	DP<10
intergenic_region	ENSGALG00000025489-ENSGALG00000016858	ENSGALG00000025489-SLC10A2	1	141735732	rs315059640	A	C	AA	CC	AC	28	28	0.5	M	L	1	1	No	OK	AC	38	18	0.678571	P	F	0.0104548	0.228942	No	OK	AC	47	38	0.552941	P	F	0.385669	0.937289	No	OK	AC	17	21	0.447368	M	L	0.627103	1	No	OK
downstream_gene_variant	ENSGALG00000016870	TMTC4	1	143197169	rs316064946	G	C	CC	GG	CG	14	4	0.777778	M	L	0.0308838	0.422581	No	OK	CG	6	4	0.6	M	L	0.753906	1	No	OK	CG	16	6	0.727273	M	L	0.0524788	0.509278	No	OK	CG	14	3	0.823529	M	L	0.0127258	0.307947	No	OK
downstream_gene_variant	ENSGALG00000016870	TMTC4	1	143197372	rs314406862	T	A	AA	TT	AT	7	10	0.411765	P	F	0.629059	1	No	OK	AT	8	4	0.666667	M	L	0.387695	0.939861	No	OK	AT	20	8	0.714286	M	L	0.0356981	0.429977	No	OK	AT	8	2	0.8	M	L	0.109375	0.704301	No	OK
downstream_gene_variant	ENSGALG00000016870	TMTC4	1	143197678	rs741157534	C	T	TT	CC	CT	5	8	0.384615	P	F	0.581055	1	No	OK	CT	15	9	0.625	M	L	0.307456	0.914189	No	OK	CT	20	15	0.571429	M	L	0.49956	1	No	OK	NA	NA	NA	NA	NA	NA	NA	NA	No	DP<10
downstream_gene_variant	ENSGALG00000016870	TMTC4	1	143197770	rs733558052	G	A	GG	AA	AG	8	13	0.380952	M	L	0.38331	0.933784	No	OK	AG	6	12	0.333333	M	L	0.237885	0.841214	No	OK	AG	5	20	0.2	M	L	0.00407732	0.13662	No	OK	AG	7	6	0.538462	P	F	0.790527	1	No	OK
downstream_gene_variant	ENSGALG00000022758	GGACT	1	143231116	rs14899053	G	C	GG	CC	CG	47	47	0.5	M	L	1	1	No	OK	CG	74	53	0.582677	P	F	0.0755306	0.595702	No	OK	CG	49	43	0.532609	P	F	0.602412	1	No	OK	CG	39	26	0.6	P	F	0.136032	0.759755	No	OK
missense_variant	ENSGALG00000016872	PCCA	1	143300304	rs312478736	T	C	TT	CC	CT	32	30	0.516129	P	F	0.899076	1	No	OK	CT	50	37	0.574713	P	F	0.197979	0.817044	No	OK	CT	75	32	0.700935	P	F	3.91872e-05	0.00424059	Yes	OK	CT	28	24	0.538462	P	F	0.677809	1	No	OK
intergenic_region	ENSGALG00000016875-ENSGALG00000016878	CLYBL-TM9SF2	1	143641210	rs740185563	A	G	GG	AA	AG	13	30	0.302326	P	F	0.0137182	0.27763	No	OK	AG	18	32	0.36	P	F	0.0649086	0.547041	No	OK	AG	12	20	0.375	P	F	0.215327	0.820437	No	OK	AG	4	11	0.266667	P	F	0.118469	0.717021	No	OK
synonymous_variant	ENSGALG00000016878	TM9SF2	1	143748797	rs15453169	A	G	AA	GG	AG	59	55	0.517544	P	F	0.778876	1	No	OK	AG	62	30	0.673913	P	F	0.00111093	0.0514936	Yes	OK	AG	73	73	0.5	M	L	1	1	No	OK	AG	55	62	0.470085	M	L	0.57929	1	No	OK
intergenic_region	ENSGALG00000025906-ENSGALG00000016893	HS6ST3-UGGT2	1	145016010	rs317583554	T	A	TT	AA	NA	NA	NA	NA	NA	NA	NA	NA	No	DP<10	NA	NA	NA	NA	NA	NA	NA	NA	No	DP<10;GQ<30	TT	10	NA	1	P	F	NA	NA	Yes	OK	AT	7	3	0.7	P	F	0.34375	0.937715	No	OK
intergenic_region	ENSGALG00000025906-ENSGALG00000016893	HS6ST3-UGGT2	1	145016734	rs14900695	A	G	AA	GG	NA	NA	NA	NA	NA	NA	NA	NA	No	DP<10;GQ<30	NA	NA	NA	NA	NA	NA	NA	NA	No	DP<10;GQ<30	AA	13	NA	1	P	F	NA	NA	Yes	OK	NA	NA	NA	NA	NA	NA	NA	NA	No	DP<10;GQ<30
synonymous_variant	ENSGALG00000016893	UGGT2	1	145112568	rs313283864	T	C	TT	CC	NA	NA	NA	NA	NA	NA	NA	NA	No	DP<10	NA	NA	NA	NA	NA	NA	NA	NA	No	DP<10;GQ<30	NA	NA	NA	NA	NA	NA	NA	NA	No	DP<10	NA	NA	NA	NA	NA	NA	NA	NA	No	DP<10;GQ<30
3_prime_UTR_variant	ENSGALG00000016894	DNAJC3	1	145187538	rs13954142	T	A	TT	AA	AT	18	16	0.529412	P	F	0.864166	1	No	OK	AT	13	19	0.40625	M	L	0.377086	0.939861	No	OK	AT	29	44	0.39726	M	L	0.100644	0.644944	No	OK	AT	20	18	0.526316	P	F	0.871415	1	No	OK
downstream_gene_variant	ENSGALG00000018248	gga-mir-92-1	1	147252849	rs314845951	C	T	TT	CC	NA	NA	NA	NA	NA	NA	NA	NA	No	DP<10	NA	NA	NA	NA	NA	NA	NA	NA	No	DP<10	CT	9	5	0.642857	M	L	0.42395	0.959836	No	OK	CC	12	NA	1	M	L	NA	NA	Yes	OK
downstream_gene_variant	ENSGALG00000016909	NDFIP2	1	152231557	rs737961100	T	C	TT	CC	CT	38	14	0.730769	P	F	0.00119512	0.0599698	Yes	OK	CT	15	9	0.625	P	F	0.307456	0.914189	No	OK	CT	59	40	0.59596	P	F	0.0699006	0.569869	No	OK	CT	19	18	0.513514	P	F	0.871415	1	No	OK
downstream_gene_variant	ENSGALG00000016909	NDFIP2	1	152232312	rs315729057	G	T	GG	TT	GT	25	6	0.806452	P	F	0.00087791	0.0490545	Yes	OK	GT	9	9	0.5	M	L	1	1	No	OK	GT	16	27	0.372093	M	L	0.126289	0.688279	No	OK	GT	14	19	0.424242	M	L	0.48685	1	No	OK
3_prime_UTR_variant	ENSGALG00000016912	EDNRB	1	153139054	rs14906776	C	T	TT	CC	CT	107	130	0.451477	P	F	0.152839	0.733343	No	OK	CT	63	46	0.577982	M	L	0.125005	0.684344	No	OK	CT	135	118	0.533597	M	L	0.314457	0.916436	No	OK	CT	94	71	0.569697	M	L	0.0864599	0.694064	No	OK
3_prime_UTR_variant	ENSGALG00000016912	EDNRB	1	153139456	rs13961173	G	C	GG	CC	CG	33	11	0.75	P	F	0.00126003	0.0628419	Yes	OK	CG	19	11	0.633333	P	F	0.200488	0.817081	No	OK	CG	45	17	0.725806	P	F	0.000497092	0.032459	Yes	OK	CG	24	13	0.648649	P	F	0.0988717	0.696119	No	OK
3_prime_UTR_variant	ENSGALG00000016912	EDNRB	1	153139780	rs13961179	G	A	GG	AA	AG	24	31	0.436364	M	L	0.418754	0.953629	No	OK	AG	15	15	0.5	M	L	1	1	No	OK	AG	65	49	0.570175	P	F	0.159762	0.74809	No	OK	AG	25	21	0.543478	P	F	0.658738	1	No	OK
3_prime_UTR_variant	ENSGALG00000016912	EDNRB	1	153139783	rs733794581	G	C	CC	GG	CG	34	30	0.53125	M	L	0.707981	1	No	OK	CG	17	17	0.5	M	L	1	1	No	OK	CG	52	72	0.419355	P	F	0.0875528	0.625855	No	OK	CG	24	30	0.444444	P	F	0.496617	1	No	OK
3_prime_UTR_variant	ENSGALG00000016912	EDNRB	1	153140564	rs740943492	T	C	CC	TT	CT	3	11	0.214286	P	F	0.057373	0.542294	No	OK	CT	7	8	0.466667	P	F	1	1	No	OK	CT	8	21	0.275862	P	F	0.0241195	0.362605	No	OK	CT	7	6	0.538462	M	L	0.790527	1	No	OK
3_prime_UTR_variant	ENSGALG00000016912	EDNRB	1	153141767	rs316919231	G	A	GG	AA	AG	40	34	0.540541	P	F	0.561381	1	No	OK	AG	47	39	0.546512	P	F	0.450548	0.990315	No	OK	AG	91	65	0.583333	P	F	0.0449802	0.479807	No	OK	AG	53	23	0.697368	P	F	0.000764582	0.0588111	Yes	OK
synonymous_variant	ENSGALG00000016917	CLN5	1	153672059	rs741599694	G	A	AA	GG	AG	14	45	0.237288	P	F	6.53063e-05	0.00737903	Yes	OK	AG	9	31	0.225	P	F	0.000679548	0.0370139	Yes	OK	AG	23	44	0.343284	P	F	0.0139339	0.271513	No	OK	AG	13	35	0.270833	P	F	0.00208811	0.117151	No	OK
synonymous_variant	ENSGALG00000016917	CLN5	1	153672173	rs313967040	A	T	TT	AA	AT	11	21	0.34375	P	F	0.110184	0.665654	No	OK	AT	10	21	0.322581	P	F	0.0707555	0.579374	No	OK	AT	10	26	0.277778	P	F	0.011331	0.248177	No	OK	AT	14	27	0.341463	P	F	0.0595839	0.605133	No	OK
synonymous_variant	ENSGALG00000016918	ENSGALG00000016918	1	153685532	rs15475045	C	A	AA	CC	AC	132	159	0.453608	P	F	0.127328	0.702369	No	OK	AC	103	121	0.459821	P	F	0.255965	0.86204	No	OK	AC	103	147	0.412	P	F	0.00642202	0.181501	No	OK	AC	132	176	0.428571	P	F	0.0141477	0.327792	No	OK
synonymous_variant	ENSGALG00000016921	UCHL3	1	154228301	rs10728159	T	C	CC	TT	CT	63	106	0.372781	P	F	0.00116979	0.0596591	Yes	OK	CT	95	130	0.422222	P	F	0.0231975	0.353574	No	OK	CT	76	93	0.449704	P	F	0.218294	0.820437	No	OK	CT	41	38	0.518987	M	L	0.822144	1	No	OK
downstream_gene_variant	ENSGALG00000016922	COMMD6	1	154263777	rs315255539	A	G	GG	AA	AG	5	6	0.454545	P	F	1	1	No	OK	AG	16	7	0.695652	M	L	0.0931396	0.627854	No	OK	AG	10	10	0.5	M	L	1	1	No	OK	AG	8	6	0.571429	M	L	0.790527	1	No	OK
downstream_gene_variant	ENSGALG00000016922	COMMD6	1	154265012	rs316416052	G	T	TT	GG	GT	6	7	0.461538	P	F	1	1	No	OK	GT	5	16	0.238095	P	F	0.0266037	0.38074	No	OK	GT	7	21	0.25	P	F	0.012541	0.256845	No	OK	NA	NA	NA	NA	NA	NA	NA	NA	No	DP<10
intergenic_region	ENSGALG00000016925-ENSGALG00000016926	TBC1D4-KLF12	1	154784667	rs736722418	T	C	CC	TT	NA	NA	NA	NA	NA	NA	NA	NA	No	GQ<30	TT	15	NA	1	M	L	NA	NA	Yes	OK	TT	16	NA	1	M	L	NA	NA	Yes	OK	NA	NA	NA	NA	NA	NA	NA	NA	No	GQ<30
intergenic_region	ENSGALG00000016925-ENSGALG00000016926	TBC1D4-KLF12	1	154785391	rs312282500	C	G	CC	GG	NA	NA	NA	NA	NA	NA	NA	NA	No	DP<10;GQ<30	GG	NA	10	0	M	L	NA	NA	Yes	OK	NA	NA	NA	NA	NA	NA	NA	NA	No	DP<10;GQ<30	NA	NA	NA	NA	NA	NA	NA	NA	No	DP<10;GQ<30
intergenic_region	ENSGALG00000016925-ENSGALG00000016926	TBC1D4-KLF12	1	154785444	rs313967938	C	T	CC	TT	NA	NA	NA	NA	NA	NA	NA	NA	No	DP<10;GQ<30	NA	NA	NA	NA	NA	NA	NA	NA	No	DP<10;GQ<30	NA	NA	NA	NA	NA	NA	NA	NA	No	OK	NA	NA	NA	NA	NA	NA	NA	NA	No	DP<10;GQ<30
intergenic_region	ENSGALG00000016925-ENSGALG00000016926	TBC1D4-KLF12	1	154785520	rs739713388	C	T	CC	TT	TT	NA	25	0	M	L	NA	NA	Yes	OK	TT	NA	27	0.0357143	M	L	NA	NA	Yes	OK	TT	NA	15	0	M	L	NA	NA	Yes	OK	TT	NA	14	0	M	L	NA	NA	Yes	OK
synonymous_variant	ENSGALG00000016932	MZT1	1	155464969	rs317826134	G	A	AA	GG	AG	18	17	0.514286	M	L	0.867939	1	No	OK	AG	21	18	0.538462	M	L	0.749259	1	No	OK	AG	32	17	0.653061	M	L	0.0443842	0.474626	No	OK	AG	20	7	0.740741	M	L	0.0191573	0.379819	No	OK
3_prime_UTR_variant	ENSGALG00000016932	MZT1	1	155466256	rs10731674	A	G	AA	GG	AG	11	27	0.289474	M	L	0.013853	0.27935	No	OK	AG	14	37	0.27451	M	L	0.0017692	0.0721598	Yes	OK	AG	28	45	0.383562	M	L	0.06037	0.543201	No	OK	AG	14	17	0.451613	M	L	0.7201	1	No	OK
synonymous_variant	ENSGALG00000016947	ELF1	1	165080989	rs313222614	C	T	TT	CC	CC	28	NA	1	M	L	NA	NA	Yes	OK	CT	9	11	0.45	P	F	0.823803	1	No	OK	CT	27	19	0.586957	M	L	0.301996	0.900622	No	OK	CC	25	NA	1	M	L	NA	NA	Yes	OK
downstream_gene_variant	ENSGALG00000016955	VWA8	1	165298274	rs739105177	G	A	GG	AA	AG	12	8	0.6	P	F	0.503445	1	No	OK	AG	14	9	0.608696	P	F	0.404873	0.959017	No	OK	AG	32	19	0.627451	P	F	0.0919145	0.626857	No	OK	AG	15	8	0.652174	P	F	0.21004	0.859455	No	OK
downstream_gene_variant	ENSGALG00000016955	VWA8	1	165298365	rs15488577	C	T	CC	TT	CT	8	7	0.533333	P	F	0.803619	1	No	OK	CT	8	13	0.380952	M	L	0.38331	0.939861	No	OK	CT	26	19	0.577778	P	F	0.371298	0.937289	No	OK	CT	12	8	0.6	P	F	0.503445	1	No	OK
downstream_gene_variant	ENSGALG00000016955	VWA8	1	165299237	rs740030100	G	A	GG	AA	AG	22	4	0.846154	P	F	0.000533521	0.0334498	Yes	OK	AG	14	5	0.736842	P	F	0.0635681	0.547041	No	OK	AG	27	9	0.75	P	F	0.00393317	0.133086	No	OK	AG	20	8	0.714286	P	F	0.0356981	0.487375	No	OK
downstream_gene_variant	ENSGALG00000016955	VWA8	1	165299413	rs13551339	G	A	GG	AA	NA	NA	NA	NA	NA	NA	NA	NA	No	GQ<30	AG	12	7	0.631579	P	F	0.359283	0.93261	No	OK	AG	24	11	0.685714	P	F	0.0409596	0.46088	No	OK	AG	14	6	0.7	P	F	0.115318	0.717021	No	OK
downstream_gene_variant	ENSGALG00000016955	VWA8	1	165299456	rs737427688	T	C	TT	CC	CT	14	5	0.736842	P	F	0.0635681	0.553311	No	OK	NA	NA	NA	NA	NA	NA	NA	NA	No	GQ<30	CT	27	13	0.675	P	F	0.0384773	0.44921	No	OK	CT	11	5	0.6875	P	F	0.210114	0.859455	No	OK
downstream_gene_variant	ENSGALG00000016955	VWA8	1	165299556	rs13551340	G	T	GG	TT	GT	23	13	0.638889	P	F	0.132498	0.718959	No	OK	GT	14	9	0.608696	P	F	0.404873	0.959017	No	OK	GT	49	18	0.731343	P	F	0.000194298	0.0151572	Yes	OK	GT	9	8	0.529412	P	F	0.814529	1	No	OK
downstream_gene_variant	ENSGALG00000016955	VWA8	1	165299561	rs13551341	A	G	AA	GG	AG	22	10	0.6875	P	F	0.0501025	0.516682	No	OK	AG	15	7	0.681818	P	F	0.133801	0.710256	No	OK	AG	45	17	0.725806	P	F	0.000497092	0.032459	Yes	OK	AG	10	8	0.555556	P	F	0.814529	1	No	OK
downstream_gene_variant	ENSGALG00000016955	VWA8	1	165300765	rs314811629	A	G	AA	GG	AG	18	13	0.580645	P	F	0.47313	1	No	OK	AG	12	3	0.8	P	F	0.0351562	0.434913	No	OK	AG	39	19	0.672414	P	F	0.0119281	0.251792	No	OK	AG	21	8	0.724138	P	F	0.0241195	0.416676	No	OK
downstream_gene_variant	ENSGALG00000016955	VWA8	1	165300787	rs13967428	A	T	AA	TT	AT	12	9	0.571429	P	F	0.663624	1	No	OK	AT	14	7	0.666667	P	F	0.189247	0.787683	No	OK	AT	36	17	0.679245	P	F	0.0126603	0.256845	No	OK	AT	24	8	0.75	P	F	0.00700037	0.232686	No	OK
downstream_gene_variant	ENSGALG00000016955	VWA8	1	165301103	rs313342894	A	G	AA	GG	AG	11	7	0.611111	P	F	0.480682	1	No	OK	AG	9	11	0.45	M	L	0.823803	1	No	OK	AG	24	14	0.631579	P	F	0.143307	0.711819	No	OK	AG	12	5	0.705882	P	F	0.143463	0.759755	No	OK
downstream_gene_variant	ENSGALG00000016955	VWA8	1	165301207	rs316035076	T	C	TT	CC	CT	15	9	0.625	P	F	0.307456	0.909816	No	OK	NA	NA	NA	NA	NA	NA	NA	NA	No	DP<10	CT	21	13	0.617647	P	F	0.229481	0.820437	No	OK	CT	8	4	0.666667	P	F	0.387695	0.954434	No	OK
downstream_gene_variant	ENSGALG00000016955	VWA8	1	165301304	rs313358585	C	T	CC	TT	CT	10	5	0.666667	P	F	0.301758	0.906569	No	OK	NA	NA	NA	NA	NA	NA	NA	NA	No	DP<10	CT	19	15	0.558824	P	F	0.607591	1	No	OK	CT	10	4	0.714286	P	F	0.179565	0.820993	No	OK
missense_variant	ENSGALG00000016955	VWA8	1	165411040	rs314609156	C	G	GG	CC	CG	24	34	0.413793	P	F	0.237047	0.838485	No	OK	CG	20	18	0.526316	M	L	0.871415	1	No	OK	CG	39	47	0.453488	P	F	0.450548	0.982054	No	OK	CG	15	35	0.3	P	F	0.00660045	0.223918	No	OK
synonymous_variant	ENSGALG00000016955	VWA8	1	165413226	rs316938666	G	A	GG	AA	AG	18	9	0.666667	P	F	0.122078	0.680638	No	OK	AG	7	13	0.35	M	L	0.263176	0.86204	No	OK	AG	26	16	0.619048	P	F	0.164149	0.756186	No	OK	AG	18	9	0.666667	P	F	0.122078	0.724408	No	OK
synonymous_variant	ENSGALG00000016955	VWA8	1	165444708	rs13967693	C	T	TT	CC	CT	14	27	0.341463	P	F	0.0595839	0.552871	No	OK	CT	8	15	0.347826	P	F	0.21004	0.824549	No	OK	CT	14	37	0.27451	P	F	0.0017692	0.0769679	Yes	OK	CT	7	16	0.304348	P	F	0.0931396	0.694064	No	OK
downstream_gene_variant	ENSGALG00000022739	AKAP11	1	165742381	rs316561197	T	A	AA	TT	NA	NA	NA	NA	NA	NA	NA	NA	No	DP<10;GQ<30	NA	NA	NA	NA	NA	NA	NA	NA	No	DP<10;GQ<30	TT	11	NA	1	M	L	NA	NA	Yes	OK	NA	NA	NA	NA	NA	NA	NA	NA	No	DP<10
downstream_gene_variant	ENSGALG00000016974	GTF2F2	1	167057855	rs315661031	C	T	CC	TT	CT	7	13	0.35	M	L	0.263176	0.864321	No	OK	CT	7	8	0.466667	M	L	1	1	No	OK	CT	3	10	0.230769	M	L	0.0922852	0.626857	No	OK	NA	NA	NA	NA	NA	NA	NA	NA	No	DP<10
downstream_gene_variant	ENSGALG00000016974	GTF2F2	1	167057996	rs317898354	T	C	TT	CC	CT	6	21	0.222222	M	L	0.00592461	0.17223	No	OK	CT	5	12	0.294118	M	L	0.143463	0.710256	No	OK	CT	4	11	0.266667	M	L	0.118469	0.66701	No	OK	CT	4	10	0.285714	M	L	0.179565	0.820993	No	OK
downstream_gene_variant	ENSGALG00000016974	GTF2F2	1	167058081	rs314021413	A	G	AA	GG	NA	NA	NA	NA	NA	NA	NA	NA	No	GQ<30	AG	5	7	0.416667	M	L	0.774414	1	No	OK	AG	4	12	0.25	M	L	0.0768127	0.585917	No	OK	AG	3	13	0.1875	M	L	0.0212708	0.391703	No	OK
splice_region_variant	ENSGALG00000028872	TPT1	1	167058420	rs738939124	A	G	AA	GG	GG	NA	10	0	M	L	NA	NA	Yes	OK	NA	NA	NA	NA	NA	NA	NA	NA	No	DP<10	AG	6	12	0.333333	M	L	0.237885	0.829727	No	OK	AG	7	13	0.35	M	L	0.263176	0.889741	No	OK
3_prime_UTR_variant	ENSGALG00000028872	TPT1	1	167058940	rs15493623	A	T	AA	TT	AT	6	14	0.3	M	L	0.115318	0.67446	No	OK	AT	5	9	0.357143	M	L	0.42395	0.962998	No	OK	AT	5	19	0.208333	M	L	0.00661075	0.183164	No	OK	AT	7	20	0.259259	M	L	0.0191573	0.379819	No	OK
3_prime_UTR_variant	ENSGALG00000028872	TPT1	1	167058943	rs15493625	C	A	CC	AA	AC	6	14	0.3	M	L	0.115318	0.67446	No	OK	AC	6	9	0.4	M	L	0.607239	1	No	OK	AC	5	19	0.208333	M	L	0.00661075	0.183164	No	OK	AC	6	21	0.222222	M	L	0.00592461	0.211692	No	OK
3_prime_UTR_variant	ENSGALG00000028872	TPT1	1	167059025	rs736654072	C	T	TT	CC	CT	12	7	0.631579	M	L	0.359283	0.929843	No	OK	NA	NA	NA	NA	NA	NA	NA	NA	No	DP<10;GQ<30	CT	12	8	0.6	M	L	0.503445	1	No	OK	CT	10	6	0.625	M	L	0.454498	0.99926	No	OK
3_prime_UTR_variant	ENSGALG00000028872	TPT1	1	167059048	rs15493626	G	A	GG	AA	AG	9	13	0.409091	M	L	0.523467	1	No	OK	NA	NA	NA	NA	NA	NA	NA	NA	No	GQ<30	AG	11	12	0.478261	M	L	1	1	No	OK	AG	10	9	0.526316	P	F	0.823803	1	No	OK
3_prime_UTR_variant	ENSGALG00000028872	TPT1	1	167059075	rs316620711	G	A	GG	AA	AG	10	14	0.416667	M	L	0.541256	1	No	OK	NA	NA	NA	NA	NA	NA	NA	NA	No	GQ<30	AG	7	10	0.411765	M	L	0.629059	1	No	OK	AG	11	10	0.52381	P	F	0.831812	1	No	OK
3_prime_UTR_variant	ENSGALG00000028872	TPT1	1	167059733	rs314013732	T	C	TT	CC	CT	8	11	0.421053	M	L	0.647606	1	No	OK	CT	5	10	0.333333	M	L	0.301758	0.90786	No	OK	CT	3	11	0.214286	M	L	0.057373	0.528262	No	OK	CT	3	15	0.166667	M	L	0.00753784	0.235588	No	OK
upstream_gene_variant	ENSGALG00000016984	ZC3H13	1	167301886	rs313582166	T	G	GG	TT	GT	8	12	0.4	P	F	0.503445	1	No	OK	GT	13	13	0.5	M	L	1	1	No	OK	GT	29	9	0.763158	M	L	0.00165805	0.0735701	Yes	OK	GT	7	8	0.466667	P	F	1	1	No	OK
synonymous_variant	ENSGALG00000016985	CPB2	1	167310468	rs15494314	G	A	AA	GG	AG	262	290	0.474638	P	F	0.250452	0.864321	No	OK	AG	255	323	0.441176	P	F	0.0052779	0.148114	No	OK	AG	279	297	0.484375	P	F	0.47877	1	No	OK	AG	265	287	0.480072	P	F	0.371433	0.954434	No	OK
synonymous_variant	ENSGALG00000016986	LCP1	1	167330507	rs730969260	C	T	TT	CC	CT	29	55	0.345238	P	F	0.00603796	0.172821	No	OK	CT	35	54	0.393258	P	F	0.0557783	0.537566	No	OK	CT	42	63	0.4	P	F	0.0504422	0.504847	No	OK	CT	32	42	0.432432	P	F	0.295413	0.932073	No	OK
downstream_gene_variant	ENSGALG00000016998	ENSGALG00000016998	1	168093253	rs734406362	T	C	CC	TT	CT	18	9	0.666667	M	L	0.122078	0.680638	No	OK	CT	12	7	0.631579	M	L	0.359283	0.93261	No	OK	CT	10	6	0.625	M	L	0.454498	0.982054	No	OK	CT	11	13	0.458333	P	F	0.83882	1	No	OK
downstream_gene_variant	ENSGALG00000016998	ENSGALG00000016998	1	168093676	rs315421391	C	G	GG	CC	CG	11	7	0.611111	M	L	0.480682	1	No	OK	CG	10	4	0.714286	M	L	0.179565	0.774995	No	OK	CG	17	8	0.68	M	L	0.107752	0.65469	No	OK	CG	20	6	0.769231	M	L	0.00935531	0.267921	No	OK
downstream_gene_variant	ENSGALG00000016998	ENSGALG00000016998	1	168093837	rs318116066	A	G	AA	GG	NA	NA	NA	NA	NA	NA	NA	NA	No	GQ<30	AG	9	7	0.5625	P	F	0.803619	1	No	OK	AG	6	26	0.1875	M	L	0.000535053	0.0335101	Yes	OK	AG	4	16	0.2	M	L	0.0118179	0.301273	No	OK
downstream_gene_variant	ENSGALG00000016998	ENSGALG00000016998	1	168094034	rs316655683	C	T	CC	TT	CT	7	22	0.241379	M	L	0.00813006	0.206006	No	OK	CT	2	11	0.153846	M	L	0.0224609	0.346933	No	OK	CT	9	22	0.290323	M	L	0.0294494	0.403043	No	OK	CT	11	12	0.478261	M	L	1	1	No	OK
downstream_gene_variant	ENSGALG00000016998	ENSGALG00000016998	1	168094053	rs313891607	G	A	GG	AA	AG	6	17	0.26087	M	L	0.0346897	0.437309	No	OK	AG	4	11	0.266667	M	L	0.118469	0.663191	No	OK	AG	11	18	0.37931	M	L	0.264931	0.858918	No	OK	AG	8	12	0.4	M	L	0.503445	1	No	OK
downstream_gene_variant	ENSGALG00000016998	ENSGALG00000016998	1	168094205	rs317047036	T	C	TT	CC	CT	5	12	0.294118	M	L	0.143463	0.718959	No	OK	NA	NA	NA	NA	NA	NA	NA	NA	No	DP<10	CT	7	16	0.304348	M	L	0.0931396	0.626857	No	OK	CT	9	10	0.473684	M	L	1	1	No	OK
downstream_gene_variant	ENSGALG00000016998	ENSGALG00000016998	1	168094532	rs739136212	C	T	TT	CC	CT	59	37	0.614583	M	L	0.0315481	0.426675	No	OK	CT	46	49	0.484211	P	F	0.837556	1	No	OK	CT	69	31	0.69	M	L	0.000183143	0.014555	Yes	OK	CT	39	48	0.448276	P	F	0.391191	0.958836	No	OK
downstream_gene_variant	ENSGALG00000016998	ENSGALG00000016998	1	168094577	rs315511410	G	A	GG	AA	AG	57	77	0.425373	M	L	0.100366	0.65854	No	OK	AG	52	62	0.45614	M	L	0.399373	0.959017	No	OK	AG	48	87	0.355556	M	L	0.000999484	0.0533244	Yes	OK	AG	59	46	0.561905	P	F	0.241432	0.878915	No	OK
downstream_gene_variant	ENSGALG00000016998	ENSGALG00000016998	1	168094604	rs10723065	C	T	TT	CC	CT	92	59	0.609272	M	L	0.00898662	0.224628	No	OK	CT	68	50	0.576271	M	L	0.117213	0.663191	No	OK	CT	103	59	0.635802	M	L	0.000681364	0.040426	Yes	OK	CT	63	55	0.533898	M	L	0.519491	1	No	OK
downstream_gene_variant	ENSGALG00000016998	ENSGALG00000016998	1	168094665	rs313311103	G	C	GG	CC	CG	65	136	0.323383	M	L	6.11619e-07	0.000169861	Yes	OK	CG	58	83	0.411348	M	L	0.0428796	0.480042	No	OK	CG	59	110	0.349112	M	L	0.000107426	0.00970275	Yes	OK	CG	51	110	0.31677	M	L	3.82863e-06	0.000955045	Yes	OK
intron_variant	ENSGALG00000016997	RB1	1	168094817	.	A	C	CC	AA	AC	123	62	0.664865	M	L	8.6094e-06	0.0014636	Yes	OK	AC	78	61	0.561151	M	L	0.174532	0.774995	No	OK	AC	121	65	0.650538	M	L	4.88035e-05	0.00508917	Yes	OK	AC	123	77	0.615	M	L	0.00140169	0.0897183	Yes	OK
intron_variant	ENSGALG00000016997	RB1	1	168095033	rs29007576	C	T	CC	TT	CT	56	93	0.375839	M	L	0.00305447	0.111415	No	OK	CT	62	119	0.342541	M	L	2.73026e-05	0.00342184	Yes	OK	CT	58	96	0.376623	M	L	0.00274858	0.102586	No	OK	CT	52	103	0.335484	M	L	5.12048e-05	0.00774208	Yes	OK
intron_variant	ENSGALG00000016997	RB1	1	168095039	rs10723921	C	T	CC	TT	CT	58	90	0.391892	M	L	0.0105826	0.246547	No	OK	CT	59	111	0.347059	M	L	8.15247e-05	0.00769954	Yes	OK	CT	60	92	0.394737	M	L	0.0116731	0.250264	No	OK	CT	55	98	0.359477	M	L	0.000636607	0.0519413	Yes	OK
intron_variant	ENSGALG00000016997	RB1	1	168095117	.	G	A	AA	GG	AG	83	54	0.605839	M	L	0.0164323	0.315702	No	OK	AG	95	50	0.655172	M	L	0.000232466	0.0172963	Yes	OK	AG	107	57	0.652439	M	L	0.00011636	0.0102147	Yes	OK	AG	83	58	0.588652	M	L	0.0428796	0.533885	No	OK
intron_variant	ENSGALG00000016997	RB1	1	168095573	.	G	A	AA	GG	AG	76	50	0.603175	M	L	0.0255434	0.391954	No	OK	AG	68	24	0.73913	M	L	4.93535e-06	0.000860952	Yes	OK	AG	75	55	0.576923	M	L	0.0952534	0.631504	No	OK	AG	70	39	0.642202	M	L	0.00385411	0.16604	No	OK
downstream_gene_variant	ENSGALG00000016997	RB1	1	168129541	rs314416853	G	A	GG	AA	NA	NA	NA	NA	NA	NA	NA	NA	No	DP<10;GQ<30	NA	NA	NA	NA	NA	NA	NA	NA	No	DP<10	AG	10	10	0.5	M	L	1	1	No	OK	AG	16	3	0.842105	P	F	0.00442505	0.176546	No	OK
synonymous_variant	ENSGALG00000017002	FNDC3A	1	168365366	rs13552921	A	G	GG	AA	AG	36	11	0.765957	M	L	0.000346001	0.0248218	Yes	OK	AG	21	20	0.512195	M	L	0.877614	1	No	OK	AG	42	52	0.446809	P	F	0.353328	0.92929	No	OK	AG	23	29	0.442308	P	F	0.488456	1	No	OK
synonymous_variant	ENSGALG00000017008	RCBTB1	1	168553518	rs314238985	A	G	AA	GG	AG	19	4	0.826087	P	F	0.00259948	0.0990379	Yes	OK	AG	15	13	0.535714	P	F	0.850554	1	No	OK	AG	10	14	0.416667	M	L	0.541256	1	No	OK	AG	4	6	0.4	M	L	0.753906	1	No	OK
synonymous_variant	ENSGALG00000017019	WDFY2	1	169508469	rs315181467	A	G	AA	GG	AG	38	19	0.666667	P	F	0.0163481	0.314732	No	OK	AG	22	23	0.488889	M	L	1	1	No	OK	AG	32	34	0.484848	M	L	0.902159	1	No	OK	AG	35	26	0.57377	P	F	0.305677	0.937715	No	OK
synonymous_variant	ENSGALG00000017021	ATP7B	1	169616769	rs13973064	C	T	TT	CC	CT	22	29	0.431373	P	F	0.401062	0.949453	No	OK	CT	17	39	0.303571	P	F	0.00456153	0.133374	No	OK	CT	23	38	0.377049	P	F	0.0721774	0.577502	No	OK	CT	22	14	0.611111	M	L	0.242985	0.878915	No	OK
missense_variant	ENSGALG00000017021	ATP7B	1	169633864	rs733835736	C	T	TT	CC	CT	3	17	0.15	P	F	0.00257683	0.0990379	Yes	OK	CT	9	17	0.346154	P	F	0.168638	0.761459	No	OK	CT	18	14	0.5625	M	L	0.596615	1	No	OK	CT	8	18	0.307692	P	F	0.0755187	0.658508	No	OK
intron_variant	ENSGALG00000017021	ATP7B	1	169638088	rs738618769	G	C	CC	GG	CG	5	9	0.357143	P	F	0.42395	0.953629	No	OK	NA	NA	NA	NA	NA	NA	NA	NA	No	DP<10	CG	4	8	0.333333	P	F	0.387695	0.937289	No	OK	CG	3	7	0.3	P	F	0.34375	0.937715	No	OK
missense_variant	ENSGALG00000017025	CKAP2	1	169703719	rs15500714	C	A	AA	CC	AC	16	22	0.421053	P	F	0.417692	0.953629	No	OK	AC	15	15	0.5	M	L	1	1	No	OK	AC	22	35	0.385965	P	F	0.111161	0.658241	No	OK	AC	14	16	0.466667	P	F	0.855536	1	No	OK
intron_variant	ENSGALG00000017033	MRPS31	1	169828010	rs735044691	C	G	GG	CC	CG	53	30	0.638554	M	L	0.0152322	0.298632	No	OK	CG	61	26	0.701149	M	L	0.000223689	0.0167397	Yes	OK	CG	53	26	0.670886	M	L	0.00318301	0.113586	No	OK	CG	31	21	0.596154	M	L	0.211609	0.859455	No	OK
missense_variant	ENSGALG00000017033	MRPS31	1	169828041	rs29008873	A	G	GG	AA	AG	79	44	0.642276	M	L	0.00204504	0.0865209	Yes	OK	AG	94	31	0.752	M	L	1.45605e-08	6.83497e-06	Yes	OK	AG	91	50	0.64539	M	L	0.000699366	0.0411459	Yes	OK	AG	53	40	0.569892	M	L	0.213153	0.859455	No	OK
synonymous_variant	ENSGALG00000017033	MRPS31	1	169828214	rs734339847	C	T	TT	CC	CT	82	66	0.554054	M	L	0.217446	0.829868	No	OK	CT	119	71	0.626316	M	L	0.000612564	0.0340844	Yes	OK	CT	63	72	0.466667	P	F	0.491262	1	No	OK	CT	65	55	0.541667	M	L	0.411423	0.974825	No	OK
downstream_gene_variant	ENSGALG00000017034	FKHR	1	169938340	rs15501447	A	T	TT	AA	AT	6	11	0.352941	P	F	0.332306	0.911383	No	OK	AT	7	15	0.318182	P	F	0.133801	0.710256	No	OK	AT	14	15	0.482759	P	F	1	1	No	OK	AT	18	12	0.6	M	L	0.361595	0.950869	No	OK
downstream_gene_variant	ENSGALG00000017037	NHLRC3	1	170530283	rs731304077	C	T	TT	CC	CT	40	57	0.412371	P	F	0.103769	0.665654	No	OK	CT	89	113	0.440594	P	F	0.105371	0.652312	No	OK	CT	56	94	0.373333	P	F	0.00240552	0.0949296	Yes	OK	CT	21	42	0.333333	P	F	0.0111414	0.296186	No	OK
downstream_gene_variant	ENSGALG00000017037	NHLRC3	1	170530508	rs737137739	G	A	AA	GG	AG	60	90	0.4	P	F	0.0175977	0.327548	No	OK	AG	90	164	0.354331	P	F	3.99988e-06	0.000719634	Yes	OK	AG	104	138	0.429752	P	F	0.0336792	0.429977	No	OK	AG	32	51	0.385542	P	F	0.0475249	0.564125	No	OK
downstream_gene_variant	ENSGALG00000017037	NHLRC3	1	170531052	rs316177163	C	G	GG	CC	CG	58	89	0.394558	P	F	0.0130777	0.272533	No	OK	CG	77	100	0.435028	P	F	0.0979297	0.639447	No	OK	CG	73	121	0.376289	P	F	0.000699475	0.0411459	Yes	OK	CG	27	43	0.385714	P	F	0.0722379	0.652455	No	OK
downstream_gene_variant	ENSGALG00000017037	NHLRC3	1	170531089	rs736993733	A	G	GG	AA	AG	55	84	0.395683	P	F	0.0172364	0.321677	No	OK	AG	69	89	0.436709	P	F	0.130386	0.707057	No	OK	AG	56	114	0.329412	P	F	1.02332e-05	0.00147341	Yes	OK	AG	27	45	0.375	P	F	0.0443709	0.541682	No	OK
intron_variant	ENSGALG00000017037	NHLRC3	1	170532624	rs15503056	G	T	TT	GG	GT	37	45	0.45122	P	F	0.439705	0.976379	No	OK	GT	35	68	0.339806	P	F	0.00148967	0.0643149	Yes	OK	GT	41	61	0.401961	P	F	0.0594005	0.540717	No	OK	GT	26	22	0.541667	M	L	0.665466	1	No	OK
synonymous_variant	ENSGALG00000017037	NHLRC3	1	170532801	rs317154518	G	T	TT	GG	GT	49	75	0.395161	P	F	0.0243702	0.378716	No	OK	GT	56	76	0.424242	P	F	0.0978122	0.639447	No	OK	GT	71	103	0.408046	P	F	0.0185103	0.323832	No	OK	GT	24	32	0.428571	P	F	0.349682	0.94429	No	OK
synonymous_variant	ENSGALG00000017037	NHLRC3	1	170536913	rs15503087	A	G	GG	AA	AG	56	78	0.41791	P	F	0.0692596	0.581308	No	OK	AG	61	92	0.398693	P	F	0.0150203	0.282442	No	OK	AG	84	83	0.502994	M	L	0.938533	1	No	OK	AG	47	56	0.456311	P	F	0.430689	0.984371	No	OK
synonymous_variant	ENSGALG00000017046	OSF-2	1	171318642	.	C	T	TT	CC	CT	58	34	0.630435	M	L	0.0160203	0.311287	No	OK	CT	49	17	0.742424	M	L	0.000101477	0.00922513	Yes	OK	CT	114	60	0.655172	M	L	5.16385e-05	0.00530443	Yes	OK	CT	49	48	0.505155	M	L	0.919607	1	No	OK
synonymous_variant	ENSGALG00000017046	OSF-2	1	171320228	rs316518244	C	T	TT	CC	CT	46	16	0.741935	M	L	0.000176327	0.0152654	Yes	OK	CT	37	18	0.672727	M	L	0.0144538	0.276422	No	OK	CT	69	46	0.6	M	L	0.0397505	0.457949	No	OK	CT	34	30	0.53125	M	L	0.707981	1	No	OK
3_prime_UTR_variant	ENSGALG00000017046	OSF-2	1	171326103	rs313005273	G	A	AA	GG	AG	45	25	0.642857	M	L	0.0224629	0.363764	No	OK	AG	27	20	0.574468	M	L	0.381693	0.939861	No	OK	AG	102	70	0.593023	M	L	0.0178344	0.313922	No	OK	AG	47	38	0.552941	M	L	0.385669	0.954434	No	OK
3_prime_UTR_variant	ENSGALG00000017046	OSF-2	1	171326625	rs15504788	G	A	AA	GG	AG	84	51	0.622222	M	L	0.00568282	0.166566	No	OK	AG	91	49	0.65	M	L	0.000485619	0.0293623	Yes	OK	AG	105	64	0.621302	M	L	0.00200134	0.0843997	Yes	OK	AG	86	63	0.577181	M	L	0.0711393	0.64409	No	OK
3_prime_UTR_variant	ENSGALG00000017046	OSF-2	1	171326713	rs15504789	C	A	AA	CC	AC	92	46	0.666667	M	L	0.000111743	0.01109	Yes	OK	AC	77	41	0.652542	M	L	0.00117839	0.0541348	Yes	OK	AC	118	62	0.655556	M	L	3.61949e-05	0.00399211	Yes	OK	AC	70	38	0.648148	M	L	0.0026847	0.131001	No	OK
3_prime_UTR_variant	ENSGALG00000017046	OSF-2	1	171326909	rs313812820	C	G	GG	CC	CG	69	34	0.669903	M	L	0.000727571	0.0423013	Yes	OK	CG	87	37	0.701613	M	L	8.27416e-06	0.00133514	Yes	OK	CG	111	49	0.69375	M	L	1.05256e-06	0.000227803	Yes	OK	CG	54	32	0.627907	M	L	0.0229826	0.406244	No	OK
3_prime_UTR_variant	ENSGALG00000017046	OSF-2	1	171326991	rs318231711	A	T	AA	TT	AT	30	32	0.483871	M	L	0.899076	1	No	OK	AT	35	56	0.384615	M	L	0.0354496	0.435977	No	OK	AT	55	69	0.443548	M	L	0.242923	0.838844	No	OK	AT	22	27	0.44898	M	L	0.568172	1	No	OK
downstream_gene_variant	ENSGALG00000017053	SPG20	1	171932527	rs315411725	C	T	CC	TT	CT	9	14	0.391304	M	L	0.404873	0.949453	No	OK	CT	7	8	0.466667	M	L	1	1	No	OK	CT	14	18	0.4375	M	L	0.596615	1	No	OK	NA	NA	NA	NA	NA	NA	NA	NA	No	GQ<30
3_prime_UTR_variant	ENSGALG00000017064	RFC3	1	173147935	rs15509747	T	A	AA	TT	NA	NA	NA	NA	NA	NA	NA	NA	No	GQ<30	AT	10	17	0.37037	P	F	0.247789	0.859289	No	OK	AT	14	18	0.4375	P	F	0.596615	1	No	OK	AT	3	12	0.2	P	F	0.0351562	0.486365	No	OK
3_prime_UTR_variant	ENSGALG00000017064	RFC3	1	173148432	rs13977040	A	G	GG	AA	AG	4	7	0.363636	P	F	0.548828	1	No	OK	AG	8	14	0.363636	P	F	0.286279	0.898037	No	OK	AG	4	20	0.166667	P	F	0.00154388	0.0701823	Yes	OK	AG	6	10	0.375	P	F	0.454498	0.99926	No	OK
intron_variant	ENSGALG00000017082	HMGB1	1	174416035	.	C	T	TT	CC	CT	13	5	0.722222	M	L	0.0962524	0.643902	No	OK	CT	6	5	0.545455	M	L	0.774414	1	No	OK	CT	9	2	0.818182	M	L	0.0654297	0.543201	No	OK	CT	12	7	0.631579	M	L	0.359283	0.950869	No	OK
missense_variant	ENSGALG00000017097	MTIF3	1	175511149	rs10724909	A	G	AA	GG	AG	35	38	0.479452	M	L	0.815121	1	No	OK	AG	28	60	0.318182	M	L	0.000846496	0.043521	Yes	OK	AG	40	48	0.454545	M	L	0.455741	0.983632	No	OK	AG	13	19	0.40625	M	L	0.377086	0.954434	No	OK
synonymous_variant	ENSGALG00000017097	MTIF3	1	175512717	rs317821573	C	G	CC	GG	CG	26	35	0.42623	M	L	0.305677	0.909816	No	OK	CG	33	58	0.362637	M	L	0.0114563	0.240184	No	OK	CG	29	53	0.353659	M	L	0.0106375	0.238202	No	OK	CG	14	29	0.325581	M	L	0.0315395	0.474533	No	OK
synonymous_variant	ENSGALG00000017097	MTIF3	1	175513963	rs314391248	G	A	GG	AA	AG	33	34	0.492537	M	L	1	1	No	OK	AG	22	48	0.314286	M	L	0.00254756	0.0929224	Yes	OK	AG	39	52	0.428571	M	L	0.208174	0.815102	No	OK	AG	15	20	0.428571	M	L	0.49956	1	No	OK
missense_variant	ENSGALG00000017098	GTF3A	1	175514176	rs15515614	G	A	GG	AA	AG	24	20	0.545455	P	F	0.651588	1	No	OK	AG	40	27	0.597015	P	F	0.142071	0.710256	No	OK	AG	27	20	0.574468	P	F	0.381693	0.937289	No	OK	AG	25	9	0.735294	P	F	0.00904119	0.263235	No	OK
3_prime_UTR_variant	ENSGALG00000027035	RPL21	1	175571083	rs318240068	T	C	TT	CC	NA	NA	NA	NA	NA	NA	NA	NA	No	DP<10;GQ<30	CT	7	3	0.7	P	F	0.34375	0.918552	No	OK	NA	NA	NA	NA	NA	NA	NA	NA	No	DP<10	CT	6	6	0.5	M	L	1	1	No	OK
3_prime_UTR_variant	ENSGALG00000027035	RPL21	1	175571926	rs29005008	T	C	TT	CC	CT	22	8	0.733333	P	F	0.0161248	0.311287	No	OK	CT	19	6	0.76	P	F	0.0146333	0.276778	No	OK	CT	15	8	0.652174	P	F	0.21004	0.815102	No	OK	CT	9	15	0.375	M	L	0.307456	0.937715	No	OK
3_prime_UTR_variant	ENSGALG00000027035	RPL21	1	175571938	rs733301031	T	C	TT	CC	CT	22	7	0.758621	P	F	0.00813006	0.206006	No	OK	CT	21	6	0.777778	P	F	0.00592461	0.160353	No	OK	CT	15	10	0.6	P	F	0.424356	0.959836	No	OK	CT	8	13	0.380952	M	L	0.38331	0.954434	No	OK
upstream_gene_variant	ENSGALG00000017811	SNORA27	1	175575313	rs15515753	T	C	CC	TT	CT	5	5	0.5	M	L	1	1	No	OK	CT	4	6	0.4	P	F	0.753906	1	No	OK	NA	NA	NA	NA	NA	NA	NA	NA	No	DP<10;GQ<30	NA	NA	NA	NA	NA	NA	NA	NA	No	DP<10;GQ<30
synonymous_variant	ENSGALG00000017105	RNF6	1	175957893	rs10726684	T	C	TT	CC	NA	NA	NA	NA	NA	NA	NA	NA	No	DP<10	NA	NA	NA	NA	NA	NA	NA	NA	No	DP<10;GQ<30	NA	NA	NA	NA	NA	NA	NA	NA	No	DP<10;GQ<30	NA	NA	NA	NA	NA	NA	NA	NA	No	DP<10
downstream_gene_variant	ENSGALG00000026714	SHISA2	1	176292860	rs737756715	G	A	AA	GG	AG	74	82	0.474359	P	F	0.575315	1	No	OK	AG	58	36	0.617021	M	L	0.0297664	0.409435	No	OK	AG	112	67	0.625698	M	L	0.000952895	0.0513161	Yes	OK	AG	67	54	0.553719	M	L	0.275253	0.908806	No	OK
synonymous_variant	ENSGALG00000019077	ENSGALG00000019077	1	176630190	rs317383897	C	T	TT	CC	CT	15	16	0.483871	P	F	1	1	No	OK	CT	17	10	0.62963	M	L	0.247789	0.859289	No	OK	CT	32	27	0.542373	M	L	0.602923	1	No	OK	CT	6	8	0.428571	P	F	0.790527	1	No	OK
upstream_gene_variant	ENSGALG00000017128	SKA3	1	177847506	rs15521573	G	A	GG	AA	AG	47	93	0.335714	M	L	0.000125629	0.0119051	Yes	OK	AG	88	100	0.468085	M	L	0.422479	0.962998	No	OK	AG	42	63	0.4	M	L	0.0504422	0.504847	No	OK	AG	38	81	0.319328	M	L	0.000100579	0.0129065	Yes	OK
3_prime_UTR_variant	ENSGALG00000017129	CHSAP18	1	177864379	rs14926034	A	G	GG	AA	AG	84	128	0.396226	P	F	0.00305302	0.111415	No	OK	AG	105	138	0.432099	P	F	0.0398718	0.470109	No	OK	AG	94	113	0.454106	P	F	0.2108	0.815102	No	OK	AG	84	121	0.409756	P	F	0.0117406	0.301273	No	OK
3_prime_UTR_variant	ENSGALG00000017129	CHSAP18	1	177864380	rs738095243	T	A	AA	TT	AT	84	128	0.396226	P	F	0.00305302	0.111415	No	OK	AT	106	137	0.436214	P	F	0.0540679	0.530245	No	OK	AT	94	113	0.454106	P	F	0.2108	0.815102	No	OK	AT	84	122	0.407767	P	F	0.00976998	0.275948	No	OK
synonymous_variant	ENSGALG00000017135	CRYL1	1	178128554	rs312413194	T	C	CC	TT	CT	21	13	0.617647	M	L	0.229481	0.829868	No	OK	CT	36	20	0.642857	M	L	0.0440465	0.484944	No	OK	CT	50	31	0.617284	M	L	0.0448285	0.478338	No	OK	CT	25	18	0.581395	M	L	0.360378	0.950869	No	OK
missense_variant	ENSGALG00000017135	CRYL1	1	178153922	rs317090184	G	A	AA	GG	AG	26	15	0.634146	M	L	0.117275	0.67446	No	OK	AG	41	16	0.719298	M	L	0.00126356	0.0570325	Yes	OK	AG	44	20	0.6875	M	L	0.00368996	0.128003	No	OK	AG	25	14	0.641026	M	L	0.108129	0.704301	No	OK
3_prime_UTR_variant	ENSGALG00000017135	CRYL1	1	178154043	rs316031958	A	G	AA	GG	AG	19	45	0.296875	M	L	0.00156279	0.0703631	Yes	OK	AG	28	33	0.459016	M	L	0.608921	1	No	OK	AG	42	42	0.5	M	L	1	1	No	OK	AG	26	20	0.565217	P	F	0.461391	1	No	OK
3_prime_UTR_variant	ENSGALG00000017135	CRYL1	1	178154050	rs313574304	G	A	GG	AA	AG	17	42	0.288136	M	L	0.00154717	0.0698841	Yes	OK	AG	24	36	0.4	M	L	0.155002	0.733744	No	OK	AG	34	48	0.414634	M	L	0.150675	0.720213	No	OK	AG	24	20	0.545455	P	F	0.651588	1	No	OK
3_prime_UTR_variant	ENSGALG00000017135	CRYL1	1	178154319	rs734131552	T	C	CC	TT	CT	31	22	0.584906	M	L	0.271679	0.874022	No	OK	CT	50	26	0.657895	M	L	0.00790518	0.189761	No	OK	CT	50	28	0.641026	M	L	0.0168531	0.302434	No	OK	CT	24	19	0.55814	M	L	0.542384	1	No	OK
3_prime_UTR_variant	ENSGALG00000017135	CRYL1	1	178155377	rs316335646	T	C	TT	CC	CT	10	28	0.263158	M	L	0.00509764	0.156101	No	OK	CT	18	29	0.382979	M	L	0.143865	0.710256	No	OK	CT	26	36	0.419355	M	L	0.252854	0.858918	No	OK	CT	18	24	0.428571	M	L	0.440799	0.996474	No	OK
3_prime_UTR_variant	ENSGALG00000017135	CRYL1	1	178155422	rs739403612	G	A	GG	AA	AG	11	26	0.297297	M	L	0.0200739	0.345655	No	OK	AG	28	51	0.35443	M	L	0.0128124	0.254063	No	OK	AG	26	45	0.366197	M	L	0.0319272	0.419183	No	OK	AG	28	25	0.528302	P	F	0.783846	1	No	OK
3_prime_UTR_variant	ENSGALG00000017135	CRYL1	1	178155522	rs733256768	G	A	GG	AA	AG	22	24	0.478261	M	L	0.882996	1	No	OK	AG	26	51	0.337662	M	L	0.00587071	0.160353	No	OK	AG	36	42	0.461538	M	L	0.571587	1	No	OK	AG	12	22	0.352941	M	L	0.121449	0.724408	No	OK
3_prime_UTR_variant	ENSGALG00000017135	CRYL1	1	178155632	rs29007245	T	A	AA	TT	AT	35	21	0.625	M	L	0.0814268	0.611097	No	OK	AT	60	28	0.681818	M	L	0.000846496	0.043521	Yes	OK	AT	46	36	0.560976	M	L	0.320293	0.916436	No	OK	AT	15	15	0.5	M	L	1	1	No	OK
3_prime_UTR_variant	ENSGALG00000017135	CRYL1	1	178155920	rs732452961	G	A	GG	AA	AA	NA	29	0.0645161	M	L	NA	NA	Yes	OK	AG	17	33	0.34	M	L	0.0328391	0.43173	No	OK	AG	15	40	0.272727	M	L	0.00101585	0.053867	Yes	OK	AG	23	11	0.676471	P	F	0.0576127	0.596254	No	OK
synonymous_variant	ENSGALG00000017145	MPHOSPH8	1	178471141	rs738541383	C	T	CC	TT	CT	11	6	0.647059	P	F	0.332306	0.911383	No	OK	CT	9	3	0.75	P	F	0.145996	0.710256	No	OK	CT	14	4	0.777778	P	F	0.0308838	0.410654	No	OK	CT	6	7	0.461538	M	L	1	1	No	OK
upstream_gene_variant	ENSGALG00000028717	ENSGALG00000028717	1	178819271	rs317304804	C	T	TT	CC	CT	40	62	0.392157	P	F	0.0370668	0.448156	No	OK	CT	35	55	0.388889	P	F	0.0445975	0.487889	No	OK	CT	50	84	0.373134	P	F	0.00418753	0.139262	No	OK	CT	25	46	0.352113	P	F	0.0169947	0.358014	No	OK
3_prime_UTR_variant	ENSGALG00000026507	FDX1	1	178819368	rs13983713	T	C	CC	TT	CT	55	83	0.398551	P	F	0.0211995	0.354481	No	OK	CT	49	64	0.433628	P	F	0.187599	0.787683	No	OK	CT	47	93	0.335714	P	F	0.000125629	0.0108896	Yes	OK	CT	33	45	0.423077	P	F	0.212683	0.859455	No	OK
3_prime_UTR_variant	ENSGALG00000026507	FDX1	1	178819459	rs13983714	A	T	TT	AA	AT	69	89	0.436709	P	F	0.130386	0.715298	No	OK	AT	54	78	0.409091	P	F	0.0448854	0.490237	No	OK	AT	78	130	0.375	P	F	0.000381044	0.0264194	Yes	OK	AT	55	73	0.429688	P	F	0.132625	0.759755	No	OK
3_prime_UTR_variant	ENSGALG00000026507	FDX1	1	178819505	rs13983715	A	G	GG	AA	AG	79	104	0.431694	P	F	0.075754	0.599026	No	OK	AG	67	105	0.389535	P	F	0.00464181	0.134352	No	OK	AG	90	169	0.34749	P	F	1.04504e-06	0.000227608	Yes	OK	AG	79	125	0.387255	P	F	0.00156516	0.095161	Yes	OK
3_prime_UTR_variant	ENSGALG00000026507	FDX1	1	178819859	rs15524222	T	C	CC	TT	CT	63	84	0.428571	P	F	0.0987007	0.649497	No	OK	CT	62	76	0.449275	P	F	0.26839	0.864109	No	OK	CT	59	123	0.324176	P	F	2.40037e-06	0.000440259	Yes	OK	CT	43	69	0.383929	P	F	0.0177658	0.370458	No	OK
3_prime_UTR_variant	ENSGALG00000026507	FDX1	1	178820006	rs15524223	T	A	AA	TT	AT	56	85	0.397163	P	F	0.0180561	0.333866	No	OK	AT	31	59	0.344444	P	F	0.00416511	0.128481	No	OK	AT	46	108	0.298701	P	F	6.3279e-07	0.000152277	Yes	OK	AT	25	46	0.352113	P	F	0.0169947	0.358014	No	OK
3_prime_UTR_variant	ENSGALG00000026507	FDX1	1	178820063	rs13557334	A	G	GG	AA	AG	39	74	0.345133	P	F	0.00127763	0.0632053	Yes	OK	AG	24	58	0.292683	P	F	0.000221964	0.0166589	Yes	OK	AG	37	102	0.266187	P	F	3.22e-08	1.07579e-05	Yes	OK	AG	37	53	0.411111	P	F	0.113344	0.717021	No	OK
3_prime_UTR_variant	ENSGALG00000026507	FDX1	1	178820093	rs15524226	C	T	TT	CC	CT	30	55	0.352941	P	F	0.00883621	0.2213	No	OK	CT	23	53	0.302632	P	F	0.000764582	0.0409543	Yes	OK	CT	29	95	0.233871	P	F	2.20464e-09	9.3662e-07	Yes	OK	CT	29	51	0.3625	P	F	0.0183161	0.379819	No	OK
3_prime_UTR_variant	ENSGALG00000026507	FDX1	1	178820214	rs313823211	G	T	TT	GG	GT	48	91	0.345324	P	F	0.000332943	0.0242572	Yes	OK	GT	28	59	0.321839	P	F	0.00116864	0.0538784	Yes	OK	GT	65	133	0.328283	P	F	1.53349e-06	0.000308598	Yes	OK	GT	40	49	0.449438	P	F	0.39657	0.969487	No	OK
3_prime_UTR_variant	ENSGALG00000026507	FDX1	1	178820392	rs312644250	G	T	TT	GG	GT	37	67	0.355769	P	F	0.00423255	0.13757	No	OK	GT	29	46	0.386667	P	F	0.0639499	0.547041	No	OK	GT	68	86	0.441558	P	F	0.170517	0.76245	No	OK	GT	33	51	0.392857	P	F	0.0629723	0.605133	No	OK
3_prime_UTR_variant	ENSGALG00000026507	FDX1	1	178820478	rs317181042	T	C	CC	TT	CT	34	64	0.346939	P	F	0.00318868	0.114254	No	OK	CT	27	62	0.303371	P	F	0.000265585	0.0188376	Yes	OK	CT	41	86	0.322835	P	F	8.0622e-05	0.00774962	Yes	OK	CT	32	45	0.415584	P	F	0.171061	0.82089	No	OK
3_prime_UTR_variant	ENSGALG00000026507	FDX1	1	178820636	rs316275307	T	A	AA	TT	AT	89	107	0.454082	P	F	0.224546	0.829868	No	OK	AT	56	115	0.327485	P	F	7.55173e-06	0.00123399	Yes	OK	AT	79	106	0.427027	P	F	0.0556387	0.528262	No	OK	AT	65	88	0.424837	P	F	0.0749616	0.658508	No	OK
3_prime_UTR_variant	ENSGALG00000026507	FDX1	1	178820709	rs314006292	G	A	AA	GG	AG	72	79	0.476821	P	F	0.625504	1	No	OK	AG	57	99	0.365385	P	F	0.000966133	0.04645	Yes	OK	AG	82	95	0.463277	P	F	0.367114	0.937289	No	OK	AG	44	74	0.372881	P	F	0.00733002	0.235434	No	OK
3_prime_UTR_variant	ENSGALG00000026507	FDX1	1	178821038	rs13557335	T	G	GG	TT	GT	47	79	0.373016	P	F	0.00553603	0.163458	No	OK	GT	42	64	0.396226	P	F	0.040872	0.472016	No	OK	GT	79	77	0.50641	M	L	0.93622	1	No	OK	GT	29	47	0.381579	P	F	0.0504524	0.57352	No	OK
3_prime_UTR_variant	ENSGALG00000026507	FDX1	1	178821070	rs13557336	T	C	CC	TT	CT	62	97	0.389937	P	F	0.00682262	0.188361	No	OK	CT	41	82	0.333333	P	F	0.000275618	0.0193894	Yes	OK	CT	88	99	0.470588	P	F	0.464707	0.992028	No	OK	CT	34	51	0.4	P	F	0.0820543	0.673466	No	OK
3_prime_UTR_variant	ENSGALG00000026507	FDX1	1	178821100	rs13983718	A	G	GG	AA	AG	84	113	0.426396	P	F	0.0457767	0.496726	No	OK	AG	45	88	0.338346	P	F	0.000241696	0.0177276	Yes	OK	AG	99	130	0.432314	P	F	0.0471912	0.495256	No	OK	AG	40	59	0.40404	P	F	0.0699006	0.638725	No	OK
3_prime_UTR_variant	ENSGALG00000026507	FDX1	1	178821253	rs13557337	T	G	GG	TT	GT	25	46	0.352113	P	F	0.0169947	0.318224	No	OK	GT	22	40	0.354839	P	F	0.0300159	0.411075	No	OK	GT	38	75	0.336283	P	F	0.000640768	0.0383768	Yes	OK	GT	32	48	0.4	P	F	0.0929119	0.694064	No	OK
synonymous_variant	ENSGALG00000017153	RDX	1	178874552	rs738972533	C	T	TT	CC	CT	29	55	0.345238	P	F	0.00603796	0.172821	No	OK	CT	20	41	0.327869	P	F	0.00985345	0.219307	No	OK	CT	46	76	0.377049	P	F	0.00838113	0.207341	No	OK	CT	37	46	0.445783	P	F	0.379999	0.954434	No	OK
downstream_gene_variant	ENSGALG00000017153	RDX	1	178888883	rs732740874	A	G	AA	GG	AG	60	53	0.530973	P	F	0.572656	1	No	OK	AG	55	43	0.561224	P	F	0.266406	0.86204	No	OK	AG	81	76	0.515924	P	F	0.749665	1	No	OK	AG	48	51	0.484848	M	L	0.840822	1	No	OK
downstream_gene_variant	ENSGALG00000017153	RDX	1	178888963	.	G	T	TT	GG	GT	40	77	0.34188	P	F	0.000799584	0.0459597	Yes	OK	GT	48	58	0.45283	P	F	0.382126	0.939861	No	OK	GT	72	82	0.467532	P	F	0.468421	0.999089	No	OK	GT	44	48	0.478261	P	F	0.754652	1	No	OK
downstream_gene_variant	ENSGALG00000017153	RDX	1	178889528	.	G	T	TT	GG	GT	41	61	0.401961	P	F	0.0594005	0.552871	No	OK	GT	52	66	0.440678	P	F	0.231266	0.837657	No	OK	GT	77	91	0.458333	P	F	0.315875	0.916436	No	OK	GT	43	53	0.447917	P	F	0.358398	0.950869	No	OK
intergenic_region	ENSGALG00000017156-ENSGALG00000027243	DDX10-EXPH5	1	179437301	rs314855447	T	G	TT	GG	GG	NA	10	0	M	L	NA	NA	Yes	OK	NA	NA	NA	NA	NA	NA	NA	NA	No	DP<10;GQ<30	NA	NA	NA	NA	NA	NA	NA	NA	No	DP<10;GQ<30	NA	NA	NA	NA	NA	NA	NA	NA	No	DP<10;GQ<30
missense_variant	ENSGALG00000027243	EXPH5	1	179460718	rs317105344	C	T	CC	TT	NA	NA	NA	NA	NA	NA	NA	NA	No	DP<10;GQ<30	NA	NA	NA	NA	NA	NA	NA	NA	No	DP<10	CT	5	10	0.333333	M	L	0.301758	0.900622	No	OK	NA	NA	NA	NA	NA	NA	NA	NA	No	DP<10;GQ<30
intron_variant	ENSGALG00000027243	EXPH5	1	179463408	rs315850224	C	T	CC	TT	CT	2	8	0.2	M	L	0.109375	0.665654	No	OK	NA	NA	NA	NA	NA	NA	NA	NA	No	DP<10	CT	10	14	0.416667	M	L	0.541256	1	No	OK	CT	6	11	0.352941	M	L	0.332306	0.937715	No	OK
intron_variant	ENSGALG00000027243	EXPH5	1	179463432	rs314986250	T	C	TT	CC	CT	3	8	0.272727	M	L	0.226562	0.829868	No	OK	NA	NA	NA	NA	NA	NA	NA	NA	No	DP<10	CT	15	14	0.517241	P	F	0.855536	1	No	OK	CT	6	7	0.461538	M	L	1	1	No	OK
synonymous_variant	ENSGALG00000027243	EXPH5	1	179464700	rs14927653	A	G	AA	GG	NA	NA	NA	NA	NA	NA	NA	NA	No	DP<10;GQ<30	AG	8	2	0.8	P	F	0.109375	0.652312	No	OK	AG	5	10	0.333333	M	L	0.301758	0.900622	No	OK	AG	3	7	0.3	M	L	0.34375	0.937715	No	OK
downstream_gene_variant	ENSGALG00000027243	EXPH5	1	179465805	rs14927655	G	A	GG	AA	NA	NA	NA	NA	NA	NA	NA	NA	No	DP<10	AA	NA	10	0	M	L	NA	NA	Yes	OK	AG	8	16	0.333333	M	L	0.15159	0.720213	No	OK	NA	NA	NA	NA	NA	NA	NA	NA	No	DP<10;GQ<30
downstream_gene_variant	ENSGALG00000027243	EXPH5	1	179467216	rs315422701	T	C	TT	CC	CT	4	12	0.25	M	L	0.0768127	0.599026	No	OK	CT	6	4	0.6	P	F	0.753906	1	No	OK	CT	6	17	0.26087	M	L	0.0346897	0.429977	No	OK	NA	NA	NA	NA	NA	NA	NA	NA	No	DP<10;GQ<30
downstream_gene_variant	ENSGALG00000027243	EXPH5	1	179467249	rs316240475	C	T	CC	TT	CT	3	10	0.230769	M	L	0.0922852	0.638926	No	OK	CT	8	6	0.571429	P	F	0.790527	1	No	OK	CT	6	23	0.206897	M	L	0.0023157	0.0924453	Yes	OK	NA	NA	NA	NA	NA	NA	NA	NA	No	DP<10;GQ<30
downstream_gene_variant	ENSGALG00000017162	NPAT	1	179590537	rs314878994	T	C	TT	CC	CT	12	11	0.521739	P	F	0.83882	1	No	OK	CT	4	14	0.222222	M	L	0.0308838	0.413782	No	OK	CT	8	16	0.333333	M	L	0.15159	0.720213	No	OK	CT	5	16	0.238095	M	L	0.0266037	0.440496	No	OK
downstream_gene_variant	ENSGALG00000017162	NPAT	1	179590556	rs15526565	G	A	GG	AA	AG	12	11	0.521739	P	F	0.83882	1	No	OK	AG	3	12	0.2	M	L	0.0351562	0.434913	No	OK	AG	5	15	0.25	M	L	0.0413895	0.46088	No	OK	AG	5	13	0.277778	M	L	0.0962524	0.695096	No	OK
downstream_gene_variant	ENSGALG00000017162	NPAT	1	179591088	rs731711387	A	G	GG	AA	AG	195	140	0.58209	M	L	0.00311614	0.113076	No	OK	AG	196	125	0.610592	M	L	8.79112e-05	0.00822352	Yes	OK	AG	192	141	0.576577	M	L	0.00606067	0.174527	No	OK	AG	164	127	0.563574	M	L	0.0346475	0.486365	No	OK
splice_region_variant&synonymous_variant	ENSGALG00000017163	ACAT1	1	179593372	rs317849479	G	A	AA	GG	AG	379	335	0.530812	M	L	0.1075	0.665654	No	OK	AG	355	344	0.507868	M	L	0.705285	1	No	OK	AG	376	328	0.534091	M	L	0.0764231	0.585917	No	OK	AG	338	259	0.566164	M	L	0.00139131	0.0894829	Yes	OK
downstream_gene_variant	ENSGALG00000017164	ENSGALG00000017164	1	179608514	rs733026249	G	C	CC	GG	CG	3	10	0.230769	P	F	0.0922852	0.638926	No	OK	CG	4	11	0.266667	P	F	0.118469	0.663191	No	OK	CG	4	22	0.153846	P	F	0.000533521	0.0335101	Yes	OK	CG	7	7	0.5	M	L	1	1	No	OK
missense_variant	ENSGALG00000017185	TMEM123	1	181812598	rs317361214	G	A	GG	AA	AG	100	159	0.3861	M	L	0.00029677	0.0224984	Yes	OK	AG	138	131	0.513011	P	F	0.714568	1	No	OK	AG	128	160	0.444444	M	L	0.0675599	0.55473	No	OK	AG	99	143	0.409091	M	L	0.00559641	0.204063	No	OK
missense_variant	ENSGALG00000017185	TMEM123	1	181817002	.	C	A	AA	CC	AC	126	70	0.642857	M	L	7.70506e-05	0.0083428	Yes	OK	AC	88	86	0.505747	M	L	0.939599	1	No	OK	AC	91	71	0.561728	M	L	0.135248	0.709443	No	OK	AC	127	79	0.616505	M	L	0.00100984	0.071192	Yes	OK
missense_variant	ENSGALG00000017185	TMEM123	1	181817060	rs732756946	A	G	GG	AA	AG	209	148	0.585434	M	L	0.00146091	0.0692942	Yes	OK	AG	209	170	0.551451	M	L	0.0508032	0.521526	No	OK	AG	190	180	0.513514	M	L	0.639924	1	No	OK	AG	208	170	0.550265	M	L	0.0568871	0.596254	No	OK
synonymous_variant	ENSGALG00000017185	TMEM123	1	181817067	rs315359566	C	T	CC	TT	CT	134	197	0.404834	M	L	0.000633035	0.0384343	Yes	OK	CT	148	198	0.427746	M	L	0.00833841	0.196604	No	OK	CT	161	186	0.463977	M	L	0.19754	0.811485	No	OK	CT	150	199	0.429799	M	L	0.0100868	0.283098	No	OK
intron_variant	ENSGALG00000017185	TMEM123	1	181820399	rs314892228	A	G	AA	GG	AG	7	12	0.368421	M	L	0.359283	0.929843	No	OK	NA	NA	NA	NA	NA	NA	NA	NA	No	DP<10	AG	2	9	0.181818	M	L	0.0654297	0.543201	No	OK	AG	3	12	0.2	M	L	0.0351562	0.486365	No	OK
intron_variant	ENSGALG00000017185	TMEM123	1	181820456	rs13987090	T	A	TT	AA	NA	NA	NA	NA	NA	NA	NA	NA	No	GQ<30	AT	3	12	0.2	M	L	0.0351562	0.434913	No	OK	AT	4	6	0.4	M	L	0.753906	1	No	OK	AT	5	14	0.263158	M	L	0.0635681	0.605133	No	OK
3_prime_UTR_variant	ENSGALG00000017185	TMEM123	1	181821504	rs13987094	A	G	AA	GG	AG	124	171	0.420339	M	L	0.00729795	0.195705	No	OK	AG	140	184	0.432099	M	L	0.0167661	0.299272	No	OK	AG	130	193	0.402477	M	L	0.000540968	0.0337243	Yes	OK	AG	123	165	0.427083	M	L	0.0155482	0.346697	No	OK
3_prime_UTR_variant	ENSGALG00000017185	TMEM123	1	181821540	rs313227652	C	A	AA	CC	AC	176	114	0.606897	M	L	0.000325116	0.0237487	Yes	OK	AC	200	107	0.651466	M	L	1.224e-07	4.45088e-05	Yes	OK	AC	191	121	0.612179	M	L	8.79984e-05	0.008332	Yes	OK	AC	186	111	0.626263	M	L	1.59306e-05	0.00297346	Yes	OK
3_prime_UTR_variant	ENSGALG00000017185	TMEM123	1	181821628	rs13987095	T	C	TT	CC	CT	105	172	0.379061	M	L	6.79094e-05	0.00749945	Yes	OK	CT	122	171	0.416382	M	L	0.00495852	0.142402	No	OK	CT	128	187	0.406349	M	L	0.00105139	0.0554774	Yes	OK	CT	104	144	0.419355	M	L	0.0131084	0.31351	No	OK
3_prime_UTR_variant	ENSGALG00000017186	ITA	1	181829613	rs313247775	C	T	CC	TT	CT	3	12	0.2	M	L	0.0351562	0.437309	No	OK	CT	9	8	0.529412	P	F	0.814529	1	No	OK	CT	10	26	0.277778	M	L	0.011331	0.248177	No	OK	NA	NA	NA	NA	NA	NA	NA	NA	No	DP<10
3_prime_UTR_variant	ENSGALG00000017186	ITA	1	181829627	rs316687653	C	A	CC	AA	AC	4	15	0.210526	M	L	0.0192108	0.338057	No	OK	AC	8	18	0.307692	M	L	0.0755187	0.595702	No	OK	AC	12	29	0.292683	M	L	0.0115078	0.24962	No	OK	NA	NA	NA	NA	NA	NA	NA	NA	No	DP<10
synonymous_variant	ENSGALG00000017218	MED17	1	185044447	rs317721722	G	A	GG	AA	AG	22	8	0.733333	P	F	0.0161248	0.311287	No	OK	AG	22	7	0.758621	P	F	0.00813006	0.192218	No	OK	AG	18	11	0.62069	P	F	0.264931	0.858918	No	OK	AG	10	10	0.5	M	L	1	1	No	OK
synonymous_variant	ENSGALG00000017239	CTSC	1	187477508	rs740782040	A	G	GG	AA	AG	130	95	0.577778	M	L	0.0231975	0.370424	No	OK	AG	116	120	0.491525	P	F	0.845223	1	No	OK	AG	84	80	0.512195	M	L	0.814871	1	No	OK	AG	83	50	0.62406	M	L	0.00532574	0.198256	No	OK
downstream_gene_variant	ENSGALG00000017244	PRSS23	1	188020382	rs316522514	A	G	AA	GG	AG	7	11	0.388889	M	L	0.480682	1	No	OK	AG	9	10	0.473684	M	L	1	1	No	OK	AG	5	22	0.185185	M	L	0.00151372	0.0695462	Yes	OK	AG	7	4	0.636364	P	F	0.548828	1	No	OK
3_prime_UTR_variant	ENSGALG00000017247	PRCP	1	188220494	rs313729729	G	A	GG	AA	AG	13	10	0.565217	P	F	0.677639	1	No	OK	AG	16	5	0.761905	P	F	0.0266037	0.38074	No	OK	AG	16	9	0.64	P	F	0.229523	0.820437	No	OK	AG	18	9	0.666667	P	F	0.122078	0.724408	No	OK
3_prime_UTR_variant	ENSGALG00000017247	PRCP	1	188220585	rs10728614	A	G	GG	AA	NA	NA	NA	NA	NA	NA	NA	NA	No	GQ<30	AG	7	12	0.368421	P	F	0.359283	0.93261	No	OK	AG	9	25	0.264706	P	F	0.00904119	0.218803	No	OK	AG	5	16	0.238095	P	F	0.0266037	0.440496	No	OK
3_prime_UTR_variant	ENSGALG00000017247	PRCP	1	188220637	rs10728175	C	T	TT	CC	CT	5	13	0.277778	P	F	0.0962524	0.643902	No	OK	CT	7	11	0.388889	P	F	0.480682	1	No	OK	CT	4	16	0.2	P	F	0.0118179	0.250264	No	OK	CT	5	12	0.294118	P	F	0.143463	0.759755	No	OK
downstream_gene_variant	ENSGALG00000017248	RAB30	1	188266274	rs731505955	C	A	AA	CC	AC	38	30	0.558824	M	L	0.396125	0.944618	No	OK	AC	22	36	0.37931	P	F	0.0869489	0.627854	No	OK	AC	31	65	0.322917	P	F	0.000674719	0.0401703	Yes	OK	AC	26	18	0.590909	M	L	0.291215	0.932073	No	OK
synonymous_variant	ENSGALG00000017248	RAB30	1	188267264	rs315465390	T	C	CC	TT	CT	20	31	0.392157	P	F	0.16078	0.761673	No	OK	CT	27	24	0.529412	M	L	0.779768	1	No	OK	CT	29	49	0.371795	P	F	0.0307865	0.410654	No	OK	CT	27	35	0.435484	P	F	0.374152	0.954434	No	OK
intergenic_region	ENSGALG00000017262-ENSGALG00000017269	NARS2-ENSGALG00000017269	1	191956971	rs313922301	T	C	CC	TT	CT	20	19	0.512821	M	L	0.874629	1	No	OK	CT	4	8	0.333333	P	F	0.387695	0.939861	No	OK	CT	19	23	0.452381	P	F	0.643969	1	No	OK	CT	19	15	0.558824	M	L	0.607591	1	No	OK
intergenic_region	ENSGALG00000017262-ENSGALG00000017269	NARS2-ENSGALG00000017269	1	191961897	rs314250399	A	G	AA	GG	AG	34	12	0.73913	P	F	0.00164149	0.0734351	Yes	OK	AG	26	8	0.764706	P	F	0.00293506	0.101442	No	OK	AG	37	11	0.770833	P	F	0.000222245	0.0169201	Yes	OK	AG	30	8	0.789474	P	F	0.000471987	0.0420021	Yes	OK
intergenic_region	ENSGALG00000017262-ENSGALG00000017269	NARS2-ENSGALG00000017269	1	191962229	rs735373944	T	A	AA	TT	AT	23	13	0.638889	M	L	0.132498	0.718959	No	OK	AT	13	21	0.382353	P	F	0.229481	0.832162	No	OK	AT	10	40	0.2	P	F	2.38613e-05	0.00294226	Yes	OK	AT	22	30	0.423077	P	F	0.33175	0.937715	No	OK
intergenic_region	ENSGALG00000017262-ENSGALG00000017269	NARS2-ENSGALG00000017269	1	191962230	rs740180749	G	T	TT	GG	GT	23	13	0.638889	M	L	0.132498	0.718959	No	OK	GT	13	21	0.382353	P	F	0.229481	0.832162	No	OK	GT	10	40	0.2	P	F	2.38613e-05	0.00294226	Yes	OK	GT	22	30	0.423077	P	F	0.33175	0.937715	No	OK
intergenic_region	ENSGALG00000017262-ENSGALG00000017269	NARS2-ENSGALG00000017269	1	191988471	.	C	G	CC	GG	NA	NA	NA	NA	NA	NA	NA	NA	No	DP<10;GQ<30	GG	NA	11	0	M	L	NA	NA	Yes	OK	GG	NA	19	0	M	L	NA	NA	Yes	OK	GG	NA	11	0	M	L	NA	NA	Yes	OK
intergenic_region	ENSGALG00000017262-ENSGALG00000017269	NARS2-ENSGALG00000017269	1	191988736	.	C	A	CC	AA	AA	NA	26	0	M	L	NA	NA	Yes	OK	AA	NA	15	0	M	L	NA	NA	Yes	OK	AA	NA	25	0	M	L	NA	NA	Yes	OK	AA	NA	24	0	M	L	NA	NA	Yes	OK
intergenic_region	ENSGALG00000017262-ENSGALG00000017269	NARS2-ENSGALG00000017269	1	191998176	rs740608954	G	A	GG	AA	NA	NA	NA	NA	NA	NA	NA	NA	No	DP<10;GQ<30	NA	NA	NA	NA	NA	NA	NA	NA	No	DP<10;GQ<30	NA	NA	NA	NA	NA	NA	NA	NA	No	DP<10;GQ<30	AA	NA	12	0	M	L	NA	NA	Yes	OK
intergenic_region	ENSGALG00000017262-ENSGALG00000017269	NARS2-ENSGALG00000017269	1	191998230	rs735633333	G	C	GG	CC	NA	NA	NA	NA	NA	NA	NA	NA	No	DP<10;GQ<30	NA	NA	NA	NA	NA	NA	NA	NA	No	DP<10;GQ<30	NA	NA	NA	NA	NA	NA	NA	NA	No	DP<10;GQ<30	CC	NA	10	0	M	L	NA	NA	Yes	OK
intergenic_region	ENSGALG00000017262-ENSGALG00000017269	NARS2-ENSGALG00000017269	1	191998232	rs739653790	G	A	GG	AA	NA	NA	NA	NA	NA	NA	NA	NA	No	DP<10;GQ<30	NA	NA	NA	NA	NA	NA	NA	NA	No	DP<10;GQ<30	NA	NA	NA	NA	NA	NA	NA	NA	No	DP<10;GQ<30	AA	NA	10	0	M	L	NA	NA	Yes	OK
intergenic_region	ENSGALG00000017262-ENSGALG00000017269	NARS2-ENSGALG00000017269	1	191998870	.	G	A	GG	AA	NA	NA	NA	NA	NA	NA	NA	NA	No	DP<10;GQ<30	NA	NA	NA	NA	NA	NA	NA	NA	No	DP<10;GQ<30	AA	NA	11	0	M	L	NA	NA	Yes	OK	NA	NA	NA	NA	NA	NA	NA	NA	No	DP<10;GQ<30
intergenic_region	ENSGALG00000017262-ENSGALG00000017269	NARS2-ENSGALG00000017269	1	191999124	.	T	C	TT	CC	CC	NA	15	0	M	L	NA	NA	Yes	OK	NA	NA	NA	NA	NA	NA	NA	NA	No	DP<10;GQ<30	NA	NA	NA	NA	NA	NA	NA	NA	No	DP<10;GQ<30	CC	NA	11	0	M	L	NA	NA	Yes	OK
intergenic_region	ENSGALG00000017262-ENSGALG00000017269	NARS2-ENSGALG00000017269	1	191999169	.	C	T	CC	TT	TT	NA	10	0	M	L	NA	NA	Yes	OK	NA	NA	NA	NA	NA	NA	NA	NA	No	DP<10;GQ<30	NA	NA	NA	NA	NA	NA	NA	NA	No	DP<10;GQ<30	NA	NA	NA	NA	NA	NA	NA	NA	No	DP<10;GQ<30
intergenic_region	ENSGALG00000017262-ENSGALG00000017269	NARS2-ENSGALG00000017269	1	191999175	.	T	C	TT	CC	CC	NA	10	0	M	L	NA	NA	Yes	OK	NA	NA	NA	NA	NA	NA	NA	NA	No	DP<10;GQ<30	NA	NA	NA	NA	NA	NA	NA	NA	No	DP<10;GQ<30	NA	NA	NA	NA	NA	NA	NA	NA	No	DP<10;GQ<30
intergenic_region	ENSGALG00000017262-ENSGALG00000017269	NARS2-ENSGALG00000017269	1	191999234	.	T	G	TT	GG	NA	NA	NA	NA	NA	NA	NA	NA	No	DP<10;GQ<30	NA	NA	NA	NA	NA	NA	NA	NA	No	DP<10;GQ<30	NA	NA	NA	NA	NA	NA	NA	NA	No	DP<10;GQ<30	GG	NA	11	0	M	L	NA	NA	Yes	OK
intergenic_region	ENSGALG00000017262-ENSGALG00000017269	NARS2-ENSGALG00000017269	1	191999676	.	A	G	AA	GG	NA	NA	NA	NA	NA	NA	NA	NA	No	DP<10;GQ<30	NA	NA	NA	NA	NA	NA	NA	NA	No	DP<10;GQ<30	NA	NA	NA	NA	NA	NA	NA	NA	No	DP<10;GQ<30	NA	NA	NA	NA	NA	NA	NA	NA	No	DP<10;GQ<30
intergenic_region	ENSGALG00000017262-ENSGALG00000017269	NARS2-ENSGALG00000017269	1	191999706	.	C	A	CC	AA	NA	NA	NA	NA	NA	NA	NA	NA	No	DP<10;GQ<30	NA	NA	NA	NA	NA	NA	NA	NA	No	DP<10;GQ<30	NA	NA	NA	NA	NA	NA	NA	NA	No	DP<10;GQ<30	NA	NA	NA	NA	NA	NA	NA	NA	No	DP<10;GQ<30
intergenic_region	ENSGALG00000017262-ENSGALG00000017269	NARS2-ENSGALG00000017269	1	191999979	.	G	C	GG	CC	NA	NA	NA	NA	NA	NA	NA	NA	No	GQ<30	NA	NA	NA	NA	NA	NA	NA	NA	No	DP<10;GQ<30	NA	NA	NA	NA	NA	NA	NA	NA	No	DP<10;GQ<30	NA	NA	NA	NA	NA	NA	NA	NA	No	DP<10;GQ<30
intergenic_region	ENSGALG00000017262-ENSGALG00000017269	NARS2-ENSGALG00000017269	1	192000000	.	C	A	CC	AA	NA	NA	NA	NA	NA	NA	NA	NA	No	GQ<30	NA	NA	NA	NA	NA	NA	NA	NA	No	DP<10;GQ<30	NA	NA	NA	NA	NA	NA	NA	NA	No	DP<10;GQ<30	AA	NA	10	0	M	L	NA	NA	Yes	OK
intergenic_region	ENSGALG00000017262-ENSGALG00000017269	NARS2-ENSGALG00000017269	1	192000049	.	C	G	CC	GG	NA	NA	NA	NA	NA	NA	NA	NA	No	DP<10;GQ<30	NA	NA	NA	NA	NA	NA	NA	NA	No	DP<10;GQ<30	NA	NA	NA	NA	NA	NA	NA	NA	No	DP<10;GQ<30	GG	NA	10	0	M	L	NA	NA	Yes	OK
3_prime_UTR_variant	ENSGALG00000000750	CAPN5	1	192457559	rs15051033	G	A	AA	GG	NA	NA	NA	NA	NA	NA	NA	NA	No	GQ<30	NA	NA	NA	NA	NA	NA	NA	NA	No	DP<10;GQ<30	AG	16	6	0.727273	M	L	0.0524788	0.509278	No	OK	NA	NA	NA	NA	NA	NA	NA	NA	No	DP<10;GQ<30
3_prime_UTR_variant	ENSGALG00000000750	CAPN5	1	192457744	rs736040030	T	A	AA	TT	AT	9	2	0.818182	M	L	0.0654297	0.553311	No	OK	NA	NA	NA	NA	NA	NA	NA	NA	No	DP<10;GQ<30	NA	NA	NA	NA	NA	NA	NA	NA	No	GQ<30	AT	4	7	0.363636	P	F	0.548828	1	No	OK
3_prime_UTR_variant	ENSGALG00000000750	CAPN5	1	192459003	rs312479646	G	T	GG	TT	GT	7	17	0.291667	M	L	0.0639147	0.553311	No	OK	GT	2	8	0.2	M	L	0.109375	0.652312	No	OK	GT	8	16	0.333333	M	L	0.15159	0.720213	No	OK	GT	6	19	0.24	M	L	0.0146333	0.332406	No	OK
synonymous_variant	ENSGALG00000000750	CAPN5	1	192462981	rs317923024	C	T	TT	CC	CT	20	6	0.769231	M	L	0.00935531	0.229185	No	OK	CT	6	8	0.428571	P	F	0.790527	1	No	OK	CT	21	8	0.724138	M	L	0.0241195	0.362605	No	OK	NA	NA	NA	NA	NA	NA	NA	NA	No	GQ<30
synonymous_variant	ENSGALG00000000750	CAPN5	1	192464654	rs739583125	G	A	AA	GG	AG	10	3	0.769231	M	L	0.0922852	0.638926	No	OK	AG	6	5	0.545455	M	L	0.774414	1	No	OK	AG	12	4	0.75	M	L	0.0768127	0.585917	No	OK	AG	14	4	0.777778	M	L	0.0308838	0.467832	No	OK
synonymous_variant	ENSGALG00000000750	CAPN5	1	192465892	.	G	C	CC	GG	CG	8	3	0.727273	M	L	0.226562	0.829868	No	OK	NA	NA	NA	NA	NA	NA	NA	NA	No	DP<10;GQ<30	CG	10	3	0.769231	M	L	0.0922852	0.626857	No	OK	CG	7	3	0.7	M	L	0.34375	0.937715	No	OK
missense_variant	ENSGALG00000000750	CAPN5	1	192466671	rs736009740	G	C	CC	GG	GG	10	NA	1	M	L	NA	NA	Yes	OK	CG	8	6	0.571429	M	L	0.790527	1	No	OK	CG	12	6	0.666667	M	L	0.237885	0.829727	No	OK	NA	NA	NA	NA	NA	NA	NA	NA	No	GQ<30
downstream_gene_variant	ENSGALG00000000761	TSKU	1	192618221	rs314451599	T	C	TT	CC	CT	16	8	0.666667	P	F	0.15159	0.729346	No	OK	CT	18	13	0.580645	P	F	0.47313	1	No	OK	CT	14	23	0.378378	M	L	0.187742	0.785169	No	OK	CT	23	15	0.605263	P	F	0.255875	0.889741	No	OK
downstream_gene_variant	ENSGALG00000000761	TSKU	1	192618254	rs316953448	G	A	GG	AA	AG	16	14	0.533333	P	F	0.855536	1	No	OK	AG	14	18	0.4375	M	L	0.596615	1	No	OK	AG	20	33	0.377358	M	L	0.0983706	0.635245	No	OK	AG	25	23	0.520833	P	F	0.885433	1	No	OK
downstream_gene_variant	ENSGALG00000000761	TSKU	1	192619037	rs740539914	G	A	GG	AA	AG	25	26	0.490196	M	L	1	1	No	OK	AG	19	15	0.558824	P	F	0.607591	1	No	OK	AG	36	16	0.692308	P	F	0.00778744	0.199986	No	OK	AG	32	21	0.603774	P	F	0.168978	0.812207	No	OK
downstream_gene_variant	ENSGALG00000000761	TSKU	1	192619961	rs312493438	G	A	AA	GG	AG	17	21	0.447368	P	F	0.627103	1	No	OK	AG	8	21	0.275862	P	F	0.0241195	0.361625	No	OK	AG	12	21	0.363636	P	F	0.162756	0.753396	No	OK	AG	24	33	0.421053	P	F	0.289244	0.929585	No	OK
downstream_gene_variant	ENSGALG00000000845	UVRAG	1	193243915	rs312687446	T	G	TT	GG	GT	3	12	0.2	M	L	0.0351562	0.437309	No	OK	GT	3	7	0.3	M	L	0.34375	0.918552	No	OK	GT	8	28	0.222222	M	L	0.00119324	0.060474	Yes	OK	GT	3	8	0.272727	M	L	0.226562	0.859455	No	OK
downstream_gene_variant	ENSGALG00000017333	LCMT2	1	193425926	rs315333852	A	G	AA	GG	AG	3	15	0.166667	M	L	0.00753784	0.198346	No	OK	AG	8	13	0.380952	M	L	0.38331	0.939861	No	OK	AG	7	14	0.333333	M	L	0.189247	0.785169	No	OK	AG	5	12	0.294118	M	L	0.143463	0.759755	No	OK
downstream_gene_variant	ENSGALG00000017333	LCMT2	1	193425991	rs317648404	C	T	CC	TT	CT	11	10	0.52381	P	F	0.831812	1	No	OK	CT	5	21	0.192308	M	L	0.00249392	0.0922464	Yes	OK	CT	8	13	0.380952	M	L	0.38331	0.937289	No	OK	CT	9	10	0.473684	M	L	1	1	No	OK
synonymous_variant	ENSGALG00000017333	LCMT2	1	193440132	rs312754494	C	T	CC	TT	CT	6	10	0.375	M	L	0.454498	0.981422	No	OK	CT	4	18	0.181818	M	L	0.00434351	0.129943	No	OK	CT	2	9	0.181818	M	L	0.0654297	0.543201	No	OK	CT	7	17	0.291667	M	L	0.0639147	0.605133	No	OK
downstream_gene_variant	ENSGALG00000019033	RELT	1	194559353	rs316306483	A	G	GG	AA	AG	13	11	0.541667	M	L	0.83882	1	No	OK	NA	NA	NA	NA	NA	NA	NA	NA	No	DP<10	AG	9	26	0.257143	P	F	0.00598812	0.173454	No	OK	AG	7	10	0.411765	P	F	0.629059	1	No	OK
downstream_gene_variant	ENSGALG00000019033	RELT	1	194559427	.	C	T	TT	CC	CT	10	14	0.416667	P	F	0.541256	1	No	OK	CT	6	14	0.3	P	F	0.115318	0.663191	No	OK	CT	8	23	0.258065	P	F	0.0106738	0.238202	No	OK	CT	16	21	0.432432	P	F	0.511376	1	No	OK
downstream_gene_variant	ENSGALG00000019033	RELT	1	194559852	rs14939046	G	A	GG	AA	AG	15	8	0.652174	P	F	0.21004	0.8236	No	OK	AG	7	10	0.411765	M	L	0.629059	1	No	OK	AG	17	15	0.53125	P	F	0.86005	1	No	OK	AG	23	11	0.676471	P	F	0.0576127	0.596254	No	OK
upstream_gene_variant	ENSGALG00000017324	ENSGALG00000017324	1	194560523	rs736832501	G	A	AA	GG	AG	15	18	0.454545	P	F	0.728332	1	No	OK	AG	6	15	0.285714	P	F	0.0783539	0.596534	No	OK	AG	15	15	0.5	M	L	1	1	No	OK	AG	22	20	0.52381	M	L	0.877614	1	No	OK
upstream_gene_variant	ENSGALG00000017324	ENSGALG00000017324	1	194561049	rs315305856	C	G	CC	GG	CG	15	10	0.6	P	F	0.424356	0.953629	No	OK	CG	12	6	0.666667	P	F	0.237885	0.841214	No	OK	CG	25	8	0.757576	P	F	0.00455138	0.143891	No	OK	CG	22	7	0.758621	P	F	0.00813006	0.24382	No	OK
intron_variant	ENSGALG00000017302	SLCO2B1	1	195229687	rs740743277	A	G	GG	AA	NA	NA	NA	NA	NA	NA	NA	NA	No	DP<10	AA	13	NA	1	M	L	NA	NA	Yes	OK	NA	NA	NA	NA	NA	NA	NA	NA	No	DP<10;GQ<30	NA	NA	NA	NA	NA	NA	NA	NA	No	DP<10;GQ<30
downstream_gene_variant	ENSGALG00000004938	MAP4	2	705658	rs315302464	A	G	AA	GG	AG	24	52	0.315789	M	L	0.00176187	0.0774616	Yes	OK	AG	5	22	0.185185	M	L	0.00151372	0.0643842	Yes	OK	AG	45	53	0.459184	M	L	0.479692	1	No	OK	AG	25	35	0.416667	M	L	0.245061	0.884266	No	OK
3_prime_UTR_variant	ENSGALG00000019702	HIGD1A	2	2061758	rs313701277	T	C	TT	CC	CT	23	10	0.69697	P	F	0.035082	0.437309	No	OK	CT	14	18	0.4375	M	L	0.596615	1	No	OK	CT	22	10	0.6875	P	F	0.0501025	0.503394	No	OK	CT	12	8	0.6	P	F	0.503445	1	No	OK
3_prime_UTR_variant	ENSGALG00000019702	HIGD1A	2	2062438	rs10727616	G	C	GG	CC	CG	57	35	0.619565	P	F	0.0280169	0.412316	No	OK	CG	63	56	0.529412	P	F	0.582494	1	No	OK	CG	43	31	0.581081	P	F	0.200678	0.811485	No	OK	CG	49	31	0.6125	P	F	0.0566644	0.596254	No	OK
downstream_gene_variant	ENSGALG00000005305	ACKR2	2	2074966	rs315372162	A	G	AA	GG	AG	178	35	0.835681	P	F	2.94973e-24	1.6548e-20	Yes	OK	AG	204	33	0.860759	P	F	2.78953e-31	2.40067e-27	Yes	OK	NA	NA	NA	NA	NA	NA	NA	NA	No	GQ<30	AG	122	28	0.813333	P	F	3.43041e-15	1.01734e-11	Yes	OK
3_prime_UTR_variant	ENSGALG00000005328	IBA57	2	2296832	rs731181536	G	A	GG	AA	AG	26	26	0.5	M	L	1	1	No	OK	AG	22	24	0.478261	M	L	0.882996	1	No	OK	AG	17	41	0.293103	M	L	0.00223255	0.0905974	Yes	OK	AG	22	22	0.5	M	L	1	1	No	OK
3_prime_UTR_variant	ENSGALG00000005328	IBA57	2	2296877	rs14128308	C	G	GG	CC	CG	25	21	0.543478	M	L	0.658738	1	No	OK	CG	28	19	0.595745	M	L	0.24296	0.850513	No	OK	CG	50	14	0.78125	M	L	7.06949e-06	0.001067	Yes	OK	CG	26	25	0.509804	M	L	0.889884	1	No	OK
synonymous_variant	ENSGALG00000005657	CRHR2	2	4230516	rs317448456	G	A	GG	AA	AG	49	31	0.6125	P	F	0.0566644	0.542294	No	OK	AG	43	20	0.68254	P	F	0.0051524	0.146181	No	OK	AG	47	22	0.681159	P	F	0.00354481	0.123716	No	OK	AG	47	12	0.79661	P	F	5.12563e-06	0.00121069	Yes	OK
synonymous_variant	ENSGALG00000005657	CRHR2	2	4230534	rs317707774	A	G	AA	GG	AG	48	29	0.623377	P	F	0.0395395	0.464961	No	OK	AG	39	16	0.709091	P	F	0.00266726	0.0943164	Yes	OK	AG	39	25	0.609375	P	F	0.103422	0.65469	No	OK	AG	36	10	0.782609	P	F	0.000156417	0.0183233	Yes	OK
synonymous_variant	ENSGALG00000005657	CRHR2	2	4256123	rs313075184	C	T	CC	TT	CT	45	16	0.737705	P	F	0.000264279	0.0205347	Yes	OK	CT	32	14	0.695652	P	F	0.0113516	0.239245	No	OK	CT	39	13	0.75	P	F	0.000409541	0.0277971	Yes	OK	CT	24	7	0.774194	P	F	0.00332689	0.151274	No	OK
synonymous_variant	ENSGALG00000005657	CRHR2	2	4273938	.	T	C	CC	TT	CT	15	57	0.208333	P	F	6.53997e-07	0.000178103	Yes	OK	CT	16	28	0.363636	P	F	0.0961418	0.634102	No	OK	CT	20	31	0.392157	P	F	0.16078	0.749187	No	OK	NA	NA	NA	NA	NA	NA	NA	NA	No	GQ<30
synonymous_variant	ENSGALG00000005657	CRHR2	2	4277071	rs736075241	T	C	CC	TT	CT	27	69	0.28125	P	F	2.14844e-05	0.00313873	Yes	OK	CT	11	25	0.305556	P	F	0.0288167	0.404261	No	OK	CT	31	48	0.392405	P	F	0.0711634	0.572568	No	OK	CT	6	16	0.272727	P	F	0.0524788	0.580245	No	OK
3_prime_UTR_variant	ENSGALG00000005694	GARS	2	4337251	rs315309777	C	T	TT	CC	CT	71	51	0.581967	M	L	0.0849806	0.634133	No	OK	CT	62	68	0.476923	P	F	0.66117	1	No	OK	CT	71	42	0.628319	M	L	0.00814969	0.202216	No	OK	CT	59	38	0.608247	M	L	0.0417293	0.529371	No	OK
synonymous_variant	ENSGALG00000005694	GARS	2	4353442	rs10725724	G	A	GG	AA	AG	57	36	0.612903	P	F	0.0375142	0.452786	No	OK	AG	36	25	0.590164	P	F	0.200031	0.817081	No	OK	AG	53	58	0.477477	M	L	0.704379	1	No	OK	AG	45	33	0.576923	P	F	0.212683	0.859455	No	OK
downstream_gene_variant	ENSGALG00000005710	NFI1	2	4547621	rs15871414	C	T	TT	CC	CT	36	40	0.473684	P	F	0.731009	1	No	OK	CT	35	26	0.57377	M	L	0.305677	0.914189	No	OK	CT	67	64	0.51145	M	L	0.861369	1	No	OK	CT	40	29	0.57971	M	L	0.2284	0.859455	No	OK
intron_variant	ENSGALG00000005826	DLEC1	2	4691239	rs315847819	C	T	TT	CC	NA	NA	NA	NA	NA	NA	NA	NA	No	DP<10;GQ<30	NA	NA	NA	NA	NA	NA	NA	NA	No	GQ<30	CT	7	13	0.35	P	F	0.263176	0.858918	No	OK	NA	NA	NA	NA	NA	NA	NA	NA	No	DP<10
intron_variant	ENSGALG00000005826	DLEC1	2	4691378	rs738969434	T	C	CC	TT	NA	NA	NA	NA	NA	NA	NA	NA	No	DP<10;GQ<30	CT	5	10	0.333333	P	F	0.301758	0.90786	No	OK	CT	6	10	0.375	P	F	0.454498	0.982054	No	OK	NA	NA	NA	NA	NA	NA	NA	NA	No	DP<10;GQ<30
intron_variant	ENSGALG00000005826	DLEC1	2	4691379	rs731556018	C	T	TT	CC	NA	NA	NA	NA	NA	NA	NA	NA	No	DP<10;GQ<30	CT	5	10	0.333333	P	F	0.301758	0.90786	No	OK	CT	6	10	0.375	P	F	0.454498	0.982054	No	OK	NA	NA	NA	NA	NA	NA	NA	NA	No	DP<10;GQ<30
downstream_gene_variant	ENSGALG00000005860	ACAA1	2	4692795	rs741385469	G	C	GG	CC	GG	10	NA	1	P	F	NA	NA	Yes	OK	CG	4	7	0.363636	M	L	0.548828	1	No	OK	NA	NA	NA	NA	NA	NA	NA	NA	No	DP<10	NA	NA	NA	NA	NA	NA	NA	NA	No	DP<10;GQ<30
downstream_gene_variant	ENSGALG00000005860	ACAA1	2	4693453	rs316404627	C	G	CC	GG	CG	7	3	0.7	P	F	0.34375	0.911383	No	OK	CG	12	4	0.75	P	F	0.0768127	0.595702	No	OK	CG	22	9	0.709677	P	F	0.0294494	0.403043	No	OK	NA	NA	NA	NA	NA	NA	NA	NA	No	DP<10;GQ<30
downstream_gene_variant	ENSGALG00000005860	ACAA1	2	4693845	.	T	C	CC	TT	CT	8	17	0.32	P	F	0.107752	0.665654	No	OK	NA	NA	NA	NA	NA	NA	NA	NA	No	GQ<30	CC	NA	14	0	P	F	NA	NA	Yes	OK	CC	NA	16	0	P	F	NA	NA	Yes	OK
downstream_gene_variant	ENSGALG00000005860	ACAA1	2	4694096	rs312795685	T	C	CC	TT	CT	8	11	0.421053	P	F	0.647606	1	No	OK	NA	NA	NA	NA	NA	NA	NA	NA	No	DP<10	CT	6	13	0.315789	P	F	0.167068	0.75653	No	OK	NA	NA	NA	NA	NA	NA	NA	NA	No	DP<10;GQ<30
synonymous_variant	ENSGALG00000005826	DLEC1	2	4694299	rs317143777	C	T	CC	TT	CC	13	NA	1	P	F	NA	NA	Yes	OK	NA	NA	NA	NA	NA	NA	NA	NA	No	DP<10	CT	8	8	0.5	M	L	1	1	No	OK	NA	NA	NA	NA	NA	NA	NA	NA	No	DP<10
downstream_gene_variant	ENSGALG00000005860	ACAA1	2	4695894	rs15056567	A	G	AA	GG	AG	48	45	0.516129	P	F	0.835846	1	No	OK	AG	48	37	0.564706	P	F	0.277999	0.891047	No	OK	AG	69	50	0.579832	P	F	0.0985236	0.635245	No	OK	AG	33	21	0.611111	P	F	0.133674	0.759755	No	OK
downstream_gene_variant	ENSGALG00000005826	DLEC1	2	4696549	rs317163687	T	C	TT	CC	CT	83	77	0.51875	P	F	0.692762	1	No	OK	CT	79	66	0.544828	P	F	0.318989	0.918552	No	OK	CT	65	85	0.433333	M	L	0.120529	0.672798	No	OK	CT	51	31	0.621951	P	F	0.0352414	0.486365	No	OK
downstream_gene_variant	ENSGALG00000005826	DLEC1	2	4696875	rs316319670	A	C	CC	AA	AC	71	109	0.394444	P	F	0.00566828	0.166313	No	OK	AC	80	97	0.451977	P	F	0.229022	0.832162	No	OK	AC	86	116	0.425743	P	F	0.0410414	0.46088	No	OK	AC	78	59	0.569343	M	L	0.123775	0.733147	No	OK
downstream_gene_variant	ENSGALG00000005826	DLEC1	2	4697209	rs731819786	C	T	CC	TT	CT	77	91	0.458333	M	L	0.315875	0.911383	No	OK	CT	74	102	0.420455	M	L	0.0415249	0.472912	No	OK	CT	80	128	0.384615	M	L	0.00106918	0.055916	Yes	OK	CT	61	88	0.409396	M	L	0.0328218	0.486365	No	OK
downstream_gene_variant	ENSGALG00000005826	DLEC1	2	4697239	rs318214066	T	C	CC	TT	CT	96	73	0.568047	M	L	0.0902905	0.638926	No	OK	CT	84	60	0.583333	M	L	0.0549019	0.536712	No	OK	CT	126	72	0.636364	M	L	0.000151859	0.0125824	Yes	OK	CT	75	61	0.551471	M	L	0.264893	0.889741	No	OK
3_prime_UTR_variant	ENSGALG00000005860	ACAA1	2	4698146	rs10724640	C	G	CC	GG	CG	119	121	0.495833	M	L	0.94855	1	No	OK	CG	103	137	0.429167	M	L	0.0329434	0.43173	No	OK	CG	111	157	0.414179	M	L	0.00587869	0.172485	No	OK	CG	93	119	0.438679	M	L	0.0857373	0.694064	No	OK
3_prime_UTR_variant	ENSGALG00000005947	MYD88	2	4810439	rs731606804	G	A	AA	GG	AG	9	6	0.6	M	L	0.607239	1	No	OK	AG	11	9	0.55	M	L	0.823803	1	No	OK	AG	7	9	0.4375	P	F	0.803619	1	No	OK	AA	NA	10	0	P	F	NA	NA	Yes	OK
synonymous_variant	ENSGALG00000006173	XYLB	2	6148315	rs315209639	T	C	CC	TT	CT	115	130	0.469388	P	F	0.371127	0.933784	No	OK	CT	111	159	0.411111	P	F	0.00414727	0.128233	No	OK	CT	110	154	0.416667	P	F	0.00801282	0.202147	No	OK	CT	77	127	0.377451	P	F	0.000568738	0.0475868	Yes	OK
synonymous_variant	ENSGALG00000006173	XYLB	2	6148324	rs15876210	T	C	CC	TT	CT	101	117	0.463303	P	F	0.309659	0.911383	No	OK	CT	112	138	0.448	P	F	0.113666	0.663191	No	OK	CT	102	142	0.418033	P	F	0.0123766	0.256845	No	OK	CT	73	111	0.396739	P	F	0.0062239	0.21887	No	OK
missense_variant	ENSGALG00000006173	XYLB	2	6157553	rs313781869	G	A	AA	GG	AG	53	76	0.410853	P	F	0.0523235	0.525913	No	OK	AG	74	97	0.432749	P	F	0.0922036	0.627854	No	OK	AG	49	70	0.411765	P	F	0.0662913	0.547317	No	OK	AG	34	55	0.382022	P	F	0.0334167	0.486365	No	OK
intron_variant	ENSGALG00000006219	PRKAG2	2	6378773	rs740530569	A	G	GG	AA	GG	NA	34	0	P	F	NA	NA	Yes	OK	GG	NA	21	0	P	F	NA	NA	Yes	OK	GG	NA	31	0	P	F	NA	NA	Yes	OK	GG	NA	29	0	P	F	NA	NA	Yes	OK
intron_variant	ENSGALG00000006219	PRKAG2	2	6380603	rs315597904	C	G	CC	GG	CC	59	NA	0.967213	P	F	NA	NA	Yes	OK	CC	29	NA	1	P	F	NA	NA	Yes	OK	CC	59	NA	1	P	F	NA	NA	Yes	OK	CC	43	NA	0.955556	P	F	NA	NA	Yes	OK
intron_variant	ENSGALG00000006219	PRKAG2	2	6380618	rs315685071	G	A	AA	GG	AA	NA	54	0	P	F	NA	NA	Yes	OK	AA	NA	32	0.030303	P	F	NA	NA	Yes	OK	AA	NA	53	0	P	F	NA	NA	Yes	OK	AA	NA	43	0.0444444	P	F	NA	NA	Yes	OK
intron_variant	ENSGALG00000006219	PRKAG2	2	6380661	rs315420096	A	C	CC	AA	CC	NA	45	0	P	F	NA	NA	Yes	OK	CC	NA	30	0.0322581	P	F	NA	NA	Yes	OK	CC	NA	41	0	P	F	NA	NA	Yes	OK	CC	NA	37	0	P	F	NA	NA	Yes	OK
intron_variant	ENSGALG00000006219	PRKAG2	2	6380705	rs736109331	G	A	AA	GG	AA	NA	46	0	P	F	NA	NA	Yes	OK	NA	NA	NA	NA	NA	NA	NA	NA	No	GQ<30	AA	NA	36	0	P	F	NA	NA	Yes	OK	AA	NA	27	0	P	F	NA	NA	Yes	OK
intron_variant	ENSGALG00000006219	PRKAG2	2	6380732	rs316609570	G	T	GG	TT	GG	36	NA	1	P	F	NA	NA	Yes	OK	GG	21	NA	0.954545	P	F	NA	NA	Yes	OK	GG	37	NA	1	P	F	NA	NA	Yes	OK	GG	31	NA	1	P	F	NA	NA	Yes	OK
intron_variant	ENSGALG00000006219	PRKAG2	2	6380790	rs312758479	G	A	AA	GG	AA	NA	34	0	P	F	NA	NA	Yes	OK	AA	NA	17	0	P	F	NA	NA	Yes	OK	AA	NA	48	0	P	F	NA	NA	Yes	OK	AA	NA	45	0	P	F	NA	NA	Yes	OK
intron_variant	ENSGALG00000006219	PRKAG2	2	6381377	rs313694834	C	T	TT	CC	TT	NA	28	0	P	F	NA	NA	Yes	OK	TT	NA	13	0	P	F	NA	NA	Yes	OK	TT	NA	45	0	P	F	NA	NA	Yes	OK	TT	NA	32	0	P	F	NA	NA	Yes	OK
intron_variant	ENSGALG00000006219	PRKAG2	2	6382703	rs732764034	A	G	AA	GG	AA	43	NA	0.977273	P	F	NA	NA	Yes	OK	AA	28	NA	1	P	F	NA	NA	Yes	OK	NA	NA	NA	NA	NA	NA	NA	NA	No	GQ<30	AA	29	NA	0.966667	P	F	NA	NA	Yes	OK
intron_variant	ENSGALG00000006219	PRKAG2	2	6382777	rs733116914	T	A	AA	TT	AA	NA	42	0.0232558	P	F	NA	NA	Yes	OK	AA	NA	24	0.04	P	F	NA	NA	Yes	OK	AA	NA	39	0	P	F	NA	NA	Yes	OK	AA	NA	50	0.0196078	P	F	NA	NA	Yes	OK
intron_variant	ENSGALG00000006219	PRKAG2	2	6382834	rs741137128	A	G	GG	AA	GG	NA	43	0.0444444	P	F	NA	NA	Yes	OK	GG	NA	29	0.0645161	P	F	NA	NA	Yes	OK	GG	NA	54	0	P	F	NA	NA	Yes	OK	GG	NA	42	0	P	F	NA	NA	Yes	OK
intron_variant	ENSGALG00000006219	PRKAG2	2	6382944	rs738659237	C	T	TT	CC	TT	NA	21	0.0454545	P	F	NA	NA	Yes	OK	TT	NA	26	0	P	F	NA	NA	Yes	OK	TT	NA	45	0	P	F	NA	NA	Yes	OK	TT	NA	34	0	P	F	NA	NA	Yes	OK
intron_variant	ENSGALG00000006219	PRKAG2	2	6383417	rs312499093	T	A	TT	AA	TT	42	NA	1	P	F	NA	NA	Yes	OK	TT	30	NA	1	P	F	NA	NA	Yes	OK	TT	63	NA	1	P	F	NA	NA	Yes	OK	TT	32	NA	1	P	F	NA	NA	Yes	OK
intron_variant	ENSGALG00000006219	PRKAG2	2	6383419	rs315631253	C	G	CC	GG	CC	40	NA	1	P	F	NA	NA	Yes	OK	CC	28	NA	1	P	F	NA	NA	Yes	OK	CC	62	NA	1	P	F	NA	NA	Yes	OK	CC	33	NA	1	P	F	NA	NA	Yes	OK
intron_variant	ENSGALG00000006219	PRKAG2	2	6383504	rs734081290	C	T	TT	CC	TT	NA	31	0.0606061	P	F	NA	NA	Yes	OK	NA	NA	NA	NA	NA	NA	NA	NA	No	GQ<30	TT	NA	36	0	P	F	NA	NA	Yes	OK	TT	NA	18	0	P	F	NA	NA	Yes	OK
intron_variant	ENSGALG00000006219	PRKAG2	2	6383519	rs315345336	T	A	TT	AA	TT	25	NA	0.925926	P	F	NA	NA	Yes	OK	NA	NA	NA	NA	NA	NA	NA	NA	No	GQ<30	TT	29	NA	1	P	F	NA	NA	Yes	OK	TT	11	NA	1	P	F	NA	NA	Yes	OK
intron_variant	ENSGALG00000006219	PRKAG2	2	6383562	rs316472412	C	G	GG	CC	NA	NA	NA	NA	NA	NA	NA	NA	No	DP<10;GQ<30	NA	NA	NA	NA	NA	NA	NA	NA	No	DP<10;GQ<30	GG	NA	10	0	P	F	NA	NA	Yes	OK	NA	NA	NA	NA	NA	NA	NA	NA	No	DP<10;GQ<30
intron_variant	ENSGALG00000006219	PRKAG2	2	6383808	rs15058507	G	A	AA	GG	NA	NA	NA	NA	NA	NA	NA	NA	No	DP<10;GQ<30	NA	NA	NA	NA	NA	NA	NA	NA	No	DP<10;GQ<30	NA	NA	NA	NA	NA	NA	NA	NA	No	DP<10;GQ<30	NA	NA	NA	NA	NA	NA	NA	NA	No	DP<10;GQ<30
intron_variant	ENSGALG00000006219	PRKAG2	2	6384087	rs315513934	C	G	GG	CC	NA	NA	NA	NA	NA	NA	NA	NA	No	DP<10;GQ<30	NA	NA	NA	NA	NA	NA	NA	NA	No	DP<10;GQ<30	NA	NA	NA	NA	NA	NA	NA	NA	No	DP<10;GQ<30	NA	NA	NA	NA	NA	NA	NA	NA	No	DP<10;GQ<30
intron_variant	ENSGALG00000006219	PRKAG2	2	6384420	rs741537022	G	T	TT	GG	NA	NA	NA	NA	NA	NA	NA	NA	No	DP<10;GQ<30	NA	NA	NA	NA	NA	NA	NA	NA	No	DP<10;GQ<30	NA	NA	NA	NA	NA	NA	NA	NA	No	DP<10;GQ<30	NA	NA	NA	NA	NA	NA	NA	NA	No	DP<10;GQ<30
intron_variant	ENSGALG00000006219	PRKAG2	2	6385389	rs318041219	G	A	AA	GG	NA	NA	NA	NA	NA	NA	NA	NA	No	DP<10;GQ<30	NA	NA	NA	NA	NA	NA	NA	NA	No	DP<10;GQ<30	AA	NA	11	0	P	F	NA	NA	Yes	OK	NA	NA	NA	NA	NA	NA	NA	NA	No	DP<10;GQ<30
upstream_gene_variant	ENSGALG00000006219	PRKAG2	2	6462774	rs15058604	G	A	AA	GG	NA	NA	NA	NA	NA	NA	NA	NA	No	GQ<30	NA	NA	NA	NA	NA	NA	NA	NA	No	GQ<30	GG	11	NA	1	M	L	NA	NA	Yes	OK	NA	NA	NA	NA	NA	NA	NA	NA	No	DP<10;GQ<30
intergenic_region	ENSGALG00000006362-ENSGALG00000017394	HTR5A-INSIG1	2	7817808	rs736839698	C	T	TT	CC	TT	NA	13	0	P	F	NA	NA	Yes	OK	TT	NA	27	0	P	F	NA	NA	Yes	OK	TT	NA	12	0	P	F	NA	NA	Yes	OK	TT	NA	12	0	P	F	NA	NA	Yes	OK
intergenic_region	ENSGALG00000006362-ENSGALG00000017394	HTR5A-INSIG1	2	7817888	rs733177716	C	T	TT	CC	TT	NA	16	0	P	F	NA	NA	Yes	OK	TT	NA	24	0	P	F	NA	NA	Yes	OK	TT	NA	22	0	P	F	NA	NA	Yes	OK	TT	NA	24	0	P	F	NA	NA	Yes	OK
intron_variant	ENSGALG00000006477	DNAJB6	2	8675475	rs733925767	A	T	TT	AA	NA	NA	NA	NA	NA	NA	NA	NA	No	DP<10;GQ<30	AT	9	5	0.642857	M	L	0.42395	0.962998	No	OK	NA	NA	NA	NA	NA	NA	NA	NA	No	GQ<30	AT	7	5	0.583333	M	L	0.774414	1	No	OK
3_prime_UTR_variant	ENSGALG00000006542	ESYT2	2	9467928	rs312472678	C	T	CC	TT	CT	19	17	0.527778	P	F	0.867939	1	No	OK	CT	22	27	0.44898	M	L	0.568172	1	No	OK	CT	32	47	0.405063	M	L	0.11466	0.66701	No	OK	CT	15	29	0.340909	M	L	0.0487668	0.564125	No	OK
synonymous_variant	ENSGALG00000006703	GTPBP4	2	10359592	rs15062479	A	G	GG	AA	AG	46	35	0.567901	M	L	0.266412	0.864321	No	OK	AG	44	29	0.60274	M	L	0.100644	0.648632	No	OK	AG	65	52	0.555556	M	L	0.267182	0.858978	No	OK	AG	38	22	0.633333	M	L	0.0518939	0.580245	No	OK
missense_variant	ENSGALG00000006703	GTPBP4	2	10366171	rs10730759	C	T	TT	CC	CT	52	36	0.590909	M	L	0.109295	0.665654	No	OK	CT	44	26	0.628571	M	L	0.0413914	0.472016	No	OK	CT	76	48	0.612903	M	L	0.0149846	0.285047	No	OK	CT	47	39	0.546512	M	L	0.450548	0.99926	No	OK
synonymous_variant	ENSGALG00000006703	GTPBP4	2	10366187	rs10723639	T	C	CC	TT	CT	63	42	0.6	M	L	0.0504422	0.51855	No	OK	CT	43	40	0.518072	M	L	0.826405	1	No	OK	CT	101	60	0.627329	M	L	0.00153832	0.0701823	Yes	OK	CT	51	42	0.548387	M	L	0.406924	0.974825	No	OK
3_prime_UTR_variant	ENSGALG00000006723	ENSGALG00000006723	2	10368542	rs315789026	T	C	TT	CC	CT	60	44	0.576923	P	F	0.140956	0.718959	No	OK	CT	97	59	0.621795	P	F	0.00293058	0.101423	No	OK	CT	71	51	0.581967	P	F	0.0849806	0.619567	No	OK	CT	54	45	0.545455	P	F	0.421523	0.974825	No	OK
3_prime_UTR_variant	ENSGALG00000006723	ENSGALG00000006723	2	10368583	rs315058623	C	T	CC	TT	CT	47	28	0.626667	P	F	0.0369549	0.447769	No	OK	CT	83	54	0.605839	P	F	0.0164323	0.298766	No	OK	CT	58	44	0.568627	P	F	0.19779	0.811485	No	OK	CT	45	34	0.56962	P	F	0.260426	0.889741	No	OK
3_prime_UTR_variant	ENSGALG00000006723	ENSGALG00000006723	2	10369614	rs732025343	T	C	TT	CC	CT	34	35	0.492754	M	L	1	1	No	OK	CT	87	46	0.654135	P	F	0.000477223	0.0289224	Yes	OK	CT	58	57	0.504348	P	F	0.926078	1	No	OK	CT	51	41	0.554348	P	F	0.348141	0.94429	No	OK
synonymous_variant	ENSGALG00000006723	ENSGALG00000006723	2	10369876	rs14138213	A	C	AA	CC	AC	90	63	0.588235	P	F	0.035211	0.437603	No	OK	AC	145	118	0.551331	P	F	0.108708	0.652312	No	OK	AC	123	94	0.56682	P	F	0.0570824	0.528262	No	OK	AC	87	62	0.583893	P	F	0.0489152	0.564125	No	OK
downstream_gene_variant	ENSGALG00000006749	WDR37	2	10416140	rs15890323	T	C	TT	CC	NA	NA	NA	NA	NA	NA	NA	NA	No	DP<10	CT	6	11	0.352941	M	L	0.332306	0.918552	No	OK	CT	7	3	0.7	P	F	0.34375	0.916436	No	OK	NA	NA	NA	NA	NA	NA	NA	NA	No	DP<10;GQ<30
3_prime_UTR_variant	ENSGALG00000007076	CCNY	2	12795664	rs13538055	A	G	GG	AA	AG	24	15	0.615385	M	L	0.199591	0.818946	No	OK	AG	12	9	0.571429	M	L	0.663624	1	No	OK	AG	26	19	0.577778	M	L	0.371298	0.937289	No	OK	AG	14	9	0.608696	M	L	0.404873	0.974729	No	OK
intron_variant	ENSGALG00000007140	NRP1	2	13825898	rs317957133	A	G	GG	AA	AA	10	NA	1	M	L	NA	NA	Yes	OK	NA	NA	NA	NA	NA	NA	NA	NA	No	DP<10	NA	NA	NA	NA	NA	NA	NA	NA	No	DP<10;GQ<30	NA	NA	NA	NA	NA	NA	NA	NA	No	DP<10;GQ<30
3_prime_UTR_variant	ENSGALG00000007145	ITGB1	2	14016303	rs735654083	C	A	AA	CC	AC	43	39	0.52439	M	L	0.740653	1	No	OK	AC	42	23	0.646154	M	L	0.024812	0.368158	No	OK	AC	72	54	0.571429	M	L	0.129576	0.70353	No	OK	AC	43	21	0.671875	M	L	0.0081469	0.24405	No	OK
3_prime_UTR_variant	ENSGALG00000007145	ITGB1	2	14016390	rs740318702	C	G	GG	CC	CG	35	72	0.327103	P	F	0.000445302	0.0300258	Yes	OK	CG	46	54	0.46	P	F	0.484118	1	No	OK	CG	67	81	0.452703	P	F	0.285217	0.886398	No	OK	CG	46	49	0.484211	P	F	0.837556	1	No	OK
3_prime_UTR_variant	ENSGALG00000007145	ITGB1	2	14016391	rs732831388	A	G	GG	AA	AG	35	72	0.327103	P	F	0.000445302	0.0300258	Yes	OK	AG	46	54	0.46	P	F	0.484118	1	No	OK	AG	67	81	0.452703	P	F	0.285217	0.886398	No	OK	AG	46	49	0.484211	P	F	0.837556	1	No	OK
synonymous_variant	ENSGALG00000007215	KIF5B	2	14155457	rs317294347	A	T	TT	AA	AT	14	11	0.56	M	L	0.690038	1	No	OK	NA	NA	NA	NA	NA	NA	NA	NA	No	DP<10	AT	12	34	0.26087	P	F	0.00164149	0.0732646	Yes	OK	AT	11	17	0.392857	P	F	0.344928	0.937715	No	OK
missense_variant	ENSGALG00000007346	KIAA1462	2	14828185	rs312304809	C	G	CC	GG	CG	12	33	0.266667	M	L	0.0024589	0.0978328	Yes	OK	CG	5	12	0.294118	M	L	0.143463	0.710256	No	OK	CG	30	24	0.555556	P	F	0.496617	1	No	OK	CG	15	24	0.384615	M	L	0.199591	0.859455	No	OK
downstream_gene_variant	ENSGALG00000007351	MTPAP	2	14911740	rs13538830	G	T	GG	TT	NA	NA	NA	NA	NA	NA	NA	NA	No	DP<10;GQ<30	NA	NA	NA	NA	NA	NA	NA	NA	No	DP<10	GG	11	NA	1	P	F	NA	NA	Yes	OK	NA	NA	NA	NA	NA	NA	NA	NA	No	DP<10;GQ<30
downstream_gene_variant	ENSGALG00000007351	MTPAP	2	14914235	rs739610674	T	C	TT	CC	CT	21	13	0.617647	P	F	0.229481	0.829868	No	OK	CT	18	22	0.45	M	L	0.635828	1	No	OK	CT	13	37	0.26	M	L	0.000936223	0.0507359	Yes	OK	CT	8	13	0.380952	M	L	0.38331	0.954434	No	OK
3_prime_UTR_variant	ENSGALG00000007435	RAB18	2	15705441	rs313480825	C	T	TT	CC	CT	33	34	0.492537	P	F	1	1	No	OK	CT	32	62	0.340426	P	F	0.00258731	0.0929224	Yes	OK	CT	59	67	0.468254	P	F	0.533053	1	No	OK	CT	44	45	0.494382	P	F	1	1	No	OK
3_prime_UTR_variant	ENSGALG00000007519	ACBD5	2	15850412	rs10724408	G	A	GG	AA	AG	34	35	0.492754	M	L	1	1	No	OK	AG	27	32	0.457627	M	L	0.602923	1	No	OK	AG	31	65	0.322917	M	L	0.000674719	0.0401703	Yes	OK	AG	21	25	0.456522	M	L	0.658738	1	No	OK
intron_variant	ENSGALG00000007519	ACBD5	2	15860748	.	G	A	AA	GG	NA	NA	NA	NA	NA	NA	NA	NA	No	DP<10	NA	NA	NA	NA	NA	NA	NA	NA	No	DP<10;GQ<30	AA	NA	10	0	P	F	NA	NA	Yes	OK	NA	NA	NA	NA	NA	NA	NA	NA	No	DP<10
intron_variant	ENSGALG00000007519	ACBD5	2	15867339	rs313804217	A	C	AA	CC	AA	10	NA	1	P	F	NA	NA	Yes	OK	NA	NA	NA	NA	NA	NA	NA	NA	No	DP<10;GQ<30	NA	NA	NA	NA	NA	NA	NA	NA	No	DP<10;GQ<30	NA	NA	NA	NA	NA	NA	NA	NA	No	DP<10;GQ<30
intron_variant	ENSGALG00000007559	PDSS1	2	15979703	rs315107735	G	A	AA	GG	NA	NA	NA	NA	NA	NA	NA	NA	No	DP<10;GQ<30	NA	NA	NA	NA	NA	NA	NA	NA	No	DP<10;GQ<30	NA	NA	NA	NA	NA	NA	NA	NA	No	DP<10;GQ<30	NA	NA	NA	NA	NA	NA	NA	NA	No	DP<10;GQ<30
synonymous_variant	ENSGALG00000007559	PDSS1	2	15981746	.	T	C	TT	CC	CT	73	55	0.570312	P	F	0.132625	0.718959	No	OK	CT	87	37	0.701613	P	F	8.27416e-06	0.00133514	Yes	OK	CT	73	32	0.695238	P	F	7.80842e-05	0.00752671	Yes	OK	CT	52	52	0.5	M	L	1	1	No	OK
downstream_gene_variant	ENSGALG00000007694	PRTFDC1	2	16677895	rs313481075	G	A	GG	AA	AG	8	7	0.533333	P	F	0.803619	1	No	OK	AG	2	15	0.117647	M	L	0.00234985	0.088053	Yes	OK	AG	11	17	0.392857	M	L	0.344928	0.916436	No	OK	NA	NA	NA	NA	NA	NA	NA	NA	No	DP<10
synonymous_variant	ENSGALG00000007766	KIAA1217	2	16836263	rs316518902	G	C	GG	CC	CG	12	13	0.48	M	L	1	1	No	OK	CG	5	7	0.416667	M	L	0.774414	1	No	OK	CG	24	12	0.666667	P	F	0.0652453	0.543201	No	OK	CG	27	7	0.794118	P	F	0.000821395	0.0622837	Yes	OK
missense_variant	ENSGALG00000007914	DNAJC1	2	17797136	rs29007431	A	G	GG	AA	AG	65	30	0.684211	M	L	0.000424793	0.0291331	Yes	OK	AG	26	38	0.40625	P	F	0.168643	0.761459	No	OK	AG	54	67	0.446281	P	F	0.275253	0.877039	No	OK	AG	51	31	0.621951	M	L	0.0352414	0.486365	No	OK
3_prime_UTR_variant	ENSGALG00000007914	DNAJC1	2	17798583	rs318102766	G	A	GG	AA	AG	9	30	0.230769	M	L	0.00106502	0.0557738	Yes	OK	AG	13	15	0.464286	M	L	0.850554	1	No	OK	AG	20	23	0.465116	M	L	0.760792	1	No	OK	AG	12	14	0.461538	M	L	0.845019	1	No	OK
upstream_gene_variant	ENSGALG00000028304	ENSGALG00000028304	2	19453100	rs739925747	C	T	CC	TT	NA	NA	NA	NA	NA	NA	NA	NA	No	DP<10	NA	NA	NA	NA	NA	NA	NA	NA	No	DP<10;GQ<30	CT	17	3	0.85	P	F	0.00257683	0.0980905	Yes	OK	NA	NA	NA	NA	NA	NA	NA	NA	No	DP<10
synonymous_variant	ENSGALG00000008629	ENSGALG00000008629	2	19455485	rs313673467	A	G	GG	AA	AG	24	54	0.307692	P	F	0.000901004	0.0500747	Yes	OK	AG	44	46	0.488889	P	F	0.916129	1	No	OK	AG	53	69	0.434426	P	F	0.174205	0.770571	No	OK	AG	14	35	0.285714	P	F	0.00380165	0.164724	No	OK
missense_variant	ENSGALG00000008629	ENSGALG00000008629	2	19455511	rs312577145	C	T	TT	CC	CT	22	49	0.309859	P	F	0.0018204	0.0796605	Yes	OK	CT	25	49	0.337838	P	F	0.00708425	0.18163	No	OK	CT	42	60	0.411765	P	F	0.0918377	0.626857	No	OK	CT	16	28	0.363636	P	F	0.0961418	0.695096	No	OK
missense_variant	ENSGALG00000008629	ENSGALG00000008629	2	19479758	rs736717204	A	G	AA	GG	AG	35	16	0.686275	P	F	0.0109736	0.251477	No	OK	AG	10	15	0.4	M	L	0.424356	0.962998	No	OK	AG	52	49	0.514851	P	F	0.842382	1	No	OK	AG	29	24	0.54717	P	F	0.583132	1	No	OK
intron_variant	ENSGALG00000008728	PTER	2	20009850	rs15911740	G	T	TT	GG	GT	69	83	0.453947	P	F	0.291654	0.906569	No	OK	GT	82	91	0.473988	P	F	0.54316	1	No	OK	GT	86	87	0.49711	P	F	1	1	No	OK	GT	42	69	0.378378	P	F	0.0132336	0.315431	No	OK
synonymous_variant	ENSGALG00000008912	ABCB1LB	2	20596528	rs794450736	A	G	GG	AA	AA	25	NA	0.961538	M	L	NA	NA	Yes	OK	AA	16	NA	1	M	L	NA	NA	Yes	OK	NA	NA	NA	NA	NA	NA	NA	NA	No	GQ<30	AA	26	NA	1	M	L	NA	NA	Yes	OK
missense_variant	ENSGALG00000008963	DBF4	2	20720676	rs794067395	C	T	CC	TT	CT	7	14	0.333333	M	L	0.189247	0.788416	No	OK	TT	NA	10	0	M	L	NA	NA	Yes	OK	CT	10	21	0.322581	M	L	0.0707555	0.570621	No	OK	CT	10	8	0.555556	P	F	0.814529	1	No	OK
intergenic_region	ENSGALG00000009475-ENSGALG00000025191	FAM133B-gga-mir-1650	2	22833059	rs317806028	G	A	AA	GG	AG	23	14	0.621622	M	L	0.187742	0.788416	No	OK	AG	15	7	0.681818	M	L	0.133801	0.710256	No	OK	AG	36	29	0.553846	M	L	0.457021	0.983632	No	OK	AG	21	9	0.7	M	L	0.0427739	0.533885	No	OK
intergenic_region	ENSGALG00000009475-ENSGALG00000025191	FAM133B-gga-mir-1650	2	22833088	rs313570578	C	T	TT	CC	CT	17	17	0.5	M	L	1	1	No	OK	CT	12	9	0.571429	M	L	0.663624	1	No	OK	CT	36	21	0.631579	M	L	0.0627367	0.543201	No	OK	CT	15	13	0.535714	M	L	0.850554	1	No	OK
intergenic_region	ENSGALG00000009475-ENSGALG00000025191	FAM133B-gga-mir-1650	2	22834399	rs316186129	C	T	CC	TT	CT	8	10	0.444444	M	L	0.814529	1	No	OK	CT	5	10	0.333333	M	L	0.301758	0.90786	No	OK	CT	19	44	0.301587	M	L	0.00222753	0.0905974	Yes	OK	CT	11	13	0.458333	M	L	0.83882	1	No	OK
synonymous_variant	ENSGALG00000009517	GNG11	2	23454429	rs15074103	C	T	TT	CC	CT	5	22	0.185185	P	F	0.00151372	0.0696073	Yes	OK	CT	11	18	0.37931	P	F	0.264931	0.86204	No	OK	CT	11	29	0.275	P	F	0.00642658	0.181501	No	OK	CT	10	18	0.357143	P	F	0.184933	0.831686	No	OK
synonymous_variant	ENSGALG00000009517	GNG11	2	23454465	rs15074104	G	A	AA	GG	AG	11	43	0.203704	P	F	1.40131e-05	0.00222071	Yes	OK	AG	24	32	0.428571	P	F	0.349682	0.925104	No	OK	AG	31	48	0.392405	P	F	0.0711634	0.572568	No	OK	AG	12	35	0.255319	P	F	0.00108854	0.07482	Yes	OK
synonymous_variant	ENSGALG00000009517	GNG11	2	23513660	rs312528343	G	A	GG	AA	AG	65	21	0.755814	P	F	2.15318e-06	0.000468191	Yes	OK	AG	56	32	0.636364	P	F	0.0137504	0.266923	No	OK	AG	101	53	0.655844	P	F	0.000135809	0.0115967	Yes	OK	AG	52	19	0.732394	P	F	0.000112269	0.0139375	Yes	OK
synonymous_variant	ENSGALG00000009641	COL1A2	2	23737927	rs732603282	C	T	CC	TT	CT	128	90	0.587156	P	F	0.0120368	0.264395	No	OK	CT	49	39	0.556818	P	F	0.337399	0.918552	No	OK	CT	191	187	0.505291	P	F	0.877397	1	No	OK	CT	192	156	0.551724	P	F	0.0604726	0.605133	No	OK
3_prime_UTR_variant	ENSGALG00000009689	PON2	2	23978953	rs314579446	A	G	AA	GG	NA	NA	NA	NA	NA	NA	NA	NA	No	DP<10	NA	NA	NA	NA	NA	NA	NA	NA	No	DP<10	AG	4	6	0.4	M	L	0.753906	1	No	OK	NA	NA	NA	NA	NA	NA	NA	NA	No	DP<10;GQ<30
3_prime_UTR_variant	ENSGALG00000009689	PON2	2	23980498	rs10729630	G	A	GG	AA	AG	204	155	0.568245	P	F	0.0111951	0.255928	No	OK	AG	181	153	0.541916	P	F	0.139459	0.710256	No	OK	AG	196	164	0.544444	P	F	0.102159	0.652953	No	OK	AG	217	133	0.62	P	F	8.3237e-06	0.0018514	Yes	OK
missense_variant	ENSGALG00000009689	PON2	2	23983907	rs735221971	C	T	TT	CC	CT	275	327	0.456811	P	F	0.0375657	0.453212	No	OK	CT	268	347	0.435772	P	F	0.00163788	0.0685361	Yes	OK	CT	198	253	0.439024	P	F	0.0109171	0.243001	No	OK	CT	157	321	0.328452	P	F	5.09135e-14	1.23539e-10	Yes	OK
intron_variant	ENSGALG00000009689	PON2	2	23983985	rs737189548	G	T	TT	GG	TT	NA	14	0	P	F	NA	NA	Yes	OK	NA	NA	NA	NA	NA	NA	NA	NA	No	GQ<30	NA	NA	NA	NA	NA	NA	NA	NA	No	DP<10;GQ<30	NA	NA	NA	NA	NA	NA	NA	NA	No	GQ<30
missense_variant	ENSGALG00000009689	PON2	2	23986881	rs14152653	T	C	CC	TT	CT	161	240	0.401496	P	F	9.35399e-05	0.00971775	Yes	OK	CT	158	234	0.403061	P	F	0.000145301	0.0122195	Yes	OK	CT	158	234	0.403061	P	F	0.000145301	0.0121657	Yes	OK	CT	124	248	0.333333	P	F	1.22426e-10	1.81538e-07	Yes	OK
synonymous_variant	ENSGALG00000009689	PON2	2	23986930	rs14152654	A	G	GG	AA	AG	134	243	0.355438	P	F	2.14065e-08	9.09777e-06	Yes	OK	AG	136	226	0.375691	P	F	2.59235e-06	0.000517657	Yes	OK	AG	146	210	0.410112	P	F	0.000816865	0.0466943	Yes	OK	AG	106	202	0.344156	P	F	4.86773e-08	2.49855e-05	Yes	OK
3_prime_UTR_variant	ENSGALG00000009700	PDK4	2	24034911	rs312433940	A	C	AA	CC	AC	38	36	0.513514	P	F	0.907561	1	No	OK	AC	20	31	0.392157	M	L	0.16078	0.75418	No	OK	AC	41	77	0.347458	M	L	0.00117839	0.0598979	Yes	OK	AC	29	34	0.460317	M	L	0.614655	1	No	OK
3_prime_UTR_variant	ENSGALG00000009700	PDK4	2	24035956	rs735722319	T	C	TT	CC	CT	34	35	0.492754	M	L	1	1	No	OK	CT	23	37	0.383333	M	L	0.092461	0.627854	No	OK	CT	50	70	0.416667	M	L	0.0824075	0.603877	No	OK	CT	32	47	0.405063	M	L	0.11466	0.717021	No	OK
synonymous_variant	ENSGALG00000009700	PDK4	2	24036325	rs315087702	A	G	AA	GG	AG	28	48	0.368421	M	L	0.0286267	0.41729	No	OK	AG	18	25	0.418605	M	L	0.360378	0.932627	No	OK	AG	47	74	0.38843	M	L	0.0177295	0.313355	No	OK	AG	14	30	0.318182	M	L	0.0226288	0.402333	No	OK
3_prime_UTR_variant	ENSGALG00000010700	RPA3	2	24920211	rs315071778	C	T	CC	TT	CT	10	15	0.4	M	L	0.424356	0.953629	No	OK	CT	29	19	0.604167	P	F	0.193413	0.801015	No	OK	CT	13	19	0.40625	M	L	0.377086	0.937289	No	OK	CT	12	16	0.428571	M	L	0.571588	1	No	OK
splice_region_variant&synonymous_variant	ENSGALG00000025999	NDUFA4	2	26147861	rs15927273	G	T	GG	TT	GT	99	84	0.540984	P	F	0.300697	0.906569	No	OK	GT	83	50	0.62406	P	F	0.00532574	0.148971	No	OK	GT	123	107	0.534783	P	F	0.322633	0.916436	No	OK	GT	112	114	0.495575	M	L	0.946984	1	No	OK
synonymous_variant	ENSGALG00000010714	PHF14	2	26178347	rs312390607	C	T	TT	CC	CT	7	6	0.538462	M	L	0.790527	1	No	OK	NA	NA	NA	NA	NA	NA	NA	NA	No	DP<10;GQ<30	CT	5	9	0.357143	P	F	0.42395	0.959836	No	OK	CT	9	5	0.642857	M	L	0.42395	0.974825	No	OK
intergenic_region	ENSGALG00000010718-ENSGALG00000010722	THSD7A-ENSGALG00000010722	2	26708497	rs313198523	A	G	GG	AA	AG	18	25	0.418605	P	F	0.360378	0.929843	No	OK	AG	17	31	0.354167	P	F	0.0594634	0.547041	No	OK	AG	28	45	0.383562	P	F	0.06037	0.543201	No	OK	AG	13	33	0.282609	P	F	0.00453386	0.177086	No	OK
intergenic_region	ENSGALG00000010718-ENSGALG00000010722	THSD7A-ENSGALG00000010722	2	26717608	rs314491326	T	G	GG	TT	GT	22	25	0.468085	P	F	0.770867	1	No	OK	GT	21	30	0.411765	P	F	0.262438	0.86204	No	OK	GT	39	63	0.382353	P	F	0.0222977	0.351028	No	OK	GT	23	16	0.589744	M	L	0.336784	0.937715	No	OK
intergenic_region	ENSGALG00000010718-ENSGALG00000010722	THSD7A-ENSGALG00000010722	2	26717638	rs317667076	A	G	GG	AA	AG	29	29	0.5	M	L	1	1	No	OK	AG	21	32	0.396226	P	F	0.168978	0.761506	No	OK	AG	43	70	0.380531	P	F	0.0140875	0.273115	No	OK	AG	28	26	0.518519	M	L	0.891923	1	No	OK
intergenic_region	ENSGALG00000010718-ENSGALG00000010722	THSD7A-ENSGALG00000010722	2	26719019	.	G	T	GG	TT	GT	8	12	0.4	M	L	0.503445	1	No	OK	GT	2	8	0.2	M	L	0.109375	0.652312	No	OK	GT	12	16	0.428571	M	L	0.571588	1	No	OK	GT	13	11	0.541667	P	F	0.83882	1	No	OK
intergenic_region	ENSGALG00000010718-ENSGALG00000010722	THSD7A-ENSGALG00000010722	2	26719581	rs315108496	A	G	AA	GG	AG	7	4	0.636364	P	F	0.548828	1	No	OK	GG	NA	11	0	M	L	NA	NA	Yes	OK	AG	13	7	0.65	P	F	0.263176	0.858918	No	OK	AG	4	7	0.363636	M	L	0.548828	1	No	OK
3_prime_UTR_variant	ENSGALG00000027757	ARL4A	2	26935246	rs737876388	A	G	GG	AA	AG	23	42	0.353846	P	F	0.024812	0.382615	No	OK	AG	18	37	0.327273	P	F	0.0144538	0.276422	No	OK	AG	37	45	0.45122	P	F	0.439705	0.979301	No	OK	AG	31	25	0.553571	M	L	0.504404	1	No	OK
3_prime_UTR_variant	ENSGALG00000027240	TSPAN13	2	28692431	rs739127450	A	G	GG	AA	AG	130	95	0.577778	M	L	0.0231975	0.370424	No	OK	AG	132	92	0.589286	M	L	0.0090154	0.20823	No	OK	AG	125	94	0.570776	M	L	0.0423948	0.467377	No	OK	AG	147	99	0.597561	M	L	0.0026574	0.131001	No	OK
3_prime_UTR_variant	ENSGALG00000027240	TSPAN13	2	28692564	rs313158311	A	G	AA	GG	AG	69	111	0.383333	M	L	0.00215511	0.0891604	Yes	OK	AG	94	97	0.492147	M	L	0.884985	1	No	OK	AG	93	109	0.460396	M	L	0.291223	0.895821	No	OK	AG	87	91	0.488764	M	L	0.822167	1	No	OK
3_prime_UTR_variant	ENSGALG00000027240	TSPAN13	2	28693022	rs317659995	C	T	TT	CC	CT	65	43	0.601852	M	L	0.0428072	0.477448	No	OK	CT	91	96	0.486631	P	F	0.769989	1	No	OK	CT	93	63	0.596154	M	L	0.0199457	0.332596	No	OK	CT	42	29	0.591549	M	L	0.153913	0.77731	No	OK
3_prime_UTR_variant	ENSGALG00000027240	TSPAN13	2	28693087	rs737368471	A	C	CC	AA	AC	14	8	0.636364	M	L	0.286279	0.895419	No	OK	AC	27	22	0.55102	M	L	0.568172	1	No	OK	AC	21	13	0.617647	M	L	0.229481	0.820437	No	OK	AC	17	8	0.68	M	L	0.107752	0.704301	No	OK
downstream_gene_variant	ENSGALG00000025582	U5	2	30686769	rs741755535	C	T	CC	TT	CT	16	3	0.842105	P	F	0.00442505	0.139778	No	OK	CT	15	5	0.75	P	F	0.0413895	0.472016	No	OK	CT	18	9	0.666667	P	F	0.122078	0.672798	No	OK	CT	18	8	0.692308	P	F	0.0755187	0.658508	No	OK
3_prime_UTR_variant	ENSGALG00000010910	RAPGEF5	2	30758176	rs15936201	T	C	TT	CC	NA	NA	NA	NA	NA	NA	NA	NA	No	DP<10;GQ<30	NA	NA	NA	NA	NA	NA	NA	NA	No	DP<10;GQ<30	NA	NA	NA	NA	NA	NA	NA	NA	No	DP<10;GQ<30	NA	NA	NA	NA	NA	NA	NA	NA	No	DP<10;GQ<30
missense_variant	ENSGALG00000010910	RAPGEF5	2	30780869	rs313894992	G	T	GG	TT	GT	10	6	0.625	P	F	0.454498	0.981422	No	OK	NA	NA	NA	NA	NA	NA	NA	NA	No	DP<10;GQ<30	GT	11	16	0.407407	M	L	0.442068	0.979301	No	OK	GT	6	8	0.428571	M	L	0.790527	1	No	OK
upstream_gene_variant	ENSGALG00000021835	ENSGALG00000021835	2	31011201	rs312573632	G	A	AA	GG	AG	8	6	0.571429	M	L	0.790527	1	No	OK	AA	NA	12	0	P	F	NA	NA	Yes	OK	AG	6	4	0.6	M	L	0.753906	1	No	OK	NA	NA	NA	NA	NA	NA	NA	NA	No	DP<10;GQ<30
3_prime_UTR_variant	ENSGALG00000010938	KLHL7	2	31108809	rs314184578	A	G	GG	AA	AG	4	11	0.266667	P	F	0.118469	0.67446	No	OK	AG	13	3	0.8125	M	L	0.0212708	0.338947	No	OK	AG	7	11	0.388889	P	F	0.480682	1	No	OK	AG	8	5	0.615385	M	L	0.581055	1	No	OK
synonymous_variant	ENSGALG00000010988	MPP6	2	31710929	rs314713333	C	T	TT	CC	CT	20	14	0.588235	M	L	0.391528	0.935781	No	OK	CT	28	12	0.7	M	L	0.016589	0.299272	No	OK	CT	37	17	0.685185	M	L	0.00907334	0.218803	No	OK	CT	16	9	0.64	M	L	0.229523	0.859455	No	OK
synonymous_variant	ENSGALG00000010988	MPP6	2	31715624	rs14160201	G	A	GG	AA	AG	20	42	0.322581	M	L	0.00714873	0.193193	No	OK	AG	11	35	0.23913	M	L	0.000535585	0.0309345	Yes	OK	AG	29	49	0.371795	M	L	0.0307865	0.410654	No	OK	AG	11	19	0.366667	M	L	0.200488	0.859455	No	OK
synonymous_variant	ENSGALG00000010988	MPP6	2	31723126	rs316067499	G	A	GG	AA	AG	17	29	0.369565	M	L	0.103805	0.665654	No	OK	AG	25	29	0.462963	M	L	0.683489	1	No	OK	AG	22	51	0.30137	M	L	0.000914275	0.0497093	Yes	OK	AG	12	17	0.413793	M	L	0.458258	1	No	OK
downstream_gene_variant	ENSGALG00000010988	MPP6	2	31732834	rs312263627	T	C	CC	TT	CT	16	14	0.533333	M	L	0.855536	1	No	OK	CT	22	9	0.709677	M	L	0.0294494	0.406252	No	OK	CT	54	31	0.635294	M	L	0.0165088	0.302434	No	OK	CT	20	12	0.625	M	L	0.215327	0.859455	No	OK
downstream_gene_variant	ENSGALG00000010988	MPP6	2	31734245	rs317686464	A	G	GG	AA	AG	30	13	0.697674	M	L	0.0137182	0.27763	No	OK	NA	NA	NA	NA	NA	NA	NA	NA	No	GQ<30	AG	54	30	0.642857	M	L	0.0116345	0.250264	No	OK	AG	24	10	0.705882	M	L	0.0243065	0.416676	No	OK
downstream_gene_variant	ENSGALG00000010988	MPP6	2	31734621	rs735214093	C	T	TT	CC	CT	19	18	0.513514	M	L	0.871415	1	No	OK	CT	17	13	0.566667	M	L	0.584665	1	No	OK	CT	48	17	0.738462	M	L	0.000152107	0.0125824	Yes	OK	CT	24	13	0.648649	M	L	0.0988717	0.696119	No	OK
downstream_gene_variant	ENSGALG00000010988	MPP6	2	31734622	rs739945395	G	A	AA	GG	AG	19	18	0.513514	M	L	0.871415	1	No	OK	AG	18	13	0.580645	M	L	0.47313	1	No	OK	AG	48	17	0.738462	M	L	0.000152107	0.0125824	Yes	OK	AG	24	13	0.648649	M	L	0.0988717	0.696119	No	OK
downstream_gene_variant	ENSGALG00000010997	DFNA5	2	31735327	rs314028599	A	T	TT	AA	AT	11	14	0.44	P	F	0.690038	1	No	OK	AT	11	6	0.647059	M	L	0.332306	0.918552	No	OK	AT	36	22	0.62069	M	L	0.0869489	0.623555	No	OK	AT	18	14	0.5625	M	L	0.596615	1	No	OK
downstream_gene_variant	ENSGALG00000010997	DFNA5	2	31736000	rs312605144	T	A	AA	TT	AT	17	9	0.653846	M	L	0.168638	0.763872	No	OK	AT	13	10	0.565217	M	L	0.677639	1	No	OK	AT	28	14	0.666667	M	L	0.0435585	0.468857	No	OK	AT	14	9	0.608696	M	L	0.404873	0.974729	No	OK
downstream_gene_variant	ENSGALG00000010997	DFNA5	2	31736018	rs734314494	C	T	TT	CC	CT	20	12	0.625	M	L	0.215327	0.829868	No	OK	CT	16	11	0.592593	M	L	0.442068	0.988081	No	OK	CT	36	18	0.666667	M	L	0.0198343	0.331974	No	OK	CT	19	13	0.59375	M	L	0.377086	0.954434	No	OK
downstream_gene_variant	ENSGALG00000010997	DFNA5	2	31736637	rs13667431	C	T	TT	CC	CT	33	14	0.702128	M	L	0.00794273	0.204398	No	OK	CT	19	14	0.575758	M	L	0.48685	1	No	OK	CT	59	34	0.634409	M	L	0.0124006	0.256845	No	OK	CT	17	11	0.607143	M	L	0.344928	0.937715	No	OK
downstream_gene_variant	ENSGALG00000010997	DFNA5	2	31736671	rs13667432	C	T	TT	CC	CT	33	10	0.767442	M	L	0.000606107	0.0371207	Yes	OK	CT	12	13	0.48	P	F	1	1	No	OK	CT	46	32	0.589744	M	L	0.140538	0.711819	No	OK	CT	19	9	0.678571	M	L	0.0871586	0.694064	No	OK
3_prime_UTR_variant	ENSGALG00000010997	DFNA5	2	31737740	rs733780103	T	C	CC	TT	CT	27	18	0.6	M	L	0.232693	0.837982	No	OK	CT	24	16	0.6	M	L	0.268187	0.863672	No	OK	CT	44	35	0.556962	M	L	0.368188	0.937289	No	OK	CT	30	13	0.697674	M	L	0.0137182	0.322434	No	OK
3_prime_UTR_variant	ENSGALG00000010997	DFNA5	2	31737754	rs315314674	C	T	TT	CC	CT	24	14	0.631579	M	L	0.143307	0.718959	No	OK	CT	24	15	0.615385	M	L	0.199591	0.817081	No	OK	CT	41	40	0.506173	M	L	0.912157	1	No	OK	CT	32	14	0.695652	M	L	0.0113516	0.296463	No	OK
3_prime_UTR_variant	ENSGALG00000010997	DFNA5	2	31738173	rs15080440	C	T	TT	CC	CT	30	25	0.545455	M	L	0.590053	1	No	OK	CT	58	16	0.783784	M	L	9.67489e-07	0.00022765	Yes	OK	CT	57	40	0.587629	M	L	0.103769	0.65469	No	OK	CT	27	23	0.54	M	L	0.671811	1	No	OK
downstream_gene_variant	ENSGALG00000011020	CYC	2	31895499	rs315012013	T	A	TT	AA	AT	71	47	0.601695	P	F	0.0337882	0.437309	No	OK	AT	98	78	0.556818	P	F	0.151889	0.724857	No	OK	AT	89	65	0.577922	P	F	0.0634752	0.543201	No	OK	AT	51	43	0.542553	P	F	0.470492	1	No	OK
downstream_gene_variant	ENSGALG00000011020	CYC	2	31895676	rs29004866	T	C	CC	TT	CT	71	80	0.470199	P	F	0.515163	1	No	OK	CT	74	119	0.38342	P	F	0.0014739	0.0641215	Yes	OK	CT	68	94	0.419753	P	F	0.0491726	0.500038	No	OK	CT	61	74	0.451852	P	F	0.301683	0.932073	No	OK
downstream_gene_variant	ENSGALG00000011020	CYC	2	31895712	rs739718791	G	A	AA	GG	AG	63	66	0.488372	P	F	0.860311	1	No	OK	AG	77	104	0.425414	P	F	0.0529889	0.5272	No	OK	AG	52	88	0.371429	P	F	0.0029587	0.107855	No	OK	AG	44	67	0.396396	P	F	0.0363065	0.49416	No	OK
downstream_gene_variant	ENSGALG00000011020	CYC	2	31895750	rs15080621	T	C	CC	TT	CT	73	73	0.5	M	L	1	1	No	OK	CT	101	84	0.545946	M	L	0.239378	0.845452	No	OK	CT	54	99	0.352941	P	F	0.000342979	0.0241362	Yes	OK	CT	55	79	0.410448	P	F	0.0465282	0.563724	No	OK
downstream_gene_variant	ENSGALG00000011100	HIBADH	2	33344727	rs14161487	C	T	TT	CC	NA	NA	NA	NA	NA	NA	NA	NA	No	DP<10;GQ<30	NA	NA	NA	NA	NA	NA	NA	NA	No	DP<10;GQ<30	NA	NA	NA	NA	NA	NA	NA	NA	No	DP<10;GQ<30	NA	NA	NA	NA	NA	NA	NA	NA	No	DP<10;GQ<30
3_prime_UTR_variant	ENSGALG00000011100	HIBADH	2	33345864	rs317844853	C	T	TT	CC	CT	111	83	0.572165	M	L	0.0522831	0.525913	No	OK	CT	132	97	0.576419	M	L	0.0244416	0.364205	No	OK	CT	132	119	0.525896	M	L	0.448855	0.982054	No	OK	CT	94	63	0.598726	M	L	0.0163794	0.354569	No	OK
intron_variant	ENSGALG00000011123	TAX1BP1	2	33447808	rs734573656	G	A	AA	GG	NA	NA	NA	NA	NA	NA	NA	NA	No	DP<10	NA	NA	NA	NA	NA	NA	NA	NA	No	DP<10	NA	NA	NA	NA	NA	NA	NA	NA	No	DP<10;GQ<30	NA	NA	NA	NA	NA	NA	NA	NA	No	DP<10
synonymous_variant	ENSGALG00000011123	TAX1BP1	2	33495498	rs10729700	C	T	CC	TT	CT	40	62	0.392157	M	L	0.0370668	0.448156	No	OK	CT	37	65	0.362745	M	L	0.00720621	0.182402	No	OK	CT	79	91	0.464706	M	L	0.398927	0.954459	No	OK	CT	73	71	0.506944	P	F	0.933625	1	No	OK
3_prime_UTR_variant	ENSGALG00000011123	TAX1BP1	2	33496085	rs313156691	G	A	AA	GG	AG	45	66	0.405405	P	F	0.0571636	0.542294	No	OK	AG	62	84	0.424658	P	F	0.0818617	0.606806	No	OK	AG	104	131	0.442553	P	F	0.0896619	0.626857	No	OK	AG	64	70	0.477612	P	F	0.66595	1	No	OK
downstream_gene_variant	ENSGALG00000011211	HACL1	2	34508117	rs317468604	C	A	CC	AA	AC	50	55	0.47619	M	L	0.696468	1	No	OK	AC	92	65	0.585987	P	F	0.0376452	0.455021	No	OK	AC	121	83	0.593137	P	F	0.00941431	0.222657	No	OK	AC	41	42	0.493976	M	L	1	1	No	OK
downstream_gene_variant	ENSGALG00000011211	HACL1	2	34508299	rs317189972	T	C	TT	CC	CT	53	43	0.552083	P	F	0.358398	0.929843	No	OK	CT	106	59	0.642424	P	F	0.000314441	0.0214202	Yes	OK	CT	142	75	0.654378	P	F	6.3514e-06	0.000962838	Yes	OK	CT	50	28	0.641026	P	F	0.0168531	0.356595	No	OK
downstream_gene_variant	ENSGALG00000011211	HACL1	2	34508307	rs315691778	A	C	AA	CC	AC	56	48	0.538462	P	F	0.492645	1	No	OK	AC	106	62	0.630952	P	F	0.000854877	0.0437122	Yes	OK	AC	145	75	0.659091	P	F	2.7359e-06	0.000485297	Yes	OK	AC	51	32	0.614458	P	F	0.0475249	0.564125	No	OK
3_prime_UTR_variant	ENSGALG00000011211	HACL1	2	34508741	rs736329550	T	A	TT	AA	AT	53	35	0.602273	P	F	0.069346	0.581512	No	OK	AT	69	43	0.616071	P	F	0.0177658	0.31139	No	OK	AT	95	76	0.555556	P	F	0.168484	0.75653	No	OK	AT	39	30	0.565217	P	F	0.335558	0.937715	No	OK
3_prime_UTR_variant	ENSGALG00000011211	HACL1	2	34508751	rs315864534	G	A	GG	AA	AG	54	31	0.635294	P	F	0.0165088	0.316523	No	OK	AG	67	39	0.632075	P	F	0.00841699	0.197914	No	OK	AG	94	75	0.556213	P	F	0.165979	0.75653	No	OK	AG	39	28	0.58209	P	F	0.221549	0.859455	No	OK
3_prime_UTR_variant	ENSGALG00000011211	HACL1	2	34508881	rs736721981	C	T	CC	TT	CT	48	22	0.685714	P	F	0.00254756	0.0990379	Yes	OK	CT	47	42	0.52809	P	F	0.671809	1	No	OK	CT	74	48	0.606557	P	F	0.0232164	0.357619	No	OK	CT	34	21	0.618182	P	F	0.104789	0.704301	No	OK
3_prime_UTR_variant	ENSGALG00000011211	HACL1	2	34508897	rs741724282	A	G	AA	GG	AG	58	35	0.623656	P	F	0.0220186	0.363764	No	OK	AG	64	45	0.587156	P	F	0.0842216	0.622155	No	OK	AG	82	60	0.577465	P	F	0.0776532	0.586793	No	OK	AG	41	26	0.61194	P	F	0.0864372	0.694064	No	OK
3_prime_UTR_variant	ENSGALG00000011211	HACL1	2	34508929	rs737577817	T	C	TT	CC	CT	57	33	0.633333	P	F	0.0148668	0.293373	No	OK	CT	73	35	0.675926	P	F	0.000325839	0.0218506	Yes	OK	CT	88	50	0.637681	P	F	0.00153985	0.0701823	Yes	OK	CT	58	22	0.725	P	F	7.01057e-05	0.0095672	Yes	OK
3_prime_UTR_variant	ENSGALG00000011211	HACL1	2	34509246	rs312592145	T	C	TT	CC	CT	32	35	0.477612	M	L	0.807195	1	No	OK	CT	55	25	0.6875	P	F	0.00105273	0.0500543	Yes	OK	CT	60	66	0.47619	M	L	0.656178	1	No	OK	CT	23	15	0.605263	P	F	0.255875	0.889741	No	OK
synonymous_variant	ENSGALG00000011211	HACL1	2	34511213	rs315840719	A	G	AA	GG	AG	38	36	0.513514	P	F	0.907561	1	No	OK	AG	70	38	0.648148	P	F	0.0026847	0.0944769	Yes	OK	AG	88	73	0.546584	P	F	0.269821	0.863408	No	OK	AG	45	35	0.5625	P	F	0.314307	0.937715	No	OK
synonymous_variant	ENSGALG00000011211	HACL1	2	34511240	rs313506073	C	T	CC	TT	CT	46	46	0.5	M	L	1	1	No	OK	CT	74	45	0.621849	P	F	0.00996632	0.221438	No	OK	CT	99	79	0.55618	P	F	0.154217	0.72588	No	OK	CT	54	35	0.606742	P	F	0.0557783	0.596254	No	OK
synonymous_variant	ENSGALG00000011211	HACL1	2	34512787	rs739399793	C	T	CC	TT	CT	65	55	0.541667	P	F	0.411423	0.953629	No	OK	CT	93	62	0.6	P	F	0.0156936	0.291076	No	OK	CT	107	108	0.497674	M	L	1	1	No	OK	CT	55	41	0.572917	P	F	0.184286	0.831686	No	OK
downstream_gene_variant	ENSGALG00000011251	TBC1D5	2	35160486	rs736256028	G	T	GG	TT	GT	16	11	0.592593	P	F	0.442068	0.976379	No	OK	GT	10	9	0.526316	P	F	0.823803	1	No	OK	GT	44	35	0.556962	P	F	0.368188	0.937289	No	OK	GT	10	24	0.294118	M	L	0.0243065	0.416676	No	OK
intron_variant	ENSGALG00000011251	TBC1D5	2	35213517	rs314331696	G	A	GG	AA	NA	NA	NA	NA	NA	NA	NA	NA	No	DP<10;GQ<30	NA	NA	NA	NA	NA	NA	NA	NA	No	OK	GG	11	NA	1	P	F	NA	NA	Yes	OK	NA	NA	NA	NA	NA	NA	NA	NA	No	DP<10;GQ<30
intron_variant	ENSGALG00000011251	TBC1D5	2	35213522	rs312575816	C	T	CC	TT	NA	NA	NA	NA	NA	NA	NA	NA	No	DP<10;GQ<30	NA	NA	NA	NA	NA	NA	NA	NA	No	DP<10;GQ<30	CC	12	NA	1	P	F	NA	NA	Yes	OK	NA	NA	NA	NA	NA	NA	NA	NA	No	DP<10;GQ<30
intron_variant	ENSGALG00000011251	TBC1D5	2	35213679	rs316098907	A	T	AA	TT	NA	NA	NA	NA	NA	NA	NA	NA	No	DP<10;GQ<30	NA	NA	NA	NA	NA	NA	NA	NA	No	DP<10;GQ<30	NA	NA	NA	NA	NA	NA	NA	NA	No	DP<10;GQ<30	NA	NA	NA	NA	NA	NA	NA	NA	No	DP<10;GQ<30
synonymous_variant	ENSGALG00000011278	KAT2B	2	36442100	rs15083999	T	C	TT	CC	CT	18	16	0.529412	P	F	0.864166	1	No	OK	CT	18	15	0.545455	P	F	0.728332	1	No	OK	CT	45	32	0.584416	P	F	0.171061	0.763793	No	OK	CT	22	8	0.733333	P	F	0.0161248	0.350478	No	OK
3_prime_UTR_variant	ENSGALG00000011278	KAT2B	2	36468983	rs14164444	T	C	TT	CC	CT	32	13	0.711111	P	F	0.00660882	0.183233	No	OK	CT	19	16	0.542857	P	F	0.735879	1	No	OK	CT	48	31	0.607595	P	F	0.0711634	0.572568	No	OK	CT	23	16	0.589744	P	F	0.336784	0.937715	No	OK
3_prime_UTR_variant	ENSGALG00000011283	ZNF385D	2	36835572	rs15949876	C	T	CC	TT	NA	NA	NA	NA	NA	NA	NA	NA	No	DP<10;GQ<30	NA	NA	NA	NA	NA	NA	NA	NA	No	DP<10;GQ<30	CC	13	NA	1	P	F	NA	NA	Yes	OK	NA	NA	NA	NA	NA	NA	NA	NA	No	DP<10;GQ<30
synonymous_variant	ENSGALG00000011290	RPL15	2	37773260	rs10722215	C	T	TT	CC	CT	179	158	0.531157	M	L	0.275925	0.885125	No	OK	CT	183	154	0.543027	M	L	0.12707	0.691547	No	OK	CT	152	139	0.522337	M	L	0.481838	1	No	OK	CT	184	137	0.573209	M	L	0.010134	0.284125	No	OK
3_prime_UTR_variant	ENSGALG00000011290	RPL15	2	37773621	rs15084845	G	C	GG	CC	CG	39	53	0.423913	M	L	0.174984	0.776686	No	OK	CG	57	45	0.558824	P	F	0.276014	0.885013	No	OK	CG	42	29	0.591549	P	F	0.153913	0.724746	No	OK	CG	27	22	0.55102	P	F	0.568172	1	No	OK
3_prime_UTR_variant	ENSGALG00000011304	NGLY1	2	38497755	rs733881285	C	T	CC	TT	CT	29	25	0.537037	P	F	0.683489	1	No	OK	CT	27	25	0.519231	P	F	0.889884	1	No	OK	CT	48	22	0.685714	P	F	0.00254756	0.0980905	Yes	OK	CT	18	13	0.580645	P	F	0.47313	1	No	OK
synonymous_variant	ENSGALG00000011304	NGLY1	2	38502425	rs315848672	T	C	TT	CC	CT	24	9	0.727273	P	F	0.013531	0.276434	No	OK	CT	7	30	0.189189	M	L	0.000191076	0.0149946	Yes	OK	CT	23	36	0.389831	M	L	0.117477	0.66701	No	OK	CT	29	17	0.630435	P	F	0.103805	0.704301	No	OK
downstream_gene_variant	ENSGALG00000011405	SLC4A7	2	39019997	rs312639817	C	T	TT	CC	NA	NA	NA	NA	NA	NA	NA	NA	No	DP<10	NA	NA	NA	NA	NA	NA	NA	NA	No	DP<10;GQ<30	NA	NA	NA	NA	NA	NA	NA	NA	No	DP<10	NA	NA	NA	NA	NA	NA	NA	NA	No	DP<10
synonymous_variant	ENSGALG00000011428	AZI2	2	39423931	rs15956255	A	G	AA	GG	AG	19	26	0.422222	M	L	0.371298	0.933784	No	OK	AG	10	33	0.232558	M	L	0.000606107	0.0338711	Yes	OK	AG	38	28	0.575758	P	F	0.267812	0.858978	No	OK	AG	24	18	0.571429	P	F	0.440799	0.996474	No	OK
3_prime_UTR_variant	ENSGALG00000011465	STT3B	2	40765049	rs313765629	T	G	TT	GG	GT	130	85	0.604651	P	F	0.00261053	0.0992214	Yes	OK	GT	108	96	0.529412	P	F	0.441286	0.988081	No	OK	GT	109	73	0.598901	P	F	0.00928798	0.222177	No	OK	GT	88	69	0.56051	P	F	0.150614	0.771122	No	OK
downstream_gene_variant	ENSGALG00000011465	STT3B	2	40765726	rs10729698	G	A	GG	AA	AG	14	20	0.411765	M	L	0.391528	0.935781	No	OK	AG	17	22	0.435897	M	L	0.522397	1	No	OK	AG	14	25	0.358974	M	L	0.108129	0.65469	No	OK	AG	16	19	0.457143	M	L	0.735879	1	No	OK
synonymous_variant	ENSGALG00000011494	CNOT10	2	41087428	rs734440784	A	G	GG	AA	AA	11	NA	1	M	L	NA	NA	Yes	OK	NA	NA	NA	NA	NA	NA	NA	NA	No	DP<10	AG	5	7	0.416667	P	F	0.774414	1	No	OK	NA	NA	NA	NA	NA	NA	NA	NA	No	GQ<30
intron_variant	ENSGALG00000011498	TCAIM	2	41195411	rs10730182	T	G	TT	GG	GT	14	35	0.285714	M	L	0.00380165	0.127861	No	OK	GT	28	44	0.388889	M	L	0.0763692	0.595702	No	OK	GT	31	47	0.397436	M	L	0.0887824	0.626857	No	OK	GT	17	15	0.53125	P	F	0.86005	1	No	OK
synonymous_variant	ENSGALG00000011498	TCAIM	2	41196249	rs314650727	T	A	TT	AA	AT	18	19	0.486486	M	L	1	1	No	OK	AT	9	29	0.236842	M	L	0.00165805	0.0686422	Yes	OK	AT	35	26	0.57377	P	F	0.305677	0.907314	No	OK	AT	15	17	0.46875	M	L	0.86005	1	No	OK
intergenic_region	ENSGALG00000011535-ENSGALG00000027855	NOD1-ZNRF2	2	41850308	rs15962297	T	C	TT	CC	CT	35	13	0.729167	P	F	0.00208811	0.0872897	Yes	OK	CT	21	18	0.538462	P	F	0.749259	1	No	OK	CT	51	44	0.536842	P	F	0.538394	1	No	OK	CT	33	27	0.55	P	F	0.518958	1	No	OK
intergenic_region	ENSGALG00000011535-ENSGALG00000027855	NOD1-ZNRF2	2	41850628	rs314322756	T	C	TT	CC	CT	23	23	0.5	M	L	1	1	No	OK	CT	30	19	0.612245	P	F	0.152408	0.72599	No	OK	CT	47	26	0.643836	P	F	0.0186178	0.324096	No	OK	CT	18	22	0.45	M	L	0.635828	1	No	OK
downstream_gene_variant	ENSGALG00000027855	ZNRF2	2	41851179	rs316757283	C	T	CC	TT	CT	14	38	0.269231	M	L	0.00119512	0.0599698	Yes	OK	CT	36	17	0.679245	P	F	0.0126603	0.25332	No	OK	CT	56	34	0.622222	P	F	0.0263017	0.382409	No	OK	CT	19	22	0.463415	M	L	0.755229	1	No	OK
downstream_gene_variant	ENSGALG00000027855	ZNRF2	2	41851690	rs10722071	C	T	CC	TT	CT	37	33	0.528571	P	F	0.720203	1	No	OK	CT	33	25	0.568966	P	F	0.358143	0.93261	No	OK	CT	49	57	0.462264	M	L	0.496754	1	No	OK	CT	45	26	0.633803	P	F	0.0319272	0.479554	No	OK
downstream_gene_variant	ENSGALG00000027855	ZNRF2	2	41852124	rs10728028	T	C	CC	TT	CT	24	33	0.421053	P	F	0.289244	0.902155	No	OK	CT	23	23	0.5	M	L	1	1	No	OK	CT	38	48	0.44186	P	F	0.331834	0.916436	No	OK	CT	28	23	0.54902	M	L	0.575849	1	No	OK
downstream_gene_variant	ENSGALG00000027855	ZNRF2	2	41853157	rs317692836	T	C	TT	CC	CT	32	29	0.52459	P	F	0.798153	1	No	OK	CT	28	19	0.595745	P	F	0.24296	0.850513	No	OK	CT	58	55	0.513274	P	F	0.85087	1	No	OK	CT	40	39	0.506329	P	F	0.911072	1	No	OK
downstream_gene_variant	ENSGALG00000027855	ZNRF2	2	41853176	rs15962309	T	C	TT	CC	CT	27	31	0.465517	M	L	0.694004	1	No	OK	CT	28	18	0.608696	P	F	0.183925	0.78491	No	OK	CT	66	51	0.564103	P	F	0.195349	0.803628	No	OK	CT	45	36	0.555556	P	F	0.374174	0.954434	No	OK
downstream_gene_variant	ENSGALG00000027855	ZNRF2	2	41854030	rs316488687	G	A	AA	GG	AG	57	69	0.452381	P	F	0.327123	0.911383	No	OK	AG	41	57	0.418367	P	F	0.129293	0.702309	No	OK	AG	73	118	0.382199	P	F	0.00139026	0.0667247	Yes	OK	AG	78	98	0.443182	P	F	0.151889	0.772352	No	OK
downstream_gene_variant	ENSGALG00000027855	ZNRF2	2	41854125	rs10727905	G	C	GG	CC	CG	72	48	0.6	P	F	0.0353237	0.437645	No	OK	CG	50	39	0.561798	P	F	0.289096	0.90386	No	OK	CG	91	60	0.602649	P	F	0.0143596	0.277609	No	OK	CG	83	48	0.633588	P	F	0.0028289	0.137035	No	OK
3_prime_UTR_variant	ENSGALG00000027076	MTURN	2	41949662	rs312585724	C	T	TT	CC	CT	89	123	0.419811	P	F	0.0231976	0.370424	No	OK	CT	87	98	0.47027	P	F	0.462303	0.997972	No	OK	CT	96	92	0.510638	M	L	0.82688	1	No	OK	CT	78	89	0.467066	P	F	0.439129	0.996474	No	OK
3_prime_UTR_variant	ENSGALG00000027076	MTURN	2	41949731	rs732390824	G	A	AA	GG	AG	80	100	0.444444	P	F	0.156531	0.745451	No	OK	AG	85	63	0.574324	M	L	0.0839666	0.620805	No	OK	AG	104	61	0.630303	M	L	0.00101591	0.053867	Yes	OK	AG	49	41	0.544444	M	L	0.460792	1	No	OK
3_prime_UTR_variant	ENSGALG00000027076	MTURN	2	41950505	rs315675729	C	G	GG	CC	CG	65	63	0.507812	M	L	0.929614	1	No	OK	CG	53	93	0.363014	P	F	0.00117256	0.053963	Yes	OK	CG	78	88	0.46988	P	F	0.484957	1	No	OK	CG	54	63	0.461538	P	F	0.459691	1	No	OK
synonymous_variant	ENSGALG00000011580	ATP2C1	2	42285944	rs316245541	C	T	CC	TT	CT	21	9	0.7	P	F	0.0427739	0.477448	No	OK	CT	13	5	0.722222	P	F	0.0962524	0.634102	No	OK	CT	20	16	0.555556	P	F	0.617719	1	No	OK	CT	9	13	0.409091	M	L	0.523467	1	No	OK
3_prime_UTR_variant	ENSGALG00000011603	MRPL3	2	42466196	rs10725554	C	T	CC	TT	CT	65	94	0.408805	M	L	0.0260702	0.397295	No	OK	CT	107	107	0.5	M	L	1	1	No	OK	CT	81	104	0.437838	M	L	0.105522	0.65469	No	OK	CT	52	85	0.379562	M	L	0.00605254	0.213971	No	OK
3_prime_UTR_variant	ENSGALG00000011603	MRPL3	2	42466214	rs10730186	G	C	GG	CC	CG	66	98	0.402439	M	L	0.015235	0.298632	No	OK	CG	102	99	0.507463	P	F	0.887861	1	No	OK	CG	78	98	0.443182	M	L	0.151889	0.721263	No	OK	CG	47	61	0.435185	M	L	0.210766	0.859455	No	OK
synonymous_variant	ENSGALG00000019617	ACAD11	2	42906488	rs738919141	C	T	CC	TT	CT	54	70	0.435484	M	L	0.177732	0.776686	No	OK	CT	77	50	0.606299	P	F	0.0206808	0.338577	No	OK	CT	85	86	0.497076	M	L	1	1	No	OK	CT	42	54	0.4375	M	L	0.261469	0.889741	No	OK
missense_variant	ENSGALG00000019617	ACAD11	2	42908049	rs317603831	T	C	TT	CC	CT	46	54	0.46	M	L	0.484118	1	No	OK	CT	63	42	0.6	P	F	0.0504422	0.51875	No	OK	CT	84	69	0.54902	P	F	0.257634	0.858918	No	OK	CT	48	37	0.564706	P	F	0.277999	0.916738	No	OK
synonymous_variant	ENSGALG00000019617	ACAD11	2	42911791	rs313636997	G	A	AA	GG	AG	46	35	0.567901	M	L	0.266412	0.864321	No	OK	AG	41	22	0.650794	M	L	0.022575	0.346933	No	OK	AG	55	72	0.433071	P	F	0.1554	0.729753	No	OK	AG	30	36	0.454545	P	F	0.538583	1	No	OK
downstream_gene_variant	ENSGALG00000011707	UBA5	2	42925380	rs14171315	T	C	CC	TT	CT	14	6	0.7	M	L	0.115318	0.67446	No	OK	CT	19	19	0.5	M	L	1	1	No	OK	CT	26	7	0.787879	M	L	0.00131873	0.0638257	Yes	OK	CT	12	11	0.521739	M	L	0.83882	1	No	OK
downstream_gene_variant	ENSGALG00000011707	UBA5	2	42925648	rs14171321	C	T	TT	CC	NA	NA	NA	NA	NA	NA	NA	NA	No	DP<10;GQ<30	CT	14	9	0.608696	M	L	0.404873	0.959017	No	OK	CT	23	8	0.741935	M	L	0.0106738	0.238202	No	OK	CT	3	8	0.272727	P	F	0.226562	0.859455	No	OK
3_prime_UTR_variant	ENSGALG00000011883	CLEC3B	2	43675550	rs737072342	T	A	TT	AA	AT	6	22	0.214286	M	L	0.00371917	0.126452	No	OK	AT	8	28	0.222222	M	L	0.00119324	0.0543233	Yes	OK	AT	9	22	0.290323	M	L	0.0294494	0.403043	No	OK	AT	4	13	0.235294	M	L	0.0490417	0.564125	No	OK
3_prime_UTR_variant	ENSGALG00000011883	CLEC3B	2	43675924	rs731387568	G	A	AA	GG	AG	61	21	0.743902	M	L	1.1296e-05	0.001821	Yes	OK	AG	47	15	0.758065	M	L	5.77837e-05	0.00596744	Yes	OK	AG	43	6	0.877551	M	L	5.72777e-08	1.75986e-05	Yes	OK	AG	37	13	0.74	M	L	0.000936223	0.0669534	Yes	OK
3_prime_UTR_variant	ENSGALG00000011883	CLEC3B	2	43675981	rs312537040	T	C	TT	CC	CT	18	45	0.285714	M	L	0.000898047	0.0500747	Yes	OK	CT	11	32	0.255814	M	L	0.00191396	0.0769699	Yes	OK	CT	13	38	0.254902	M	L	0.000621043	0.037692	Yes	OK	CT	11	31	0.261905	M	L	0.00288725	0.139104	No	OK
3_prime_UTR_variant	ENSGALG00000011883	CLEC3B	2	43676021	rs10728548	C	T	TT	CC	CT	50	11	0.819672	M	L	4.58883e-07	0.000130017	Yes	OK	CT	41	11	0.788462	M	L	3.58879e-05	0.00421161	Yes	OK	CT	47	14	0.770492	M	L	2.71919e-05	0.00324905	Yes	OK	CT	31	8	0.794872	M	L	0.000294077	0.0296196	Yes	OK
synonymous_variant	ENSGALG00000011905	CTNNB1	2	44040473	rs314301087	T	C	TT	CC	CT	83	94	0.468927	M	L	0.452358	0.981422	No	OK	CT	52	104	0.333333	M	L	3.80769e-05	0.00442824	Yes	OK	CT	86	84	0.505882	P	F	0.938895	1	No	OK	CT	69	111	0.383333	M	L	0.00215511	0.118358	No	OK
synonymous_variant	ENSGALG00000011905	CTNNB1	2	44042544	rs738599627	T	C	CC	TT	CT	124	80	0.607843	M	L	0.00252209	0.0990379	Yes	OK	CT	109	89	0.550505	M	L	0.17678	0.774995	No	OK	CT	110	88	0.555556	M	L	0.135391	0.709443	No	OK	CT	120	103	0.538117	M	L	0.283946	0.922945	No	OK
synonymous_variant	ENSGALG00000011905	CTNNB1	2	44042562	rs731134822	A	T	TT	AA	AT	121	78	0.60804	M	L	0.00281486	0.105276	No	OK	AT	106	77	0.579235	M	L	0.0381782	0.458733	No	OK	AT	105	81	0.564516	M	L	0.0914422	0.626857	No	OK	AT	106	84	0.557895	M	L	0.127413	0.748742	No	OK
synonymous_variant	ENSGALG00000011905	CTNNB1	2	44044405	rs314196028	G	A	GG	AA	AG	96	106	0.475248	M	L	0.526682	1	No	OK	AG	88	117	0.429268	M	L	0.0502463	0.518074	No	OK	AG	116	124	0.483333	M	L	0.651469	1	No	OK	AG	89	101	0.468421	M	L	0.424932	0.976064	No	OK
downstream_gene_variant	ENSGALG00000011938	TRAK1	2	44409910	rs316264772	C	T	CC	TT	CT	9	3	0.75	P	F	0.145996	0.718959	No	OK	CT	5	5	0.5	M	L	1	1	No	OK	CT	20	12	0.625	P	F	0.215327	0.820437	No	OK	CT	10	4	0.714286	P	F	0.179565	0.820993	No	OK
intergenic_region	ENSGALG00000011960-ENSGALG00000011968	CCR4-GLB1	2	45008163	rs314995629	T	C	CC	TT	CT	16	25	0.390244	P	F	0.211024	0.824542	No	OK	CT	23	39	0.370968	P	F	0.0558972	0.537566	No	OK	CT	24	44	0.352941	P	F	0.0205269	0.337977	No	OK	CT	20	19	0.512821	M	L	0.874629	1	No	OK
intergenic_region	ENSGALG00000011960-ENSGALG00000011968	CCR4-GLB1	2	45008169	rs312380167	C	T	TT	CC	CT	16	30	0.347826	P	F	0.054076	0.535038	No	OK	CT	22	40	0.354839	P	F	0.0300159	0.411075	No	OK	CT	27	48	0.36	P	F	0.0202984	0.335499	No	OK	CT	18	22	0.45	P	F	0.635828	1	No	OK
intergenic_region	ENSGALG00000011960-ENSGALG00000011968	CCR4-GLB1	2	45009122	rs740907215	C	T	CC	TT	CT	22	26	0.458333	M	L	0.665466	1	No	OK	CT	28	8	0.777778	P	F	0.00119324	0.0543233	Yes	OK	CT	24	17	0.585366	P	F	0.348889	0.922608	No	OK	CT	13	22	0.371429	M	L	0.175465	0.820993	No	OK
3_prime_UTR_variant	ENSGALG00000012104	ANLN	2	47314982	rs314206769	T	C	TT	CC	CC	NA	10	0	M	L	NA	NA	Yes	OK	CT	12	4	0.75	P	F	0.0768127	0.595702	No	OK	CT	9	3	0.75	P	F	0.145996	0.711819	No	OK	CT	6	7	0.461538	M	L	1	1	No	OK
synonymous_variant	ENSGALG00000012138	2017-09-07	2	47544645	rs314426879	T	C	CC	TT	CT	54	27	0.666667	M	L	0.00359635	0.124081	No	OK	CT	22	25	0.468085	P	F	0.770867	1	No	OK	CT	64	65	0.496124	P	F	1	1	No	OK	CT	44	39	0.53012	M	L	0.660884	1	No	OK
synonymous_variant	ENSGALG00000012184	BMPER	2	48145961	rs314625364	C	T	CC	TT	CT	6	4	0.6	P	F	0.753906	1	No	OK	NA	NA	NA	NA	NA	NA	NA	NA	No	DP<10;GQ<30	CT	10	4	0.714286	P	F	0.179565	0.770571	No	OK	CT	8	4	0.666667	P	F	0.387695	0.954434	No	OK
intergenic_region	ENSGALG00000012184-ENSGALG00000012188	BMPER-BBS9	2	48267347	rs736113561	T	C	TT	CC	NA	NA	NA	NA	NA	NA	NA	NA	No	GQ<30	CT	8	2	0.8	P	F	0.109375	0.652312	No	OK	CT	20	6	0.769231	P	F	0.00935531	0.222177	No	OK	CT	6	7	0.461538	M	L	1	1	No	OK
3_prime_UTR_variant	ENSGALG00000012193	FKBP9	2	48583619	rs736699160	A	G	GG	AA	AG	58	39	0.597938	M	L	0.0670518	0.564467	No	OK	AG	55	31	0.639535	M	L	0.0126725	0.25332	No	OK	AG	82	42	0.66129	M	L	0.000415855	0.0281147	Yes	OK	AG	58	20	0.74359	M	L	1.95191e-05	0.00347323	Yes	OK
synonymous_variant	ENSGALG00000012193	FKBP9	2	48586506	rs312794685	T	C	CC	TT	CT	53	44	0.546392	M	L	0.416775	0.953629	No	OK	CT	49	35	0.583333	M	L	0.155656	0.736168	No	OK	CT	65	34	0.656566	M	L	0.00239463	0.0947172	Yes	OK	CT	47	30	0.61039	M	L	0.0675493	0.620426	No	OK
synonymous_variant	ENSGALG00000012310	RALA	2	50461395	rs10723185	C	T	CC	TT	CT	24	25	0.489796	M	L	1	1	No	OK	CT	23	25	0.479167	M	L	0.885433	1	No	OK	CT	37	28	0.569231	P	F	0.321084	0.916436	No	OK	CT	17	11	0.607143	P	F	0.344928	0.937715	No	OK
downstream_gene_variant	ENSGALG00000012327	INHBA	2	51170733	rs15990272	A	G	GG	AA	AG	19	18	0.513514	M	L	0.871415	1	No	OK	AG	24	17	0.585366	M	L	0.348889	0.924996	No	OK	AG	29	27	0.517857	M	L	0.893853	1	No	OK	AG	20	13	0.606061	M	L	0.296206	0.932073	No	OK
3_prime_UTR_variant	ENSGALG00000012337	MRPL32	2	51754186	rs15099442	G	A	GG	AA	AG	14	14	0.5	M	L	1	1	No	OK	AG	44	15	0.745763	P	F	0.000203722	0.0155612	Yes	OK	AG	24	32	0.428571	M	L	0.349682	0.922796	No	OK	AG	11	6	0.647059	P	F	0.332306	0.937715	No	OK
synonymous_variant	ENSGALG00000012415	PDIA4	2	54487487	rs315182581	A	G	AA	GG	AG	146	104	0.584	P	F	0.00937517	0.229459	No	OK	AG	154	100	0.606299	P	F	0.000847899	0.043521	Yes	OK	AG	126	122	0.508065	P	F	0.848966	1	No	OK	AG	182	133	0.577778	P	F	0.00674765	0.226953	No	OK
synonymous_variant	ENSGALG00000012447	TNS3	2	55166592	rs316274471	G	A	AA	GG	AG	5	6	0.454545	P	F	1	1	No	OK	NA	NA	NA	NA	NA	NA	NA	NA	No	DP<10;GQ<30	AG	3	18	0.142857	P	F	0.00148964	0.069366	Yes	OK	AG	5	10	0.333333	P	F	0.301758	0.932073	No	OK
downstream_gene_variant	ENSGALG00000012450	ENSGALG00000012450	2	55403838	.	G	A	AA	GG	AA	NA	11	0	P	F	NA	NA	Yes	OK	NA	NA	NA	NA	NA	NA	NA	NA	No	DP<10;GQ<30	NA	NA	NA	NA	NA	NA	NA	NA	No	DP<10;GQ<30	NA	NA	NA	NA	NA	NA	NA	NA	No	DP<10;GQ<30
missense_variant	ENSGALG00000012450	ENSGALG00000012450	2	55405526	.	C	T	TT	CC	CT	20	20	0.5	M	L	1	1	No	OK	CT	7	32	0.179487	P	F	7.02548e-05	0.00692305	Yes	OK	CT	19	22	0.463415	P	F	0.755229	1	No	OK	CT	13	15	0.464286	P	F	0.850554	1	No	OK
intron_variant	ENSGALG00000012650	PQLC1	2	56322485	rs317264758	A	G	GG	AA	GG	NA	13	0	P	F	NA	NA	Yes	OK	NA	NA	NA	NA	NA	NA	NA	NA	No	DP<10;GQ<30	NA	NA	NA	NA	NA	NA	NA	NA	No	GQ<30	NA	NA	NA	NA	NA	NA	NA	NA	No	DP<10;GQ<30
downstream_gene_variant	ENSGALG00000012656	ATP9B	2	56802156	rs312295490	T	C	TT	CC	NA	NA	NA	NA	NA	NA	NA	NA	No	DP<10	CT	8	4	0.666667	P	F	0.387695	0.939861	No	OK	CT	3	8	0.272727	M	L	0.226562	0.820437	No	OK	CT	7	4	0.636364	P	F	0.548828	1	No	OK
3_prime_UTR_variant	ENSGALG00000012663	ALDH5A1	2	57898721	rs14187804	T	C	CC	TT	CT	52	63	0.452174	P	F	0.351125	0.923494	No	OK	CT	65	43	0.601852	M	L	0.0428072	0.480042	No	OK	CT	125	72	0.634518	M	L	0.000195076	0.0151572	Yes	OK	CT	74	59	0.556391	M	L	0.22463	0.859455	No	OK
synonymous_variant	ENSGALG00000012663	ALDH5A1	2	57901849	rs316855005	C	T	TT	CC	CT	81	80	0.503106	M	L	0.937409	1	No	OK	CT	73	65	0.528986	M	L	0.551413	1	No	OK	CT	142	126	0.529851	M	L	0.35955	0.92929	No	OK	CT	75	74	0.503356	M	L	0.934961	1	No	OK
synonymous_variant	ENSGALG00000012666	GPLD1	2	57913535	rs317794258	T	C	TT	CC	CT	23	34	0.403509	M	L	0.18485	0.786205	No	OK	CT	23	19	0.547619	P	F	0.643969	1	No	OK	CT	45	36	0.555556	P	F	0.374174	0.937289	No	OK	CT	15	25	0.375	M	L	0.15386	0.77731	No	OK
synonymous_variant	ENSGALG00000012666	GPLD1	2	57917458	rs314064332	A	G	GG	AA	AG	32	22	0.592593	M	L	0.220328	0.829868	No	OK	AG	23	14	0.621622	M	L	0.187742	0.787683	No	OK	AG	39	33	0.541667	M	L	0.555998	1	No	OK	AG	23	10	0.69697	M	L	0.035082	0.486365	No	OK
missense_variant	ENSGALG00000012666	GPLD1	2	57921299	rs16002782	C	T	CC	TT	CT	51	74	0.408	M	L	0.0486622	0.511715	No	OK	CT	30	39	0.434783	M	L	0.335558	0.918552	No	OK	CT	59	100	0.371069	M	L	0.00143446	0.0678993	Yes	OK	CT	31	47	0.397436	M	L	0.0887824	0.694064	No	OK
synonymous_variant	ENSGALG00000012666	GPLD1	2	57929148	rs316111709	G	A	GG	AA	AG	34	69	0.330097	M	L	0.000727571	0.0423013	Yes	OK	AG	36	68	0.346154	M	L	0.00220943	0.0853926	Yes	OK	AG	56	100	0.358974	M	L	0.000533633	0.0335101	Yes	OK	AG	36	56	0.391304	M	L	0.0470116	0.564125	No	OK
downstream_gene_variant	ENSGALG00000012666	GPLD1	2	57932232	rs317171445	C	T	TT	CC	CT	55	39	0.585106	M	L	0.121371	0.680638	No	OK	CT	59	65	0.475806	P	F	0.653598	1	No	OK	CT	98	68	0.590361	M	L	0.0241034	0.362605	No	OK	CT	49	35	0.583333	M	L	0.155656	0.78271	No	OK
downstream_gene_variant	ENSGALG00000012666	GPLD1	2	57932313	rs736467883	G	A	GG	AA	AG	49	75	0.395161	M	L	0.0243702	0.378716	No	OK	AG	78	93	0.45614	M	L	0.284314	0.898037	No	OK	AG	76	144	0.345455	M	L	5.32625e-06	0.000839855	Yes	OK	AG	43	60	0.417476	M	L	0.114468	0.717021	No	OK
downstream_gene_variant	ENSGALG00000012666	GPLD1	2	57932661	rs16002837	G	T	GG	TT	GT	20	38	0.344828	M	L	0.024746	0.382615	No	OK	GT	31	28	0.525424	P	F	0.794844	1	No	OK	GT	38	62	0.38	M	L	0.0209787	0.341882	No	OK	GT	13	22	0.371429	M	L	0.175465	0.820993	No	OK
downstream_gene_variant	ENSGALG00000012666	GPLD1	2	57932723	rs16002839	G	A	GG	AA	AG	15	33	0.3125	M	L	0.0132833	0.275997	No	OK	AG	18	33	0.352941	M	L	0.0488739	0.511514	No	OK	AG	29	56	0.341176	M	L	0.00451164	0.143891	No	OK	AG	22	23	0.488889	M	L	1	1	No	OK
downstream_gene_variant	ENSGALG00000012666	GPLD1	2	57932846	rs16002845	G	C	GG	CC	CG	6	36	0.142857	M	L	2.82888e-06	0.000601137	Yes	OK	CG	10	31	0.243902	M	L	0.00145049	0.0635803	Yes	OK	CG	14	59	0.191781	M	L	1.01364e-07	2.9068e-05	Yes	OK	CG	10	19	0.344828	M	L	0.136046	0.759755	No	OK
downstream_gene_variant	ENSGALG00000012666	GPLD1	2	57932939	rs16002847	T	G	TT	GG	GT	7	30	0.189189	M	L	0.000191076	0.0160449	Yes	OK	GT	9	19	0.321429	M	L	0.0871586	0.627854	No	OK	GT	11	35	0.23913	M	L	0.000535585	0.0335101	Yes	OK	GT	5	15	0.25	M	L	0.0413895	0.525916	No	OK
downstream_gene_variant	ENSGALG00000012666	GPLD1	2	57932942	rs16002849	T	G	TT	GG	GT	7	32	0.179487	M	L	7.02548e-05	0.00766789	Yes	OK	GT	9	20	0.310345	M	L	0.0614283	0.547041	No	OK	GT	11	34	0.244444	M	L	0.000824082	0.0467188	Yes	OK	GT	7	16	0.304348	M	L	0.0931396	0.694064	No	OK
downstream_gene_variant	ENSGALG00000012666	GPLD1	2	57933038	rs737068432	C	T	TT	CC	CT	26	8	0.764706	M	L	0.00293506	0.108469	No	OK	CT	13	8	0.619048	M	L	0.38331	0.939861	No	OK	CT	51	13	0.796875	M	L	1.88096e-06	0.000367771	Yes	OK	CT	17	7	0.708333	M	L	0.0639147	0.605133	No	OK
downstream_gene_variant	ENSGALG00000012666	GPLD1	2	57933242	rs313400646	G	A	GG	AA	AG	6	26	0.1875	M	L	0.000535053	0.0334498	Yes	OK	AG	5	24	0.172414	M	L	0.000546113	0.0311672	Yes	OK	AG	20	48	0.294118	M	L	0.000914391	0.0497093	Yes	OK	AG	8	12	0.4	M	L	0.503445	1	No	OK
downstream_gene_variant	ENSGALG00000012666	GPLD1	2	57933327	rs315416868	T	C	TT	CC	CT	10	29	0.25641	M	L	0.00337785	0.117993	No	OK	CT	6	26	0.1875	M	L	0.000535053	0.0309345	Yes	OK	CT	30	49	0.379747	M	L	0.0421654	0.46731	No	OK	CT	10	17	0.37037	M	L	0.247789	0.886083	No	OK
missense_variant	ENSGALG00000012668	DCDC2	2	58010003	rs317284028	A	C	AA	CC	AC	7	16	0.304348	M	L	0.0931396	0.638926	No	OK	AC	6	10	0.375	M	L	0.454498	0.990315	No	OK	AC	25	41	0.378788	M	L	0.0640175	0.543201	No	OK	AC	5	19	0.208333	M	L	0.00661075	0.223918	No	OK
3_prime_UTR_variant	ENSGALG00000012668	DCDC2	2	58010648	.	G	T	TT	GG	NA	NA	NA	NA	NA	NA	NA	NA	No	GQ<30	GT	9	3	0.75	M	L	0.145996	0.710256	No	OK	GT	11	7	0.611111	M	L	0.480682	1	No	OK	GT	13	5	0.722222	M	L	0.0962524	0.695096	No	OK
3_prime_UTR_variant	ENSGALG00000012668	DCDC2	2	58011251	.	C	T	TT	CC	CT	15	8	0.652174	M	L	0.21004	0.8236	No	OK	NA	NA	NA	NA	NA	NA	NA	NA	No	GQ<30	CT	21	5	0.807692	M	L	0.00249392	0.0965362	Yes	OK	NA	NA	NA	NA	NA	NA	NA	NA	No	GQ<30
3_prime_UTR_variant	ENSGALG00000012668	DCDC2	2	58011885	.	G	A	AA	GG	NA	NA	NA	NA	NA	NA	NA	NA	No	GQ<30	AG	6	5	0.545455	M	L	0.774414	1	No	OK	AG	35	8	0.813953	M	L	4.19342e-05	0.00448797	Yes	OK	NA	NA	NA	NA	NA	NA	NA	NA	No	GQ<30
3_prime_UTR_variant	ENSGALG00000012668	DCDC2	2	58011920	.	A	G	GG	AA	AG	7	4	0.636364	M	L	0.548828	1	No	OK	AG	6	4	0.6	M	L	0.753906	1	No	OK	AG	25	12	0.675676	M	L	0.047031	0.493725	No	OK	AG	15	5	0.75	M	L	0.0413895	0.525916	No	OK
3_prime_UTR_variant	ENSGALG00000012668	DCDC2	2	58011923	rs733405662	G	A	AA	GG	AG	7	5	0.583333	M	L	0.774414	1	No	OK	AG	6	4	0.6	M	L	0.753906	1	No	OK	AG	24	11	0.685714	M	L	0.0409596	0.46088	No	OK	AG	15	5	0.75	M	L	0.0413895	0.525916	No	OK
3_prime_UTR_variant	ENSGALG00000012668	DCDC2	2	58011978	.	G	A	AA	GG	AG	8	2	0.8	M	L	0.109375	0.665654	No	OK	NA	NA	NA	NA	NA	NA	NA	NA	No	GQ<30	AG	23	8	0.741935	M	L	0.0106738	0.238202	No	OK	AG	12	6	0.666667	M	L	0.237885	0.867875	No	OK
3_prime_UTR_variant	ENSGALG00000012668	DCDC2	2	58012205	.	G	A	AA	GG	AG	12	6	0.666667	M	L	0.237885	0.838485	No	OK	AG	13	4	0.764706	M	L	0.0490417	0.511514	No	OK	AG	24	18	0.571429	M	L	0.440799	0.979301	No	OK	AG	18	9	0.666667	M	L	0.122078	0.724408	No	OK
3_prime_UTR_variant	ENSGALG00000012668	DCDC2	2	58012376	rs317680293	A	G	AA	GG	AG	3	12	0.2	M	L	0.0351562	0.437309	No	OK	AG	6	12	0.333333	M	L	0.237885	0.841214	No	OK	AG	23	35	0.396552	M	L	0.148006	0.717477	No	OK	NA	NA	NA	NA	NA	NA	NA	NA	No	GQ<30
intergenic_region	ENSGALG00000012681-ENSGALG00000012683	MBOAT1-RNF144B	2	59813692	rs313147201	G	A	GG	AA	NA	NA	NA	NA	NA	NA	NA	NA	No	DP<10	NA	NA	NA	NA	NA	NA	NA	NA	No	DP<10;GQ<30	NA	NA	NA	NA	NA	NA	NA	NA	No	DP<10	NA	NA	NA	NA	NA	NA	NA	NA	No	DP<10;GQ<30
intron_variant	ENSGALG00000012689	KIF13A	2	60585032	rs316987886	A	G	GG	AA	NA	NA	NA	NA	NA	NA	NA	NA	No	DP<10;GQ<30	NA	NA	NA	NA	NA	NA	NA	NA	No	DP<10;GQ<30	NA	NA	NA	NA	NA	NA	NA	NA	No	DP<10;GQ<30	GG	NA	11	0	P	F	NA	NA	Yes	OK
intron_variant	ENSGALG00000012689	KIF13A	2	60585048	rs15106203	A	G	AA	GG	NA	NA	NA	NA	NA	NA	NA	NA	No	DP<10;GQ<30	NA	NA	NA	NA	NA	NA	NA	NA	No	DP<10;GQ<30	NA	NA	NA	NA	NA	NA	NA	NA	No	DP<10;GQ<30	AA	11	NA	1	P	F	NA	NA	Yes	OK
synonymous_variant	ENSGALG00000012692	SIRT5	2	60600278	rs734496562	A	G	GG	AA	AG	164	126	0.565517	M	L	0.0296264	0.421624	No	OK	AG	150	91	0.622407	M	L	0.000174585	0.0140419	Yes	OK	AG	81	55	0.595588	M	L	0.0316737	0.416649	No	OK	AG	107	97	0.52451	M	L	0.528715	1	No	OK
missense_variant	ENSGALG00000012703	DTNBP1	2	61356258	rs313420273	A	G	GG	AA	AG	12	6	0.666667	M	L	0.237885	0.838485	No	OK	AG	11	18	0.37931	P	F	0.264931	0.86204	No	OK	AG	10	17	0.37037	P	F	0.247789	0.848063	No	OK	AG	7	9	0.4375	P	F	0.803619	1	No	OK
downstream_gene_variant	ENSGALG00000012724	PAK1IP1	2	62198641	rs315301379	C	T	CC	TT	CT	18	41	0.305085	M	L	0.00379371	0.127861	No	OK	CT	27	47	0.364865	M	L	0.0265168	0.38074	No	OK	CT	17	28	0.377778	M	L	0.135156	0.709443	No	OK	CT	29	26	0.527273	P	F	0.787706	1	No	OK
downstream_gene_variant	ENSGALG00000012724	PAK1IP1	2	62201343	rs316764145	A	G	GG	AA	AG	37	33	0.528571	M	L	0.720203	1	No	OK	AG	39	43	0.47561	P	F	0.740653	1	No	OK	AG	36	29	0.553846	M	L	0.457021	0.983632	No	OK	AG	31	15	0.673913	M	L	0.0258961	0.436359	No	OK
downstream_gene_variant	ENSGALG00000012724	PAK1IP1	2	62201456	rs312876846	T	C	CC	TT	CT	44	27	0.619718	M	L	0.0568147	0.542294	No	OK	CT	46	48	0.489362	P	F	0.917923	1	No	OK	CT	24	25	0.489796	P	F	1	1	No	OK	CT	26	20	0.565217	M	L	0.461391	1	No	OK
missense_variant	ENSGALG00000012731	TBC1D7	2	62303799	rs734797662	G	A	GG	AA	AG	3	13	0.1875	M	L	0.0212708	0.354481	No	OK	AG	12	26	0.315789	M	L	0.0335524	0.434913	No	OK	AG	9	17	0.346154	M	L	0.168638	0.75653	No	OK	AG	3	9	0.25	M	L	0.145996	0.759755	No	OK
3_prime_UTR_variant	ENSGALG00000012770	MAK	2	63335815	rs313349297	A	G	AA	GG	AG	175	111	0.611888	P	F	0.000184389	0.0155787	Yes	OK	AG	162	129	0.556701	P	F	0.0604865	0.547041	No	OK	AG	157	108	0.592453	P	F	0.00311824	0.112176	No	OK	AG	127	94	0.574661	P	F	0.0311211	0.470891	No	OK
3_prime_UTR_variant	ENSGALG00000012770	MAK	2	63336244	rs734366844	A	G	AA	GG	AG	164	63	0.722467	P	F	1.47534e-11	1.25404e-08	Yes	OK	AG	187	69	0.730469	P	F	9.47932e-14	1.63158e-10	Yes	OK	AG	147	82	0.641921	P	F	2.08125e-05	0.00265259	Yes	OK	AG	152	63	0.706977	P	F	1.14041e-09	1.11768e-06	Yes	OK
3_prime_UTR_variant	ENSGALG00000012781	ENSGALG00000012781	2	64398084	rs316451076	G	T	TT	GG	GT	40	17	0.701754	M	L	0.00320154	0.114254	No	OK	GT	62	34	0.645833	M	L	0.005573	0.153533	No	OK	GT	44	43	0.505747	M	L	0.915187	1	No	OK	GT	37	25	0.596774	M	L	0.161881	0.808809	No	OK
3_prime_UTR_variant	ENSGALG00000012784	TXNDC5	2	64463906	rs10730639	A	G	AA	GG	AG	56	44	0.56	P	F	0.271253	0.874022	No	OK	AG	65	61	0.515873	P	F	0.789396	1	No	OK	AG	85	60	0.586207	P	F	0.0458771	0.488315	No	OK	AG	54	44	0.55102	P	F	0.363354	0.953992	No	OK
3_prime_UTR_variant	ENSGALG00000012787	BMP6	2	64464622	rs314866781	T	C	TT	CC	CT	52	30	0.634146	P	F	0.0198269	0.345346	No	OK	CT	48	29	0.623377	P	F	0.0395395	0.468057	No	OK	CT	67	29	0.697917	P	F	0.000132222	0.0114036	Yes	OK	CT	50	28	0.641026	P	F	0.0168531	0.356595	No	OK
3_prime_UTR_variant	ENSGALG00000012787	BMP6	2	64464773	rs10721860	C	T	CC	TT	CT	53	35	0.602273	P	F	0.069346	0.581512	No	OK	CT	29	30	0.491525	M	L	1	1	No	OK	CT	61	35	0.635417	P	F	0.0103459	0.238202	No	OK	CT	54	31	0.635294	P	F	0.0165088	0.356033	No	OK
3_prime_UTR_variant	ENSGALG00000012787	BMP6	2	64465565	rs14196112	T	C	TT	CC	CT	52	12	0.8125	P	F	4.56661e-07	0.000130017	Yes	OK	CT	36	13	0.734694	P	F	0.00140269	0.0620113	Yes	OK	CT	44	26	0.628571	P	F	0.0413914	0.46088	No	OK	CT	43	15	0.741379	P	F	0.000306947	0.0304201	Yes	OK
downstream_gene_variant	ENSGALG00000012798	SSR1	2	64720655	rs736543254	C	T	CC	TT	CT	71	41	0.633929	P	F	0.00589017	0.172103	No	OK	CT	50	32	0.609756	P	F	0.0598083	0.547041	No	OK	CT	77	48	0.616	P	F	0.011959	0.251792	No	OK	CT	62	35	0.639175	P	F	0.00795946	0.242242	No	OK
downstream_gene_variant	ENSGALG00000012798	SSR1	2	64720720	rs314124001	A	C	AA	CC	AC	72	33	0.685714	P	F	0.000178357	0.0153925	Yes	OK	AC	38	26	0.59375	P	F	0.168643	0.761459	No	OK	AC	75	43	0.635593	P	F	0.0041237	0.137906	No	OK	AC	58	26	0.690476	P	F	0.000627947	0.0514127	Yes	OK
downstream_gene_variant	ENSGALG00000012798	SSR1	2	64720738	rs316360414	C	T	CC	TT	CT	88	37	0.704	P	F	5.83304e-06	0.00105559	Yes	OK	CT	46	28	0.621622	P	F	0.047393	0.511514	No	OK	CT	92	38	0.707692	P	F	2.43082e-06	0.000440259	Yes	OK	CT	74	24	0.755102	P	F	4.21592e-07	0.000165481	Yes	OK
downstream_gene_variant	ENSGALG00000012798	SSR1	2	64720863	rs738974572	C	T	TT	CC	CT	63	75	0.456522	P	F	0.349115	0.919245	No	OK	CT	37	67	0.355769	P	F	0.00423255	0.129936	No	OK	CT	59	85	0.409722	P	F	0.0368523	0.440486	No	OK	CT	44	58	0.431373	P	F	0.19779	0.859455	No	OK
downstream_gene_variant	ENSGALG00000012798	SSR1	2	64721081	rs15110043	C	T	CC	TT	CT	82	53	0.607407	P	F	0.0156442	0.305798	No	OK	CT	64	46	0.581818	P	F	0.104613	0.652312	No	OK	CT	124	72	0.632653	P	F	0.000249921	0.0186557	Yes	OK	CT	72	50	0.590164	P	F	0.0568227	0.596254	No	OK
downstream_gene_variant	ENSGALG00000012798	SSR1	2	64721122	rs15110044	G	T	GG	TT	GT	87	48	0.644444	P	F	0.000999484	0.0531984	Yes	OK	GT	62	47	0.568807	P	F	0.179671	0.775062	No	OK	GT	120	83	0.591133	P	F	0.0113301	0.248177	No	OK	GT	77	55	0.583333	P	F	0.0671704	0.617796	No	OK
downstream_gene_variant	ENSGALG00000012798	SSR1	2	64721412	rs312859927	C	T	TT	CC	CT	71	74	0.489655	P	F	0.868159	1	No	OK	CT	67	65	0.507576	M	L	0.930684	1	No	OK	CT	87	132	0.39726	P	F	0.00286144	0.106222	No	OK	CT	63	79	0.443662	P	F	0.207958	0.859455	No	OK
downstream_gene_variant	ENSGALG00000012798	SSR1	2	64721666	rs731561317	C	A	CC	AA	AC	62	38	0.62	P	F	0.0209787	0.354481	No	OK	AC	43	42	0.505882	P	F	0.914212	1	No	OK	AC	69	49	0.584746	P	F	0.0798343	0.595143	No	OK	AC	45	33	0.576923	P	F	0.212683	0.859455	No	OK
downstream_gene_variant	ENSGALG00000012798	SSR1	2	64721949	rs736383404	G	C	CC	GG	CG	37	70	0.345794	P	F	0.00184012	0.0798387	Yes	OK	CG	48	79	0.377953	P	F	0.0075196	0.185367	No	OK	CG	72	87	0.45283	P	F	0.266825	0.858918	No	OK	CG	75	86	0.465839	P	F	0.430725	0.984371	No	OK
downstream_gene_variant	ENSGALG00000012798	SSR1	2	64722721	rs734331411	G	A	GG	AA	AG	67	75	0.471831	M	L	0.557071	1	No	OK	AG	89	62	0.589404	P	F	0.0340105	0.434913	No	OK	AG	124	87	0.587678	P	F	0.0130126	0.261101	No	OK	AG	80	65	0.551724	P	F	0.244884	0.884266	No	OK
downstream_gene_variant	ENSGALG00000012798	SSR1	2	64722829	rs314378712	G	C	CC	GG	CG	64	73	0.467153	P	F	0.494442	1	No	OK	CG	48	61	0.440367	P	F	0.250282	0.86204	No	OK	CG	61	103	0.371951	P	F	0.00129558	0.0635357	Yes	OK	CG	60	82	0.422535	P	F	0.0776532	0.658898	No	OK
downstream_gene_variant	ENSGALG00000012798	SSR1	2	64722850	rs315621605	G	A	AA	GG	AG	63	68	0.480916	P	F	0.726876	1	No	OK	AG	46	77	0.373984	P	F	0.006591	0.172226	No	OK	AG	66	108	0.37931	P	F	0.0018002	0.0781191	Yes	OK	AG	66	92	0.417722	P	F	0.0463694	0.562566	No	OK
downstream_gene_variant	ENSGALG00000027339	LYRM4	2	65618138	rs16024335	A	G	GG	AA	NA	NA	NA	NA	NA	NA	NA	NA	No	DP<10	NA	NA	NA	NA	NA	NA	NA	NA	No	DP<10;GQ<30	AA	10	NA	1	M	L	NA	NA	Yes	OK	NA	NA	NA	NA	NA	NA	NA	NA	No	DP<10;GQ<30
intron_variant	ENSGALG00000012813	PRPF4B	2	66034940	rs315673332	A	G	GG	AA	NA	NA	NA	NA	NA	NA	NA	NA	No	DP<10;GQ<30	NA	NA	NA	NA	NA	NA	NA	NA	No	DP<10;GQ<30	NA	NA	NA	NA	NA	NA	NA	NA	No	DP<10;GQ<30	NA	NA	NA	NA	NA	NA	NA	NA	No	DP<10;GQ<30
3_prime_UTR_variant	ENSGALG00000012814	PXDC1	2	66172624	rs313777537	T	G	TT	GG	GT	20	25	0.444444	M	L	0.551484	1	No	OK	GT	19	28	0.404255	M	L	0.24296	0.850513	No	OK	GT	24	29	0.45283	M	L	0.583132	1	No	OK	GT	6	17	0.26087	M	L	0.0346897	0.486365	No	OK
3_prime_UTR_variant	ENSGALG00000012814	PXDC1	2	66173263	rs29007170	T	C	CC	TT	CT	17	21	0.447368	P	F	0.627103	1	No	OK	CT	36	19	0.654545	M	L	0.0300289	0.411075	No	OK	CT	35	17	0.673077	M	L	0.0175332	0.310837	No	OK	CT	21	13	0.617647	M	L	0.229481	0.859455	No	OK
downstream_gene_variant	ENSGALG00000012824	BPHL	2	66375351	rs731585389	A	G	AA	GG	NA	NA	NA	NA	NA	NA	NA	NA	No	DP<10;GQ<30	AG	7	5	0.583333	P	F	0.774414	1	No	OK	AG	3	19	0.136364	M	L	0.000855446	0.047944	Yes	OK	NA	NA	NA	NA	NA	NA	NA	NA	No	DP<10
3_prime_UTR_variant	ENSGALG00000012824	BPHL	2	66377211	rs732571441	T	C	TT	CC	CT	15	33	0.3125	M	L	0.0132833	0.275997	No	OK	CT	12	32	0.272727	M	L	0.00365777	0.118045	No	OK	CT	34	39	0.465753	M	L	0.639973	1	No	OK	CT	10	23	0.30303	M	L	0.035082	0.486365	No	OK
3_prime_UTR_variant	ENSGALG00000012824	BPHL	2	66377244	rs318063829	T	C	TT	CC	CT	14	29	0.325581	M	L	0.0315395	0.426675	No	OK	CT	15	29	0.340909	M	L	0.0487668	0.511514	No	OK	CT	33	43	0.434211	M	L	0.301872	0.900622	No	OK	CT	9	19	0.321429	M	L	0.0871586	0.694064	No	OK
synonymous_variant	ENSGALG00000012824	BPHL	2	66392480	rs10723673	G	A	GG	AA	AG	60	101	0.372671	M	L	0.00153832	0.0698841	Yes	OK	AG	72	81	0.470588	M	L	0.517921	1	No	OK	AG	124	186	0.4	M	L	0.000510929	0.0329871	Yes	OK	AG	63	68	0.480916	M	L	0.726876	1	No	OK
intron_variant	ENSGALG00000012824	BPHL	2	66394540	rs317760082	A	T	AA	TT	NA	NA	NA	NA	NA	NA	NA	NA	No	DP<10;GQ<30	NA	NA	NA	NA	NA	NA	NA	NA	No	DP<10;GQ<30	NA	NA	NA	NA	NA	NA	NA	NA	No	DP<10;GQ<30	NA	NA	NA	NA	NA	NA	NA	NA	No	OK
intron_variant	ENSGALG00000012824	BPHL	2	66394998	rs313385408	T	C	TT	CC	TT	14	NA	1	P	F	NA	NA	Yes	OK	TT	19	NA	1	P	F	NA	NA	Yes	OK	TT	18	NA	1	P	F	NA	NA	Yes	OK	TT	13	NA	1	P	F	NA	NA	Yes	OK
intron_variant	ENSGALG00000012824	BPHL	2	66395005	rs316112050	G	A	GG	AA	GG	15	NA	1	P	F	NA	NA	Yes	OK	GG	21	NA	1	P	F	NA	NA	Yes	OK	GG	17	NA	1	P	F	NA	NA	Yes	OK	GG	13	NA	1	P	F	NA	NA	Yes	OK
synonymous_variant	ENSGALG00000012824	BPHL	2	66397701	rs736615963	A	G	GG	AA	AG	82	56	0.594203	M	L	0.0329475	0.437309	No	OK	AG	88	53	0.624113	M	L	0.00403063	0.126137	No	OK	AG	132	79	0.625592	M	L	0.000322022	0.0230383	Yes	OK	AG	64	40	0.615385	M	L	0.0236456	0.415124	No	OK
3_prime_UTR_variant	ENSGALG00000012827	RIPK1	2	66409622	rs312534508	C	T	CC	TT	CT	7	11	0.388889	M	L	0.480682	1	No	OK	CT	12	12	0.5	M	L	1	1	No	OK	CT	28	9	0.756757	P	F	0.00256321	0.0980905	Yes	OK	CT	6	7	0.461538	M	L	1	1	No	OK
missense_variant	ENSGALG00000012898	KIAA1468	2	68353384	rs15114270	G	A	GG	AA	NA	NA	NA	NA	NA	NA	NA	NA	No	DP<10;GQ<30	NA	NA	NA	NA	NA	NA	NA	NA	No	DP<10	AG	13	5	0.722222	P	F	0.0962524	0.631504	No	OK	NA	NA	NA	NA	NA	NA	NA	NA	No	GQ<30
downstream_gene_variant	ENSGALG00000012952	BASP1	2	75346482	rs316664976	G	T	GG	TT	GT	74	72	0.506849	P	F	0.93408	1	No	OK	GT	75	102	0.423729	M	L	0.0503605	0.51875	No	OK	GT	87	105	0.453125	M	L	0.219772	0.820437	No	OK	GT	45	81	0.357143	M	L	0.00170949	0.101848	No	OK
synonymous_variant	ENSGALG00000012954	MYO10	2	75611634	rs14205834	C	T	TT	CC	CT	14	20	0.411765	P	F	0.391528	0.935781	No	OK	CT	5	10	0.333333	P	F	0.301758	0.90786	No	OK	CT	15	36	0.294118	P	F	0.00460131	0.144603	No	OK	CT	20	24	0.454545	P	F	0.651588	1	No	OK
synonymous_variant	ENSGALG00000012954	MYO10	2	75618477	rs316096018	C	T	CC	TT	CT	22	16	0.578947	P	F	0.417692	0.953629	No	OK	CT	15	16	0.483871	M	L	1	1	No	OK	CT	33	20	0.622642	P	F	0.0983706	0.635245	No	OK	CT	27	24	0.529412	P	F	0.779768	1	No	OK
missense_variant	ENSGALG00000013033	ENSGALG00000013033	2	78349608	rs317638659	G	A	AA	GG	AG	44	98	0.309859	P	F	6.81642e-06	0.001195	Yes	OK	AG	84	145	0.366812	P	F	6.69998e-05	0.00670466	Yes	OK	AG	81	162	0.333333	P	F	2.23744e-07	6.01522e-05	Yes	OK	AG	61	81	0.429577	P	F	0.110513	0.706688	No	OK
intron_variant	ENSGALG00000013033	ENSGALG00000013033	2	78353060	rs317792073	A	G	GG	AA	AG	32	54	0.372093	P	F	0.0229826	0.368168	No	OK	AG	51	108	0.320755	P	F	7.2316e-06	0.00118921	Yes	OK	AG	65	85	0.433333	P	F	0.120529	0.672798	No	OK	AG	48	57	0.457143	P	F	0.435114	0.991517	No	OK
synonymous_variant	ENSGALG00000013041	CCT5	2	78397463	rs10728651	A	G	GG	AA	AG	109	99	0.524038	M	L	0.532704	1	No	OK	AG	110	108	0.504587	M	L	0.946022	1	No	OK	AG	132	130	0.503817	M	L	0.950754	1	No	OK	AG	92	72	0.560976	M	L	0.137662	0.759755	No	OK
synonymous_variant	ENSGALG00000013041	CCT5	2	78402329	rs3137281	C	G	GG	CC	CG	116	113	0.50655	M	L	0.894892	1	No	OK	CG	67	85	0.440789	P	F	0.167722	0.761459	No	OK	CG	114	128	0.471074	P	F	0.403389	0.954459	No	OK	CG	82	72	0.532468	M	L	0.468421	1	No	OK
synonymous_variant	ENSGALG00000013064	NSUN2	2	79756926	rs313720192	G	A	GG	AA	AG	19	11	0.633333	P	F	0.200488	0.818946	No	OK	AG	16	17	0.484848	M	L	1	1	No	OK	AG	19	28	0.404255	M	L	0.24296	0.838844	No	OK	AG	26	24	0.52	P	F	0.887725	1	No	OK
3_prime_UTR_variant	ENSGALG00000013064	NSUN2	2	79763469	rs10724336	T	G	TT	GG	GT	13	12	0.52	P	F	0.845019	1	No	OK	GT	31	9	0.775	P	F	0.000679548	0.0370139	Yes	OK	GT	22	11	0.666667	P	F	0.0801433	0.595143	No	OK	GT	16	5	0.761905	P	F	0.0266037	0.440496	No	OK
intron_variant	ENSGALG00000028336	MED10	2	79821199	rs315575061	T	C	TT	CC	NA	NA	NA	NA	NA	NA	NA	NA	No	DP<10	NA	NA	NA	NA	NA	NA	NA	NA	No	DP<10;GQ<30	TT	10	NA	1	P	F	NA	NA	Yes	OK	NA	NA	NA	NA	NA	NA	NA	NA	No	DP<10;GQ<30
3_prime_UTR_variant	ENSGALG00000013094	DDC	2	80709378	rs734732500	T	C	CC	TT	CT	3	16	0.157895	P	F	0.00442505	0.139778	No	OK	NA	NA	NA	NA	NA	NA	NA	NA	No	DP<10;GQ<30	CC	NA	20	0.047619	P	F	NA	NA	Yes	OK	NA	NA	NA	NA	NA	NA	NA	NA	No	DP<10
synonymous_variant	ENSGALG00000013094	DDC	2	80721035	rs733765985	C	T	TT	CC	CT	2	9	0.181818	P	F	0.0654297	0.553311	No	OK	NA	NA	NA	NA	NA	NA	NA	NA	No	DP<10;GQ<30	NA	NA	NA	NA	NA	NA	NA	NA	No	GQ<30	NA	NA	NA	NA	NA	NA	NA	NA	No	DP<10;GQ<30
synonymous_variant	ENSGALG00000013094	DDC	2	80744507	rs741672532	A	G	GG	AA	NA	NA	NA	NA	NA	NA	NA	NA	No	GQ<30	NA	NA	NA	NA	NA	NA	NA	NA	No	DP<10;GQ<30	NA	NA	NA	NA	NA	NA	NA	NA	No	GQ<30	NA	NA	NA	NA	NA	NA	NA	NA	No	DP<10;GQ<30
3_prime_UTR_variant	ENSGALG00000013135	GALNT1	2	83819269	rs739896004	A	G	GG	AA	AG	45	45	0.5	M	L	1	1	No	OK	AG	20	40	0.333333	P	F	0.0134893	0.264842	No	OK	AG	56	72	0.4375	P	F	0.184683	0.781905	No	OK	AG	21	40	0.344262	P	F	0.0204147	0.390042	No	OK
3_prime_UTR_variant	ENSGALG00000025792	FRRS1L	2	84307929	rs315541631	A	G	GG	AA	AG	6	10	0.375	P	F	0.454498	0.981422	No	OK	AG	9	15	0.375	P	F	0.307456	0.914189	No	OK	AG	4	11	0.266667	P	F	0.118469	0.66701	No	OK	AG	9	7	0.5625	M	L	0.803619	1	No	OK
3_prime_UTR_variant	ENSGALG00000013149	MOCOS	2	84813064	rs733465805	T	G	TT	GG	NA	NA	NA	NA	NA	NA	NA	NA	No	DP<10;GQ<30	NA	NA	NA	NA	NA	NA	NA	NA	No	DP<10	GT	14	13	0.518519	P	F	0.850554	1	No	OK	NA	NA	NA	NA	NA	NA	NA	NA	No	DP<10;GQ<30
synonymous_variant	ENSGALG00000013165	FH	2	85671909	rs313505924	T	C	CC	TT	CT	123	140	0.467681	P	F	0.323843	0.911383	No	OK	CT	149	116	0.562264	M	L	0.0491231	0.51197	No	OK	CT	122	130	0.484127	P	F	0.659329	1	No	OK	CT	160	124	0.56338	M	L	0.0376269	0.507735	No	OK
synonymous_variant	ENSGALG00000013165	FH	2	85674973	rs3137144	G	A	GG	AA	AG	178	183	0.493075	M	L	0.833293	1	No	OK	AG	153	172	0.470769	M	L	0.318057	0.918552	No	OK	AG	183	243	0.429577	M	L	0.00420185	0.139435	No	OK	AG	147	184	0.444109	M	L	0.0476815	0.564125	No	OK
synonymous_variant	ENSGALG00000013167	SDHA	2	85682761	rs312778989	T	C	TT	CC	CT	164	164	0.5	M	L	1	1	No	OK	CT	140	121	0.536398	P	F	0.265169	0.86204	No	OK	CT	229	166	0.579747	P	F	0.0017759	0.0771619	Yes	OK	CT	135	123	0.523256	P	F	0.493526	1	No	OK
synonymous_variant	ENSGALG00000013167	SDHA	2	85683435	rs733022652	G	A	GG	AA	AG	91	116	0.439614	M	L	0.095055	0.643902	No	OK	AG	65	87	0.427632	M	L	0.0881746	0.627854	No	OK	AG	114	118	0.491379	M	L	0.843913	1	No	OK	AG	73	72	0.503448	P	F	0.93408	1	No	OK
3_prime_UTR_variant	ENSGALG00000013171	CCDC127	2	85701980	rs735518292	G	A	GG	AA	NA	NA	NA	NA	NA	NA	NA	NA	No	DP<10;GQ<30	NA	NA	NA	NA	NA	NA	NA	NA	No	DP<10	AG	13	3	0.8125	P	F	0.0212708	0.341882	No	OK	AG	6	9	0.4	M	L	0.607239	1	No	OK
3_prime_UTR_variant	ENSGALG00000013187	CLPTM1L	2	85805815	rs737391454	T	G	TT	GG	GT	23	8	0.741935	P	F	0.0106738	0.246547	No	OK	GT	35	20	0.636364	P	F	0.0580641	0.540606	No	OK	GT	40	24	0.625	P	F	0.0599412	0.542529	No	OK	GT	22	13	0.628571	P	F	0.175465	0.820993	No	OK
3_prime_UTR_variant	ENSGALG00000013187	CLPTM1L	2	85806476	rs15124589	G	A	AA	GG	AG	19	26	0.422222	P	F	0.371298	0.933784	No	OK	AG	31	39	0.442857	P	F	0.402963	0.959017	No	OK	AG	31	62	0.333333	P	F	0.00171276	0.0750824	Yes	OK	AG	16	32	0.333333	P	F	0.0293049	0.464944	No	OK
synonymous_variant	ENSGALG00000013400	PDCD6	2	88935478	rs315374433	C	T	TT	CC	CT	36	33	0.521739	M	L	0.809949	1	No	OK	CT	80	69	0.536913	M	L	0.412743	0.962998	No	OK	CT	51	41	0.554348	M	L	0.348141	0.922608	No	OK	CT	49	21	0.7	M	L	0.00109324	0.07482	Yes	OK
5_prime_UTR_variant	ENSGALG00000019522	ENSGALG00000019522	2	88957442	rs317813453	A	G	AA	GG	NA	NA	NA	NA	NA	NA	NA	NA	No	DP<10;GQ<30	NA	NA	NA	NA	NA	NA	NA	NA	No	GQ<30	NA	NA	NA	NA	NA	NA	NA	NA	No	GQ<30	NA	NA	NA	NA	NA	NA	NA	NA	No	DP<10;GQ<30
upstream_gene_variant	ENSGALG00000013591	BLOC1S4	2	89791085	rs316843072	G	A	GG	AA	NA	NA	NA	NA	NA	NA	NA	NA	No	OK	AA	NA	10	0	M	L	NA	NA	Yes	OK	NA	NA	NA	NA	NA	NA	NA	NA	No	DP<10	NA	NA	NA	NA	NA	NA	NA	NA	No	DP<10;GQ<30
synonymous_variant	ENSGALG00000019514	CNDP2	2	91854283	rs736500124	G	A	AA	GG	AG	71	82	0.464052	P	F	0.418921	0.953629	No	OK	AG	59	91	0.393333	P	F	0.0111216	0.237893	No	OK	AG	89	103	0.463542	P	F	0.348171	0.922608	No	OK	AG	44	69	0.389381	P	F	0.023534	0.414892	No	OK
synonymous_variant	ENSGALG00000019514	CNDP2	2	91855590	rs732598660	C	G	GG	CC	CG	43	70	0.380531	P	F	0.0140875	0.282952	No	OK	CG	48	68	0.413793	P	F	0.0772623	0.596534	No	OK	CG	67	86	0.437908	P	F	0.145366	0.711819	No	OK	CG	34	64	0.346939	P	F	0.00318868	0.148532	No	OK
synonymous_variant	ENSGALG00000019514	CNDP2	2	91856254	rs10726806	G	A	GG	AA	AG	49	47	0.510417	P	F	0.918778	1	No	OK	AG	61	40	0.60396	P	F	0.0460441	0.502437	No	OK	AG	112	85	0.568528	P	F	0.063691	0.543201	No	OK	AG	66	35	0.653465	P	F	0.00265379	0.131001	No	OK
synonymous_variant	ENSGALG00000019514	CNDP2	2	91862044	rs317147834	G	A	GG	AA	AG	42	45	0.482759	M	L	0.830373	1	No	OK	AG	42	28	0.6	P	F	0.119609	0.666251	No	OK	AG	69	48	0.589744	P	F	0.0639959	0.543201	No	OK	AG	42	22	0.65625	P	F	0.0168582	0.356595	No	OK
synonymous_variant	ENSGALG00000019514	CNDP2	2	91865160	rs315300487	A	G	GG	AA	AG	23	33	0.410714	P	F	0.228806	0.829868	No	OK	AG	16	36	0.307692	P	F	0.00778744	0.188255	No	OK	AG	25	57	0.304878	P	F	0.000534721	0.0335101	Yes	OK	AG	37	52	0.41573	P	F	0.137368	0.759755	No	OK
downstream_gene_variant	ENSGALG00000013890	MC5R	2	96440407	rs738103244	C	T	TT	CC	CT	8	13	0.380952	P	F	0.38331	0.933784	No	OK	CT	11	28	0.282051	P	F	0.0094753	0.214215	No	OK	CT	54	47	0.534653	M	L	0.550709	1	No	OK	CT	26	14	0.65	M	L	0.0806905	0.665958	No	OK
downstream_gene_variant	ENSGALG00000013890	MC5R	2	96440458	rs735646109	A	G	GG	AA	AG	6	12	0.333333	P	F	0.237885	0.838485	No	OK	AG	9	21	0.3	P	F	0.0427739	0.480042	No	OK	AG	29	44	0.39726	P	F	0.100644	0.644944	No	OK	AG	8	11	0.421053	P	F	0.647606	1	No	OK
downstream_gene_variant	ENSGALG00000013890	MC5R	2	96440583	rs736688479	G	A	GG	AA	AG	10	8	0.555556	P	F	0.814529	1	No	OK	AG	21	11	0.65625	P	F	0.110184	0.652312	No	OK	AG	31	28	0.525424	P	F	0.794844	1	No	OK	AG	7	6	0.538462	P	F	0.790527	1	No	OK
downstream_gene_variant	ENSGALG00000013890	MC5R	2	96440619	rs315030599	T	C	CC	TT	CT	5	8	0.384615	P	F	0.581055	1	No	OK	CT	6	22	0.214286	P	F	0.00371917	0.118796	No	OK	CT	24	53	0.311688	P	F	0.00126323	0.0626536	Yes	OK	CT	6	7	0.461538	P	F	1	1	No	OK
synonymous_variant	ENSGALG00000013853	ENSGALG00000013853	2	97108583	rs736668637	T	C	TT	CC	CT	46	33	0.582278	P	F	0.176611	0.776686	No	OK	CT	35	28	0.555556	P	F	0.449963	0.990315	No	OK	CT	94	47	0.666667	P	F	9.33449e-05	0.00872876	Yes	OK	CT	31	21	0.596154	P	F	0.211609	0.859455	No	OK
synonymous_variant	ENSGALG00000013853	ENSGALG00000013853	2	97108622	rs733399759	C	T	CC	TT	CT	57	57	0.5	M	L	1	1	No	OK	CT	39	34	0.534247	P	F	0.639973	1	No	OK	CT	99	55	0.642857	P	F	0.000489793	0.0322476	Yes	OK	CT	33	36	0.478261	M	L	0.809949	1	No	OK
downstream_gene_variant	ENSGALG00000027737	CIDEA	2	97143881	rs29006941	G	A	AA	GG	AG	76	113	0.402116	P	F	0.00865312	0.217686	No	OK	AG	76	134	0.361905	P	F	7.60288e-05	0.00740721	Yes	OK	AG	80	175	0.313725	P	F	2.60616e-09	1.0937e-06	Yes	OK	AG	69	100	0.408284	P	F	0.020741	0.391703	No	OK
3_prime_UTR_variant	ENSGALG00000027737	CIDEA	2	97145109	.	T	G	TT	GG	GT	126	74	0.63	P	F	0.000289275	0.0221095	Yes	OK	GT	118	95	0.553991	P	F	0.131512	0.710256	No	OK	GT	175	92	0.655431	P	F	4.24671e-07	0.000108864	Yes	OK	GT	134	74	0.644231	P	F	3.83029e-05	0.00621666	Yes	OK
3_prime_UTR_variant	ENSGALG00000027737	CIDEA	2	97145283	rs314200847	T	C	TT	CC	CT	79	82	0.490683	M	L	0.874818	1	No	OK	CT	90	72	0.555556	P	F	0.18149	0.781602	No	OK	CT	134	101	0.570213	P	F	0.0366224	0.438043	No	OK	CT	79	55	0.589552	P	F	0.0465282	0.563724	No	OK
3_prime_UTR_variant	ENSGALG00000027737	CIDEA	2	97145294	rs312938129	G	A	AA	GG	AG	75	76	0.496689	P	F	1	1	No	OK	AG	67	84	0.443709	P	F	0.192726	0.800225	No	OK	AG	89	135	0.397321	P	F	0.00256291	0.0980905	Yes	OK	AG	58	77	0.42963	P	F	0.121014	0.724408	No	OK
3_prime_UTR_variant	ENSGALG00000027737	CIDEA	2	97145402	rs736941408	T	A	TT	AA	AT	89	64	0.581699	P	F	0.0519889	0.525913	No	OK	AT	94	74	0.559524	P	F	0.142453	0.710256	No	OK	AT	136	110	0.552846	P	F	0.110763	0.657961	No	OK	AT	82	58	0.585714	P	F	0.0515236	0.580245	No	OK
3_prime_UTR_variant	ENSGALG00000027737	CIDEA	2	97145963	rs80722536	C	T	TT	CC	CT	64	79	0.447552	P	F	0.241604	0.849524	No	OK	CT	69	97	0.415663	P	F	0.035799	0.437002	No	OK	CT	92	123	0.427907	P	F	0.0405087	0.46088	No	OK	CT	61	60	0.504132	M	L	0.927911	1	No	OK
3_prime_UTR_variant	ENSGALG00000027737	CIDEA	2	97146169	rs80646257	T	C	TT	CC	CT	76	82	0.481013	M	L	0.690925	1	No	OK	CT	99	61	0.61875	P	F	0.00331573	0.110745	No	OK	CT	135	102	0.56962	P	F	0.0374281	0.446439	No	OK	CT	88	78	0.53012	P	F	0.484957	1	No	OK
3_prime_UTR_variant	ENSGALG00000027737	CIDEA	2	97146634	rs80661452	C	T	CC	TT	CT	86	74	0.5375	P	F	0.384567	0.933784	No	OK	CT	85	67	0.559211	P	F	0.167722	0.761459	No	OK	CT	135	69	0.661765	P	F	4.45436e-06	0.000716278	Yes	OK	CT	88	58	0.60274	P	F	0.0160989	0.350478	No	OK
3_prime_UTR_variant	ENSGALG00000027737	CIDEA	2	97146635	rs80670126	A	T	AA	TT	AT	85	83	0.505952	P	F	0.938533	1	No	OK	AT	85	72	0.541401	P	F	0.338235	0.918552	No	OK	AT	135	76	0.63981	P	F	5.89143e-05	0.00591067	Yes	OK	AT	88	60	0.594595	P	F	0.0261253	0.439666	No	OK
3_prime_UTR_variant	ENSGALG00000027737	CIDEA	2	97147381	rs739661655	C	A	AA	CC	AC	75	108	0.409836	P	F	0.0177636	0.329549	No	OK	AC	88	104	0.458333	P	F	0.278982	0.892049	No	OK	AC	101	139	0.420833	P	F	0.0167444	0.302434	No	OK	AC	79	75	0.512987	M	L	0.809073	1	No	OK
synonymous_variant	ENSGALG00000027737	CIDEA	2	97147733	rs735369721	A	G	GG	AA	AG	87	159	0.353659	P	F	5.17355e-06	0.000967453	Yes	OK	AG	88	133	0.39819	P	F	0.00299214	0.102591	No	OK	AG	107	151	0.414729	P	F	0.00730857	0.194812	No	OK	AG	104	167	0.383764	P	F	0.0001557	0.0183233	Yes	OK
synonymous_variant	ENSGALG00000027737	CIDEA	2	97150771	rs10729511	A	G	AA	GG	AG	162	123	0.568421	P	F	0.0242202	0.378146	No	OK	AG	202	136	0.597633	P	F	0.000391581	0.0249625	Yes	OK	AG	184	114	0.61745	P	F	5.96641e-05	0.00596849	Yes	OK	AG	126	138	0.477273	M	L	0.498478	1	No	OK
downstream_gene_variant	ENSGALG00000013932	NAPG	2	97930141	rs736246519	T	G	GG	TT	GT	7	6	0.538462	M	L	0.790527	1	No	OK	GT	17	11	0.607143	M	L	0.344928	0.918552	No	OK	GT	26	7	0.787879	M	L	0.00131873	0.0638257	Yes	OK	GT	9	5	0.642857	M	L	0.42395	0.974825	No	OK
downstream_gene_variant	ENSGALG00000014142	VAPA	2	98225672	rs29005466	A	T	AA	TT	AT	59	34	0.634409	P	F	0.0124006	0.268391	No	OK	AT	41	42	0.493976	M	L	1	1	No	OK	AT	93	66	0.584906	P	F	0.038878	0.452595	No	OK	AT	65	39	0.625	P	F	0.0138362	0.323774	No	OK
synonymous_variant	ENSGALG00000014142	VAPA	2	98229453	rs10722486	A	G	AA	GG	AG	42	42	0.5	M	L	1	1	No	OK	AG	39	39	0.5	M	L	1	1	No	OK	AG	101	83	0.548913	P	F	0.209996	0.815102	No	OK	AG	46	49	0.484211	M	L	0.837556	1	No	OK
synonymous_variant	ENSGALG00000014310	NDUFV2	2	98529126	rs732770071	T	C	TT	CC	CT	151	216	0.411444	M	L	0.00081231	0.0465006	Yes	OK	CT	154	236	0.394872	M	L	3.86035e-05	0.0044494	Yes	OK	CT	168	195	0.46281	M	L	0.17228	0.768835	No	OK	CT	141	190	0.425982	M	L	0.00823434	0.246117	No	OK
synonymous_variant	ENSGALG00000014854	MYL12A	2	100545252	rs739488501	C	G	GG	CC	CG	85	50	0.62963	M	L	0.00327968	0.116302	No	OK	CG	51	32	0.614458	M	L	0.0475249	0.511514	No	OK	CG	89	42	0.679389	M	L	4.9153e-05	0.00510308	Yes	OK	CG	52	20	0.722222	M	L	0.000207716	0.0231006	Yes	OK
intron_variant	ENSGALG00000014847	MYOM1	2	100641763	.	C	T	TT	CC	CT	32	86	0.271186	P	F	6.90473e-07	0.000184455	Yes	OK	CT	61	144	0.297561	P	F	6.40493e-09	3.44505e-06	Yes	OK	CT	67	142	0.320574	P	F	2.30845e-07	6.15801e-05	Yes	OK	CT	47	71	0.398305	P	F	0.0337882	0.486365	No	OK
intron_variant	ENSGALG00000014847	MYOM1	2	100642081	.	T	C	CC	TT	CT	20	29	0.408163	P	F	0.25287	0.864321	No	OK	CT	27	86	0.238938	P	F	2.34061e-08	9.90655e-06	Yes	OK	CT	32	77	0.293578	P	F	1.93805e-05	0.00248851	Yes	OK	CT	13	26	0.333333	P	F	0.0532519	0.584126	No	OK
downstream_gene_variant	ENSGALG00000014836	LPIN2	2	100690910	rs312357437	G	C	GG	CC	CG	15	12	0.555556	P	F	0.701108	1	No	OK	CG	10	14	0.416667	M	L	0.541256	1	No	OK	CG	36	21	0.631579	P	F	0.0627367	0.543201	No	OK	CG	25	14	0.641026	P	F	0.108129	0.704301	No	OK
downstream_gene_variant	ENSGALG00000014836	LPIN2	2	100691407	rs739428333	G	A	AA	GG	AG	6	12	0.333333	P	F	0.237885	0.838485	No	OK	AG	6	16	0.272727	P	F	0.0524788	0.524951	No	OK	AG	11	24	0.314286	P	F	0.0409596	0.46088	No	OK	AG	13	15	0.464286	P	F	0.850554	1	No	OK
downstream_gene_variant	ENSGALG00000014836	LPIN2	2	100692326	rs741094929	A	C	CC	AA	AC	14	24	0.368421	P	F	0.143307	0.718959	No	OK	AC	7	23	0.233333	P	F	0.00522288	0.14688	No	OK	AC	36	34	0.514286	M	L	0.904975	1	No	OK	AC	12	30	0.285714	P	F	0.0079159	0.242242	No	OK
downstream_gene_variant	ENSGALG00000014815	EMILIN2	2	100696078	rs739841772	A	C	AA	CC	NA	NA	NA	NA	NA	NA	NA	NA	No	DP<10	NA	NA	NA	NA	NA	NA	NA	NA	No	DP<10;GQ<30	AC	3	12	0.2	M	L	0.0351562	0.429977	No	OK	NA	NA	NA	NA	NA	NA	NA	NA	No	DP<10;GQ<30
downstream_gene_variant	ENSGALG00000014815	EMILIN2	2	100696149	rs80770336	G	A	GG	AA	AA	NA	10	0	M	L	NA	NA	Yes	OK	NA	NA	NA	NA	NA	NA	NA	NA	No	DP<10	AG	3	9	0.25	M	L	0.145996	0.711819	No	OK	NA	NA	NA	NA	NA	NA	NA	NA	No	DP<10
downstream_gene_variant	ENSGALG00000014815	EMILIN2	2	100696836	rs737755997	A	G	AA	GG	AG	2	10	0.166667	M	L	0.0385742	0.455007	No	OK	AG	6	4	0.6	P	F	0.753906	1	No	OK	AG	13	14	0.481481	M	L	1	1	No	OK	NA	NA	NA	NA	NA	NA	NA	NA	No	DP<10;GQ<30
downstream_gene_variant	ENSGALG00000014815	EMILIN2	2	100697074	rs735448046	T	A	TT	AA	NA	NA	NA	NA	NA	NA	NA	NA	No	DP<10;GQ<30	AT	6	6	0.5	M	L	1	1	No	OK	AT	3	18	0.142857	M	L	0.00148964	0.069366	Yes	OK	NA	NA	NA	NA	NA	NA	NA	NA	No	DP<10;GQ<30
synonymous_variant	ENSGALG00000014815	EMILIN2	2	100712458	rs314352548	T	C	TT	CC	CT	24	6	0.8	P	F	0.00143091	0.0682601	Yes	OK	CT	7	10	0.411765	M	L	0.629059	1	No	OK	CT	21	19	0.525	P	F	0.874629	1	No	OK	CT	13	11	0.541667	P	F	0.83882	1	No	OK
synonymous_variant	ENSGALG00000014860	YES1	2	101591193	rs16083368	C	T	TT	CC	CT	41	39	0.5125	M	L	0.911072	1	No	OK	CT	31	29	0.516667	M	L	0.897422	1	No	OK	CT	57	96	0.372549	P	F	0.0020249	0.0850804	Yes	OK	CT	30	29	0.508475	M	L	0.897422	1	No	OK
synonymous_variant	ENSGALG00000014897	TYMS	2	101606980	rs29008115	T	C	CC	TT	CT	14	37	0.27451	P	F	0.0017692	0.0776619	Yes	OK	CT	31	24	0.563636	M	L	0.418754	0.962998	No	OK	CT	29	27	0.517857	M	L	0.893853	1	No	OK	CT	22	20	0.52381	M	L	0.877614	1	No	OK
intron_variant	ENSGALG00000014910	COLEC12	2	101692734	rs316650574	G	A	AA	GG	NA	NA	NA	NA	NA	NA	NA	NA	No	DP<10;GQ<30	NA	NA	NA	NA	NA	NA	NA	NA	No	DP<10;GQ<30	NA	NA	NA	NA	NA	NA	NA	NA	No	DP<10;GQ<30	NA	NA	NA	NA	NA	NA	NA	NA	No	DP<10;GQ<30
downstream_gene_variant	ENSGALG00000014910	COLEC12	2	101770194	rs317855033	T	C	TT	CC	CT	14	29	0.325581	M	L	0.0315395	0.426675	No	OK	CT	15	21	0.416667	M	L	0.405032	0.959017	No	OK	CT	33	51	0.392857	M	L	0.0629723	0.543201	No	OK	CT	8	23	0.258065	M	L	0.0106738	0.286762	No	OK
synonymous_variant	ENSGALG00000014935	GREB1L	2	102031141	rs312795341	T	A	AA	TT	AT	9	9	0.5	M	L	1	1	No	OK	AT	7	19	0.269231	P	F	0.0289593	0.404261	No	OK	AT	13	25	0.342105	P	F	0.0729514	0.577502	No	OK	AT	30	20	0.6	M	L	0.202639	0.859455	No	OK
intron_variant	ENSGALG00000014935	GREB1L	2	102064287	.	T	C	TT	CC	CC	NA	10	0	M	L	NA	NA	Yes	OK	NA	NA	NA	NA	NA	NA	NA	NA	No	DP<10;GQ<30	NA	NA	NA	NA	NA	NA	NA	NA	No	DP<10;GQ<30	NA	NA	NA	NA	NA	NA	NA	NA	No	DP<10
synonymous_variant	ENSGALG00000014936	ESCO1	2	102096123	.	T	A	TT	AA	NA	NA	NA	NA	NA	NA	NA	NA	No	DP<10;GQ<30	AT	2	9	0.181818	M	L	0.0654297	0.547041	No	OK	AT	7	16	0.304348	M	L	0.0931396	0.626857	No	OK	NA	NA	NA	NA	NA	NA	NA	NA	No	DP<10
downstream_gene_variant	ENSGALG00000014976	GATA6	2	102316302	rs732245992	A	T	TT	AA	AT	42	23	0.646154	M	L	0.024812	0.382615	No	OK	AT	36	26	0.580645	M	L	0.252854	0.86204	No	OK	AT	68	22	0.755556	M	L	1.24926e-06	0.000265367	Yes	OK	AT	45	23	0.661765	M	L	0.0103377	0.286762	No	OK
intergenic_region	ENSGALG00000014998-ENSGALG00000015004	CABLES1-RIOK3	2	102663368	rs731654906	G	T	TT	GG	GT	47	32	0.594937	M	L	0.11466	0.67446	No	OK	GT	28	61	0.314607	P	F	0.000610259	0.0340295	Yes	OK	GT	38	34	0.527778	M	L	0.723948	1	No	OK	GT	32	30	0.516129	M	L	0.899076	1	No	OK
3_prime_UTR_variant	ENSGALG00000015004	RIOK3	2	102692500	rs3137197	G	A	AA	GG	AG	31	31	0.5	M	L	1	1	No	OK	AG	23	54	0.298701	P	F	0.00053878	0.0309805	Yes	OK	AG	52	57	0.477064	P	F	0.701811	1	No	OK	AG	40	31	0.56338	M	L	0.342471	0.937715	No	OK
3_prime_UTR_variant	ENSGALG00000015004	RIOK3	2	102693038	rs10730103	G	A	AA	GG	AG	14	29	0.325581	P	F	0.0315395	0.426675	No	OK	AG	17	29	0.369565	P	F	0.103805	0.652312	No	OK	AG	44	41	0.517647	M	L	0.828423	1	No	OK	AG	20	33	0.377358	P	F	0.0983706	0.696119	No	OK
3_prime_UTR_variant	ENSGALG00000015004	RIOK3	2	102693053	rs736676012	G	A	AA	GG	AG	19	25	0.431818	P	F	0.451381	0.981422	No	OK	AG	17	32	0.346939	P	F	0.0443842	0.486173	No	OK	AG	51	41	0.554348	M	L	0.348141	0.922608	No	OK	AG	27	38	0.415385	P	F	0.214539	0.859455	No	OK
3_prime_UTR_variant	ENSGALG00000015004	RIOK3	2	102693163	rs316057039	T	C	CC	TT	CT	32	48	0.4	P	F	0.0929119	0.638926	No	OK	CT	27	55	0.329268	P	F	0.00264249	0.0941019	Yes	OK	CT	57	65	0.467213	P	F	0.526416	1	No	OK	CT	44	67	0.396396	P	F	0.0363065	0.49416	No	OK
3_prime_UTR_variant	ENSGALG00000015004	RIOK3	2	102693439	rs313044995	G	C	CC	GG	CG	22	35	0.385965	P	F	0.111161	0.669545	No	OK	CG	25	47	0.347222	P	F	0.0127746	0.253703	No	OK	CG	28	54	0.341463	P	F	0.00543592	0.163372	No	OK	CG	17	36	0.320755	P	F	0.0126603	0.307947	No	OK
synonymous_variant	ENSGALG00000015030	NPC1	2	102725318	rs312502827	G	A	AA	GG	AG	26	27	0.490566	P	F	1	1	No	OK	AG	8	15	0.347826	P	F	0.21004	0.824549	No	OK	AG	25	35	0.416667	P	F	0.245061	0.844655	No	OK	AG	14	20	0.411765	P	F	0.391528	0.958836	No	OK
synonymous_variant	ENSGALG00000015143	TTR	2	105829285	rs15139306	T	C	TT	CC	CT	86	79	0.521212	P	F	0.640562	1	No	OK	CT	87	73	0.54375	P	F	0.30406	0.91356	No	OK	CT	87	65	0.572368	P	F	0.0881746	0.626857	No	OK	CT	104	68	0.604651	P	F	0.00743387	0.235588	No	OK
intron_variant	ENSGALG00000015143	TTR	2	105830356	rs315324537	C	T	TT	CC	CT	4	14	0.222222	P	F	0.0308838	0.422581	No	OK	CT	4	14	0.222222	P	F	0.0308838	0.413782	No	OK	NA	NA	NA	NA	NA	NA	NA	NA	No	DP<10	CT	3	12	0.2	P	F	0.0351562	0.486365	No	OK
intron_variant	ENSGALG00000015143	TTR	2	105830618	rs738648247	T	G	TT	GG	GT	20	4	0.833333	P	F	0.00154388	0.0698841	Yes	OK	GT	9	9	0.5	M	L	1	1	No	OK	GT	13	9	0.590909	P	F	0.523467	1	No	OK	GT	8	8	0.5	M	L	1	1	No	OK
3_prime_UTR_variant	ENSGALG00000015143	TTR	2	105831716	rs10721768	T	C	CC	TT	CT	82	102	0.445652	P	F	0.161122	0.763168	No	OK	CT	89	94	0.486339	P	F	0.767563	1	No	OK	CT	96	89	0.518919	M	L	0.659237	1	No	OK	CT	81	91	0.47093	P	F	0.492672	1	No	OK
synonymous_variant	ENSGALG00000015157	TRAPPC8	2	105998265	rs312900632	C	T	CC	TT	CT	7	5	0.583333	P	F	0.774414	1	No	OK	NA	NA	NA	NA	NA	NA	NA	NA	No	GQ<30	CT	8	18	0.307692	M	L	0.0755187	0.585917	No	OK	CT	6	9	0.4	M	L	0.607239	1	No	OK
3_prime_UTR_variant	ENSGALG00000015215	MAPRE2	2	107345400	rs317563292	C	T	TT	CC	CT	35	12	0.744681	M	L	0.00108854	0.0563349	Yes	OK	CT	18	9	0.666667	M	L	0.122078	0.670598	No	OK	CT	40	20	0.666667	M	L	0.0134893	0.267449	No	OK	CT	15	17	0.46875	P	F	0.86005	1	No	OK
intergenic_region	ENSGALG00000015220-ENSGALG00000015226	ENSGALG00000015220-SPIDR	2	107546635	rs315131312	G	A	GG	AA	AG	12	20	0.375	M	L	0.215327	0.829868	No	OK	AG	4	11	0.266667	M	L	0.118469	0.663191	No	OK	AG	6	12	0.333333	M	L	0.237885	0.829727	No	OK	AG	7	17	0.291667	M	L	0.0639147	0.605133	No	OK
missense_variant	ENSGALG00000015226	SPIDR	2	107592888	rs314168809	T	C	CC	TT	CT	40	23	0.634921	M	L	0.0429565	0.477448	No	OK	CT	31	16	0.659574	M	L	0.0399861	0.470109	No	OK	CT	35	21	0.625	M	L	0.0814268	0.599128	No	OK	CT	16	21	0.432432	P	F	0.511376	1	No	OK
3_prime_UTR_variant	ENSGALG00000012914	PRKDC	2	107611048	rs738228195	A	G	GG	AA	NA	NA	NA	NA	NA	NA	NA	NA	No	DP<10	AG	8	7	0.533333	M	L	0.803619	1	No	OK	AG	12	9	0.571429	M	L	0.663624	1	No	OK	AG	3	11	0.214286	P	F	0.057373	0.596254	No	OK
3_prime_UTR_variant	ENSGALG00000012914	PRKDC	2	107611071	.	A	T	TT	AA	NA	NA	NA	NA	NA	NA	NA	NA	No	DP<10	AT	8	7	0.533333	M	L	0.803619	1	No	OK	AT	12	12	0.5	M	L	1	1	No	OK	AT	4	11	0.266667	P	F	0.118469	0.717021	No	OK
3_prime_UTR_variant	ENSGALG00000024487	C8orf22	2	108191823	rs312650140	C	T	CC	TT	CT	160	81	0.6639	P	F	4.01536e-07	0.000119266	Yes	OK	CT	156	101	0.607004	P	F	0.000725094	0.0390824	Yes	OK	CT	172	122	0.585034	P	F	0.00418856	0.139262	No	OK	CT	143	78	0.647059	P	F	1.46112e-05	0.00284662	Yes	OK
3_prime_UTR_variant	ENSGALG00000024487	C8orf22	2	108191863	rs317546231	C	T	CC	TT	CT	133	73	0.645631	P	F	3.50379e-05	0.00448773	Yes	OK	CT	161	92	0.636364	P	F	1.70713e-05	0.00247611	Yes	OK	CT	179	89	0.66791	P	F	4.0916e-08	1.31589e-05	Yes	OK	CT	125	55	0.694444	P	F	1.91882e-07	8.12942e-05	Yes	OK
3_prime_UTR_variant	ENSGALG00000024487	C8orf22	2	108191978	rs80734501	G	C	GG	CC	CG	150	93	0.617284	P	F	0.000309333	0.0231207	Yes	OK	CG	164	100	0.621212	P	F	9.82304e-05	0.00904905	Yes	OK	CG	198	109	0.644951	P	F	4.27078e-07	0.000108864	Yes	OK	CG	134	76	0.638095	P	F	7.60288e-05	0.0102187	Yes	OK
3_prime_UTR_variant	ENSGALG00000024487	C8orf22	2	108192031	.	T	C	CC	TT	CT	117	129	0.47561	P	F	0.483171	1	No	OK	CT	125	158	0.441696	P	F	0.0569527	0.537566	No	OK	CT	119	181	0.396667	P	F	0.000410621	0.0278156	Yes	OK	CT	105	135	0.4375	P	F	0.060989	0.605133	No	OK
3_prime_UTR_variant	ENSGALG00000024487	C8orf22	2	108192162	rs739236674	A	G	AA	GG	AG	141	119	0.542308	P	F	0.192693	0.799132	No	OK	AG	139	130	0.516729	P	F	0.625796	1	No	OK	AG	165	129	0.561224	P	F	0.0410444	0.46088	No	OK	AG	110	110	0.5	M	L	1	1	No	OK
3_prime_UTR_variant	ENSGALG00000024487	C8orf22	2	108192247	rs80727916	T	C	TT	CC	CT	121	136	0.470817	M	L	0.382539	0.933784	No	OK	CT	174	136	0.56129	P	F	0.0354311	0.435977	No	OK	CT	167	162	0.507599	P	F	0.825502	1	No	OK	CT	124	125	0.497992	M	L	1	1	No	OK
3_prime_UTR_variant	ENSGALG00000024487	C8orf22	2	108192256	rs80618723	C	T	TT	CC	CT	123	131	0.484252	P	F	0.660588	1	No	OK	CT	123	176	0.411371	P	F	0.00257783	0.0929224	Yes	OK	CT	153	170	0.473684	P	F	0.37335	0.937289	No	OK	CT	116	131	0.469636	P	F	0.373071	0.954434	No	OK
3_prime_UTR_variant	ENSGALG00000024487	C8orf22	2	108192371	rs80621109	C	T	CC	TT	CT	142	118	0.546154	P	F	0.153617	0.734975	No	OK	CT	164	125	0.567474	P	F	0.0252286	0.371776	No	OK	CT	164	162	0.503067	P	F	0.955843	1	No	OK	CT	130	108	0.546218	P	F	0.173314	0.820993	No	OK
3_prime_UTR_variant	ENSGALG00000024487	C8orf22	2	108192504	rs732303310	G	A	AA	GG	AG	115	159	0.419708	P	F	0.00925994	0.228847	No	OK	AG	132	163	0.447458	P	F	0.0805192	0.601714	No	OK	AG	154	168	0.478261	P	F	0.468838	0.999854	No	OK	AG	109	140	0.437751	P	F	0.0570611	0.596254	No	OK
3_prime_UTR_variant	ENSGALG00000024487	C8orf22	2	108192898	rs80671993	G	A	GG	AA	AG	159	105	0.602273	P	F	0.00106791	0.0557819	Yes	OK	AG	190	115	0.622951	P	F	2.06924e-05	0.00288776	Yes	OK	AG	198	125	0.613003	P	F	5.76991e-05	0.00580568	Yes	OK	AG	149	83	0.642241	P	F	1.74993e-05	0.00322119	Yes	OK
downstream_gene_variant	ENSGALG00000015476	CLVS1	2	112980304	rs316963482	T	A	AA	TT	AT	13	11	0.541667	M	L	0.83882	1	No	OK	AT	23	18	0.560976	M	L	0.532709	1	No	OK	AT	32	10	0.761905	M	L	0.000940674	0.0507374	Yes	OK	AT	26	11	0.702703	M	L	0.0200739	0.385461	No	OK
downstream_gene_variant	ENSGALG00000015476	CLVS1	2	112980375	rs736119389	G	C	CC	GG	CG	20	10	0.666667	M	L	0.0987371	0.649497	No	OK	CG	17	13	0.566667	M	L	0.584665	1	No	OK	CG	45	11	0.803571	M	L	5.37832e-06	0.000841267	Yes	OK	CG	21	10	0.677419	M	L	0.0707555	0.641269	No	OK
downstream_gene_variant	ENSGALG00000015476	CLVS1	2	112980576	rs733104734	T	C	CC	TT	CT	22	13	0.628571	M	L	0.175465	0.776686	No	OK	CT	27	7	0.794118	M	L	0.000821395	0.0429287	Yes	OK	CT	47	20	0.701493	M	L	0.00130717	0.0638047	Yes	OK	CT	25	8	0.757576	M	L	0.00455138	0.177086	No	OK
downstream_gene_variant	ENSGALG00000015476	CLVS1	2	112980641	rs29006236	C	A	AA	CC	AC	14	12	0.538462	M	L	0.845019	1	No	OK	AC	22	8	0.733333	M	L	0.0161248	0.29442	No	OK	AC	35	15	0.7	M	L	0.00660045	0.183164	No	OK	AC	12	11	0.521739	M	L	0.83882	1	No	OK
downstream_gene_variant	ENSGALG00000015476	CLVS1	2	112981250	rs731514565	T	G	GG	TT	GT	20	13	0.606061	M	L	0.296206	0.906569	No	OK	GT	10	8	0.555556	M	L	0.814529	1	No	OK	GT	32	15	0.680851	M	L	0.0186238	0.324096	No	OK	GT	31	14	0.688889	M	L	0.0160944	0.350478	No	OK
downstream_gene_variant	ENSGALG00000015476	CLVS1	2	112982016	rs737596846	C	T	TT	CC	CT	13	6	0.684211	M	L	0.167068	0.763872	No	OK	CT	15	7	0.681818	M	L	0.133801	0.710256	No	OK	CT	29	15	0.659091	M	L	0.0487668	0.499297	No	OK	CC	25	NA	0.961538	M	L	NA	NA	Yes	OK
downstream_gene_variant	ENSGALG00000015476	CLVS1	2	112982153	rs313822489	T	C	CC	TT	CT	15	7	0.681818	M	L	0.133801	0.718959	No	OK	CT	14	5	0.736842	M	L	0.0635681	0.547041	No	OK	CT	29	19	0.604167	M	L	0.193413	0.797378	No	OK	CT	15	11	0.576923	M	L	0.557197	1	No	OK
downstream_gene_variant	ENSGALG00000015476	CLVS1	2	112982394	rs313851669	C	T	TT	CC	CT	15	5	0.75	M	L	0.0413895	0.470506	No	OK	CT	19	13	0.59375	M	L	0.377086	0.939861	No	OK	CT	28	13	0.682927	M	L	0.0275332	0.390066	No	OK	CT	20	7	0.740741	M	L	0.0191573	0.379819	No	OK
downstream_gene_variant	ENSGALG00000015476	CLVS1	2	112982417	rs317097451	G	C	CC	GG	CG	8	3	0.727273	M	L	0.226562	0.829868	No	OK	CG	10	7	0.588235	M	L	0.629059	1	No	OK	CG	21	8	0.724138	M	L	0.0241195	0.362605	No	OK	CG	9	4	0.692308	M	L	0.266846	0.889741	No	OK
downstream_gene_variant	ENSGALG00000015476	CLVS1	2	112982587	rs318132457	A	G	GG	AA	AG	16	12	0.571429	M	L	0.571588	1	No	OK	AG	8	3	0.727273	M	L	0.226562	0.832162	No	OK	AG	34	22	0.607143	M	L	0.140895	0.711819	No	OK	AG	16	5	0.761905	M	L	0.0266037	0.440496	No	OK
downstream_gene_variant	ENSGALG00000015476	CLVS1	2	112982703	rs312516623	T	C	CC	TT	CT	14	10	0.583333	M	L	0.541256	1	No	OK	CT	11	3	0.785714	M	L	0.057373	0.537566	No	OK	CT	20	11	0.645161	M	L	0.149613	0.720066	No	OK	CT	9	9	0.5	M	L	1	1	No	OK
intron_variant	ENSGALG00000015479	ASPH	2	112996375	rs739000699	A	G	GG	AA	NA	NA	NA	NA	NA	NA	NA	NA	No	DP<10;GQ<30	NA	NA	NA	NA	NA	NA	NA	NA	No	DP<10;GQ<30	NA	NA	NA	NA	NA	NA	NA	NA	No	DP<10;GQ<30	AA	12	NA	1	M	L	NA	NA	Yes	OK
intron_variant	ENSGALG00000015479	ASPH	2	112997052	rs316619231	C	T	TT	CC	CC	10	NA	1	M	L	NA	NA	Yes	OK	NA	NA	NA	NA	NA	NA	NA	NA	No	DP<10;GQ<30	NA	NA	NA	NA	NA	NA	NA	NA	No	DP<10;GQ<30	NA	NA	NA	NA	NA	NA	NA	NA	No	OK
synonymous_variant	ENSGALG00000015479	ASPH	2	113007951	rs734206449	G	A	GG	AA	AG	8	10	0.444444	M	L	0.814529	1	No	OK	AG	4	9	0.307692	M	L	0.266846	0.86204	No	OK	AG	17	25	0.404762	M	L	0.279956	0.883134	No	OK	AG	5	14	0.263158	M	L	0.0635681	0.605133	No	OK
synonymous_variant	ENSGALG00000015479	ASPH	2	113008029	rs741456214	G	C	CC	GG	CG	5	7	0.416667	P	F	0.774414	1	No	OK	CG	16	7	0.695652	M	L	0.0931396	0.627854	No	OK	CG	18	17	0.514286	M	L	0.867939	1	No	OK	CG	12	11	0.521739	M	L	0.83882	1	No	OK
synonymous_variant	ENSGALG00000015479	ASPH	2	113010044	rs313748548	G	C	CC	GG	CG	15	10	0.6	M	L	0.424356	0.953629	No	OK	CG	14	7	0.666667	M	L	0.189247	0.787683	No	OK	CG	33	15	0.6875	M	L	0.0132833	0.265296	No	OK	CG	19	4	0.826087	M	L	0.00259948	0.130309	No	OK
intron_variant	ENSGALG00000015479	ASPH	2	113029407	rs738435164	T	C	TT	CC	TT	85	NA	0.965909	P	F	NA	NA	Yes	OK	NA	NA	NA	NA	NA	NA	NA	NA	No	GQ<30	TT	101	NA	0.926606	P	F	NA	NA	Yes	OK	NA	NA	NA	NA	NA	NA	NA	NA	No	GQ<30
missense_variant	ENSGALG00000015479	ASPH	2	113033839	rs734326375	T	C	TT	CC	TT	44	NA	0.916667	P	F	NA	NA	Yes	OK	NA	NA	NA	NA	NA	NA	NA	NA	No	GQ<30	CT	65	15	0.8125	P	F	1.41147e-08	5.22273e-06	Yes	OK	NA	NA	NA	NA	NA	NA	NA	NA	No	GQ<30
downstream_gene_variant	ENSGALG00000015512	CYP7B1	2	114089972	rs316619989	T	C	CC	TT	CT	9	11	0.45	P	F	0.823803	1	No	OK	CT	10	20	0.333333	P	F	0.0987371	0.639447	No	OK	CT	15	25	0.375	P	F	0.15386	0.724746	No	OK	CT	5	14	0.263158	P	F	0.0635681	0.605133	No	OK
downstream_gene_variant	ENSGALG00000015512	CYP7B1	2	114089984	rs317936637	C	T	TT	CC	CT	10	11	0.47619	P	F	1	1	No	OK	CT	9	20	0.310345	P	F	0.0614283	0.547041	No	OK	CT	17	26	0.395349	P	F	0.222053	0.820437	No	OK	CT	4	15	0.210526	P	F	0.0192108	0.379819	No	OK
downstream_gene_variant	ENSGALG00000015512	CYP7B1	2	114091016	rs315867364	A	G	AA	GG	AG	12	7	0.631579	P	F	0.359283	0.929843	No	OK	AG	13	6	0.684211	P	F	0.167068	0.761459	No	OK	AG	40	20	0.666667	P	F	0.0134893	0.267449	No	OK	AG	15	6	0.714286	P	F	0.0783539	0.658898	No	OK
synonymous_variant	ENSGALG00000015512	CYP7B1	2	114093428	rs314817613	T	C	CC	TT	CT	7	20	0.259259	P	F	0.0191573	0.338057	No	OK	CT	8	10	0.444444	P	F	0.814529	1	No	OK	CT	23	35	0.396552	P	F	0.148006	0.717477	No	OK	CT	8	16	0.333333	P	F	0.15159	0.771122	No	OK
synonymous_variant	ENSGALG00000014185	ADHFE1	2	114788537	rs317393391	T	C	TT	CC	CT	198	146	0.575581	P	F	0.00588466	0.172103	No	OK	CT	175	150	0.538462	P	F	0.18301	0.78491	No	OK	CT	183	142	0.563077	P	F	0.026348	0.382409	No	OK	CT	115	97	0.542453	P	F	0.242916	0.878915	No	OK
upstream_gene_variant	ENSGALG00000027949	SNORD87	2	114982053	rs740517202	T	C	TT	CC	CC	NA	16	0	M	L	NA	NA	Yes	OK	CC	NA	15	0	M	L	NA	NA	Yes	OK	CC	NA	18	0	M	L	NA	NA	Yes	OK	NA	NA	NA	NA	NA	NA	NA	NA	No	GQ<30
upstream_gene_variant	ENSGALG00000027949	SNORD87	2	114982087	rs734955769	C	T	CC	TT	NA	NA	NA	NA	NA	NA	NA	NA	No	DP<10;GQ<30	NA	NA	NA	NA	NA	NA	NA	NA	No	DP<10;GQ<30	NA	NA	NA	NA	NA	NA	NA	NA	No	DP<10;GQ<30	NA	NA	NA	NA	NA	NA	NA	NA	No	GQ<30
synonymous_variant	ENSGALG00000015553	ARFGEF1	2	115085908	rs736127086	A	G	GG	AA	AG	14	7	0.666667	M	L	0.189247	0.788416	No	OK	AG	3	8	0.272727	P	F	0.226562	0.832162	No	OK	AG	15	7	0.681818	M	L	0.133801	0.707055	No	OK	AG	5	5	0.5	M	L	1	1	No	OK
intergenic_region	ENSGALG00000015607-ENSGALG00000015629	NCOA2-TRAM1	2	116436223	rs740026209	C	A	CC	AA	AC	5	15	0.25	M	L	0.0413895	0.470506	No	OK	AC	7	16	0.304348	M	L	0.0931396	0.627854	No	OK	AC	14	23	0.378378	M	L	0.187742	0.785169	No	OK	AC	12	15	0.444444	M	L	0.701108	1	No	OK
3_prime_UTR_variant	ENSGALG00000015629	TRAM1	2	116441598	rs10725018	C	T	TT	CC	CT	136	133	0.505576	M	L	0.902974	1	No	OK	CT	90	127	0.414747	P	F	0.0143433	0.274918	No	OK	CT	89	122	0.421801	P	F	0.0273597	0.389372	No	OK	CT	92	131	0.412556	P	F	0.0107745	0.289029	No	OK
3_prime_UTR_variant	ENSGALG00000027615	LACTB2	2	116459977	rs731197349	A	G	GG	AA	AG	3	7	0.3	P	F	0.34375	0.911383	No	OK	AG	9	11	0.45	P	F	0.823803	1	No	OK	AG	9	11	0.45	P	F	0.823803	1	No	OK	NA	NA	NA	NA	NA	NA	NA	NA	No	DP<10;GQ<30
3_prime_UTR_variant	ENSGALG00000027615	LACTB2	2	116460154	rs738135051	C	T	CC	TT	CT	18	16	0.529412	P	F	0.864166	1	No	OK	CT	43	27	0.614286	P	F	0.0722379	0.5877	No	OK	CT	37	24	0.606557	P	F	0.123731	0.680059	No	OK	CT	9	3	0.75	P	F	0.145996	0.759755	No	OK
synonymous_variant	ENSGALG00000027615	LACTB2	2	116463495	rs735041809	A	G	GG	AA	AG	23	26	0.469388	P	F	0.77545	1	No	OK	AG	35	39	0.472973	P	F	0.727547	1	No	OK	AG	43	50	0.462366	P	F	0.53406	1	No	OK	AG	20	21	0.487805	P	F	1	1	No	OK
3_prime_UTR_variant	ENSGALG00000015632	TRPA1	2	116997991	rs316455770	C	A	CC	AA	AC	10	3	0.769231	P	F	0.0922852	0.638926	No	OK	AC	6	7	0.461538	M	L	1	1	No	OK	AC	9	8	0.529412	P	F	0.814529	1	No	OK	AC	14	3	0.823529	P	F	0.0127258	0.307947	No	OK
3_prime_UTR_variant	ENSGALG00000015632	TRPA1	2	116998025	rs314637287	A	G	AA	GG	NA	NA	NA	NA	NA	NA	NA	NA	No	GQ<30	AG	19	9	0.678571	P	F	0.0871586	0.627854	No	OK	AG	17	11	0.607143	P	F	0.344928	0.916436	No	OK	AG	18	7	0.72	P	F	0.0432853	0.533885	No	OK
3_prime_UTR_variant	ENSGALG00000015632	TRPA1	2	116998109	rs317611076	C	T	CC	TT	CT	11	4	0.733333	P	F	0.118469	0.67446	No	OK	CT	14	10	0.583333	P	F	0.541256	1	No	OK	CT	14	12	0.538462	P	F	0.845019	1	No	OK	CT	30	15	0.666667	P	F	0.0356978	0.487375	No	OK
missense_variant	ENSGALG00000015632	TRPA1	2	117009326	rs317573918	C	A	CC	AA	AC	9	2	0.818182	P	F	0.0654297	0.553311	No	OK	AC	15	5	0.75	P	F	0.0413895	0.472016	No	OK	AC	12	8	0.6	P	F	0.503445	1	No	OK	AC	16	8	0.666667	P	F	0.15159	0.771122	No	OK
synonymous_variant	ENSGALG00000015632	TRPA1	2	117029741	rs312456807	C	T	TT	CC	NA	NA	NA	NA	NA	NA	NA	NA	No	DP<10;GQ<30	NA	NA	NA	NA	NA	NA	NA	NA	No	DP<10;GQ<30	CT	8	9	0.470588	P	F	1	1	No	OK	CT	7	17	0.291667	P	F	0.0639147	0.605133	No	OK
synonymous_variant	ENSGALG00000022800	KCNB2	2	117311245	rs738369338	C	T	CC	TT	CT	10	25	0.285714	M	L	0.0166738	0.316673	No	OK	CT	12	11	0.521739	P	F	0.83882	1	No	OK	CT	18	42	0.3	M	L	0.00267044	0.100104	No	OK	CT	13	17	0.433333	M	L	0.584665	1	No	OK
downstream_gene_variant	ENSGALG00000022800	KCNB2	2	117315857	rs16113876	G	A	AA	GG	AG	28	9	0.756757	M	L	0.00256321	0.0990379	Yes	OK	AG	19	13	0.59375	M	L	0.377086	0.939861	No	OK	AG	38	20	0.655172	M	L	0.024746	0.367369	No	OK	AG	21	15	0.583333	M	L	0.405032	0.974729	No	OK
downstream_gene_variant	ENSGALG00000022800	KCNB2	2	117317216	rs317292050	A	G	AA	GG	AG	9	16	0.36	M	L	0.229523	0.829868	No	OK	AG	12	11	0.521739	P	F	0.83882	1	No	OK	AG	28	24	0.538462	P	F	0.677809	1	No	OK	AG	4	24	0.142857	M	L	0.000179991	0.0206354	Yes	OK
intergenic_region	ENSGALG00000022800-ENSGALG00000015633	KCNB2-TERF1	2	117318679	rs312383601	A	C	AA	CC	AC	10	20	0.333333	M	L	0.0987371	0.649497	No	OK	AC	10	8	0.555556	P	F	0.814529	1	No	OK	AC	28	37	0.430769	M	L	0.321084	0.916436	No	OK	AC	14	15	0.482759	M	L	1	1	No	OK
intergenic_region	ENSGALG00000022800-ENSGALG00000015633	KCNB2-TERF1	2	117318689	rs314540188	C	T	CC	TT	CT	10	19	0.344828	M	L	0.136046	0.718959	No	OK	CT	11	8	0.578947	P	F	0.647606	1	No	OK	CT	25	38	0.396825	M	L	0.129918	0.704275	No	OK	CT	9	14	0.391304	M	L	0.404873	0.974729	No	OK
intron_variant	ENSGALG00000015644	STAU2	2	117583042	rs317204309	C	G	GG	CC	CG	14	20	0.411765	P	F	0.391528	0.935781	No	OK	CG	6	11	0.352941	P	F	0.332306	0.918552	No	OK	CG	25	16	0.609756	M	L	0.211024	0.815102	No	OK	CG	7	24	0.225806	P	F	0.00332689	0.151274	No	OK
3_prime_UTR_variant	ENSGALG00000015647	TMEM70	2	117738652	rs738696444	C	G	CC	GG	CG	47	24	0.661972	P	F	0.00855454	0.215593	No	OK	CG	50	40	0.555556	P	F	0.342833	0.918552	No	OK	CG	46	38	0.547619	P	F	0.445205	0.982054	No	OK	CG	46	36	0.560976	P	F	0.320293	0.937715	No	OK
synonymous_variant	ENSGALG00000015744	TPD52	2	120671272	rs734485479	A	G	GG	AA	AG	32	33	0.492308	P	F	1	1	No	OK	AG	52	34	0.604651	M	L	0.0661526	0.550944	No	OK	AG	44	30	0.594595	M	L	0.130178	0.705238	No	OK	AG	18	14	0.5625	M	L	0.596615	1	No	OK
synonymous_variant	ENSGALG00000015744	TPD52	2	120677545	rs794609314	G	T	GG	TT	GT	38	41	0.481013	M	L	0.822144	1	No	OK	GT	48	60	0.444444	M	L	0.289798	0.905374	No	OK	GT	31	63	0.329787	M	L	0.00126139	0.0626536	Yes	OK	GT	25	27	0.480769	M	L	0.889884	1	No	OK
synonymous_variant	ENSGALG00000015747	ZBTB10	2	120790598	rs316039254	G	A	GG	AA	AG	16	23	0.410256	M	L	0.336784	0.911383	No	OK	AG	4	19	0.173913	M	L	0.00259948	0.0929224	Yes	OK	AG	27	25	0.519231	P	F	0.889884	1	No	OK	AG	20	23	0.465116	M	L	0.760792	1	No	OK
synonymous_variant	ENSGALG00000027917	MRPL53	2	121139974	rs313235469	T	C	TT	CC	CT	10	22	0.3125	M	L	0.0501025	0.516682	No	OK	CT	34	49	0.409639	M	L	0.123853	0.678328	No	OK	CT	26	48	0.351351	M	L	0.01408	0.273115	No	OK	CT	12	21	0.363636	M	L	0.162756	0.808809	No	OK
3_prime_UTR_variant	ENSGALG00000027917	MRPL53	2	121140114	rs16120569	A	C	AA	CC	AC	21	19	0.525	P	F	0.874629	1	No	OK	AC	36	67	0.349515	M	L	0.00292919	0.101423	No	OK	AC	28	29	0.491228	M	L	1	1	No	OK	AC	13	18	0.419355	M	L	0.47313	1	No	OK
3_prime_UTR_variant	ENSGALG00000027917	MRPL53	2	121140172	rs735464168	T	C	CC	TT	CT	22	9	0.709677	M	L	0.0294494	0.419945	No	OK	CT	25	29	0.462963	P	F	0.683489	1	No	OK	CT	19	28	0.404255	P	F	0.24296	0.838844	No	OK	CT	19	11	0.633333	M	L	0.200488	0.859455	No	OK
splice_region_variant&synonymous_variant	ENSGALG00000027545	IMPA1	2	121269537	rs317415137	G	A	GG	AA	AG	17	44	0.278689	M	L	0.000729905	0.0423013	Yes	OK	AG	21	40	0.344262	M	L	0.0204147	0.334858	No	OK	AG	17	45	0.274194	M	L	0.000497092	0.032459	Yes	OK	AG	19	32	0.372549	M	L	0.0919145	0.694064	No	OK
synonymous_variant	ENSGALG00000027545	IMPA1	2	121271709	rs315603873	T	A	TT	AA	AT	20	32	0.384615	M	L	0.126347	0.697233	No	OK	AT	15	32	0.319149	M	L	0.0186238	0.321196	No	OK	AT	21	34	0.381818	M	L	0.104789	0.65469	No	OK	AT	9	19	0.321429	M	L	0.0871586	0.694064	No	OK
synonymous_variant	ENSGALG00000015788	CHMP4C	2	121298826	rs315066673	A	G	AA	GG	AG	15	8	0.652174	P	F	0.21004	0.8236	No	OK	AG	18	5	0.782609	P	F	0.010622	0.229106	No	OK	AG	9	3	0.75	P	F	0.145996	0.711819	No	OK	AG	9	4	0.692308	P	F	0.266846	0.889741	No	OK
3_prime_UTR_variant	ENSGALG00000015794	SNX16	2	121310066	.	G	C	CC	GG	CG	6	4	0.6	M	L	0.753906	1	No	OK	NA	NA	NA	NA	NA	NA	NA	NA	No	DP<10	CG	7	4	0.636364	M	L	0.548828	1	No	OK	NA	NA	NA	NA	NA	NA	NA	NA	No	DP<10
downstream_gene_variant	ENSGALG00000015820	CA13	2	122514308	rs736279496	C	G	GG	CC	CG	80	75	0.516129	M	L	0.748111	1	No	OK	CG	84	90	0.482759	P	F	0.704768	1	No	OK	CG	62	103	0.375758	P	F	0.00176019	0.0767463	Yes	OK	CG	61	65	0.484127	P	F	0.789396	1	No	OK
downstream_gene_variant	ENSGALG00000015869	WWP1	2	122910241	rs736545356	T	C	TT	CC	CT	4	12	0.25	M	L	0.0768127	0.599026	No	OK	TT	10	NA	1	P	F	NA	NA	Yes	OK	CT	8	7	0.533333	P	F	0.803619	1	No	OK	NA	NA	NA	NA	NA	NA	NA	NA	No	DP<10
downstream_gene_variant	ENSGALG00000015869	WWP1	2	122910264	rs734466503	G	C	GG	CC	CG	5	17	0.227273	M	L	0.0169005	0.316673	No	OK	CG	9	2	0.818182	P	F	0.0654297	0.547041	No	OK	CG	4	12	0.25	M	L	0.0768127	0.585917	No	OK	NA	NA	NA	NA	NA	NA	NA	NA	No	DP<10
synonymous_variant	ENSGALG00000015881	CPNE3	2	122944310	rs738397379	T	A	AA	TT	AT	9	10	0.473684	P	F	1	1	No	OK	AT	6	9	0.4	P	F	0.607239	1	No	OK	AT	16	10	0.615385	M	L	0.32694	0.916436	No	OK	AT	6	5	0.545455	M	L	0.774414	1	No	OK
3_prime_UTR_variant	ENSGALG00000028264	TMEM55A	2	124514731	rs14247557	G	A	AA	GG	AG	11	36	0.234043	P	F	0.000346001	0.0248218	Yes	OK	AG	11	42	0.207547	P	F	2.24756e-05	0.00301462	Yes	OK	AG	17	65	0.207317	P	F	8.95388e-08	2.63351e-05	Yes	OK	AG	10	32	0.238095	P	F	0.000940674	0.0669534	Yes	OK
3_prime_UTR_variant	ENSGALG00000028264	TMEM55A	2	124514791	rs10724633	T	C	CC	TT	CT	11	32	0.255814	P	F	0.00191396	0.0822153	Yes	OK	CT	10	26	0.277778	P	F	0.011331	0.239245	No	OK	CT	15	64	0.189873	P	F	2.30344e-08	7.84812e-06	Yes	OK	CT	4	28	0.125	P	F	1.93012e-05	0.0034575	Yes	OK
3_prime_UTR_variant	ENSGALG00000028264	TMEM55A	2	124514792	rs14247558	G	A	AA	GG	AG	11	32	0.255814	P	F	0.00191396	0.0822153	Yes	OK	AG	10	26	0.277778	P	F	0.011331	0.239245	No	OK	AG	15	64	0.189873	P	F	2.30344e-08	7.84812e-06	Yes	OK	AG	4	28	0.125	P	F	1.93012e-05	0.0034575	Yes	OK
3_prime_UTR_variant	ENSGALG00000015920	OTUD6B	2	124560049	rs313672287	G	A	AA	GG	AG	39	43	0.47561	P	F	0.740653	1	No	OK	AG	32	35	0.477612	P	F	0.807195	1	No	OK	AG	65	69	0.485075	P	F	0.795629	1	No	OK	AG	50	36	0.581395	M	L	0.160578	0.804682	No	OK
3_prime_UTR_variant	ENSGALG00000015920	OTUD6B	2	124560778	rs730910327	A	G	GG	AA	AG	22	17	0.564103	M	L	0.522397	1	No	OK	AG	30	29	0.508475	M	L	0.897422	1	No	OK	AG	57	50	0.53271	M	L	0.562093	1	No	OK	AG	17	28	0.377778	P	F	0.135156	0.759755	No	OK
3_prime_UTR_variant	ENSGALG00000015920	OTUD6B	2	124561441	rs29006305	A	G	AA	GG	AG	45	36	0.555556	P	F	0.374174	0.933784	No	OK	AG	25	24	0.510204	P	F	0.887725	1	No	OK	AG	55	64	0.462185	M	L	0.463488	0.990287	No	OK	AG	49	28	0.636364	P	F	0.0220335	0.402254	No	OK
5_prime_UTR_premature_start_codon_gain_variant	ENSGALG00000015957	RNF151	2	125910349	rs312959969	A	G	AA	GG	NA	NA	NA	NA	NA	NA	NA	NA	No	DP<10;GQ<30	NA	NA	NA	NA	NA	NA	NA	NA	No	DP<10;GQ<30	AA	12	NA	1	P	F	NA	NA	Yes	OK	AA	17	NA	1	P	F	NA	NA	Yes	OK
synonymous_variant	ENSGALG00000015957	RNF151	2	125915889	rs15153793	G	A	GG	AA	AG	5	8	0.384615	M	L	0.581055	1	No	OK	AG	11	3	0.785714	P	F	0.057373	0.537566	No	OK	AG	10	8	0.555556	P	F	0.814529	1	No	OK	AG	11	6	0.647059	P	F	0.332306	0.937715	No	OK
downstream_gene_variant	ENSGALG00000015957	RNF151	2	125918036	rs317990734	A	T	AA	TT	AT	7	4	0.636364	P	F	0.548828	1	No	OK	AA	10	NA	1	P	F	NA	NA	Yes	OK	AT	14	11	0.56	P	F	0.690038	1	No	OK	AT	9	5	0.642857	P	F	0.42395	0.974825	No	OK
downstream_gene_variant	ENSGALG00000015957	RNF151	2	125918450	rs15153800	A	G	GG	AA	AG	3	7	0.3	P	F	0.34375	0.911383	No	OK	NA	NA	NA	NA	NA	NA	NA	NA	No	DP<10;GQ<30	AG	4	13	0.235294	P	F	0.0490417	0.499297	No	OK	NA	NA	NA	NA	NA	NA	NA	NA	No	DP<10;GQ<30
downstream_gene_variant	ENSGALG00000015957	RNF151	2	125918548	rs15153802	T	C	TT	CC	NA	NA	NA	NA	NA	NA	NA	NA	No	DP<10	NA	NA	NA	NA	NA	NA	NA	NA	No	DP<10	CT	9	11	0.45	M	L	0.823803	1	No	OK	CT	14	4	0.777778	P	F	0.0308838	0.467832	No	OK
downstream_gene_variant	ENSGALG00000015957	RNF151	2	125918557	rs15153803	A	T	AA	TT	NA	NA	NA	NA	NA	NA	NA	NA	No	DP<10	NA	NA	NA	NA	NA	NA	NA	NA	No	DP<10;GQ<30	AT	8	7	0.533333	P	F	0.803619	1	No	OK	AT	14	4	0.777778	P	F	0.0308838	0.467832	No	OK
downstream_gene_variant	ENSGALG00000015957	RNF151	2	125918758	rs314284313	T	C	CC	TT	CT	4	15	0.210526	P	F	0.0192108	0.338057	No	OK	NA	NA	NA	NA	NA	NA	NA	NA	No	GQ<30	CT	5	19	0.208333	P	F	0.00661075	0.183164	No	OK	CT	4	12	0.25	P	F	0.0768127	0.658508	No	OK
downstream_gene_variant	ENSGALG00000015957	RNF151	2	125919143	rs314492506	T	A	TT	AA	NA	NA	NA	NA	NA	NA	NA	NA	No	DP<10	NA	NA	NA	NA	NA	NA	NA	NA	No	DP<10	AT	18	8	0.692308	P	F	0.0755187	0.585917	No	OK	AT	4	7	0.363636	M	L	0.548828	1	No	OK
downstream_gene_variant	ENSGALG00000015957	RNF151	2	125920978	.	T	A	AA	TT	NA	NA	NA	NA	NA	NA	NA	NA	No	DP<10	NA	NA	NA	NA	NA	NA	NA	NA	No	DP<10;GQ<30	AT	6	14	0.3	P	F	0.115318	0.66701	No	OK	AT	4	9	0.307692	P	F	0.266846	0.889741	No	OK
downstream_gene_variant	ENSGALG00000015957	RNF151	2	125921203	rs15153812	C	T	CC	TT	NA	NA	NA	NA	NA	NA	NA	NA	No	DP<10	CT	8	5	0.615385	P	F	0.581055	1	No	OK	CT	18	5	0.782609	P	F	0.010622	0.238202	No	OK	CT	13	4	0.764706	P	F	0.0490417	0.564125	No	OK
downstream_gene_variant	ENSGALG00000015957	RNF151	2	125921209	rs15153813	G	A	GG	AA	NA	NA	NA	NA	NA	NA	NA	NA	No	DP<10	AG	8	5	0.615385	P	F	0.581055	1	No	OK	AG	14	4	0.777778	P	F	0.0308838	0.410654	No	OK	AG	9	3	0.75	P	F	0.145996	0.759755	No	OK
downstream_gene_variant	ENSGALG00000015993	MTERFD1	2	126593530	rs314425658	G	A	GG	AA	AG	84	129	0.394366	M	L	0.00249029	0.0982506	Yes	OK	AG	98	112	0.466667	M	L	0.369712	0.939861	No	OK	AG	92	110	0.455446	M	L	0.231569	0.826464	No	OK	AG	107	128	0.455319	M	L	0.1919	0.842573	No	OK
3_prime_UTR_variant	ENSGALG00000015993	MTERFD1	2	126599134	rs314261167	T	C	CC	TT	NA	NA	NA	NA	NA	NA	NA	NA	No	DP<10;GQ<30	NA	NA	NA	NA	NA	NA	NA	NA	No	DP<10;GQ<30	NA	NA	NA	NA	NA	NA	NA	NA	No	DP<10;GQ<30	NA	NA	NA	NA	NA	NA	NA	NA	No	DP<10;GQ<30
missense_variant	ENSGALG00000015993	MTERFD1	2	126601700	rs314065442	T	G	TT	GG	GT	33	51	0.392857	M	L	0.0629723	0.553311	No	OK	GT	51	81	0.386364	M	L	0.0113146	0.239245	No	OK	GT	28	56	0.333333	M	L	0.00298532	0.10871	No	OK	GT	26	45	0.366197	M	L	0.0319272	0.479554	No	OK
missense_variant	ENSGALG00000015993	MTERFD1	2	126611530	rs741655942	A	C	AA	CC	AC	13	41	0.240741	M	L	0.000175127	0.0152654	Yes	OK	AC	20	52	0.277778	M	L	0.000207716	0.0158195	Yes	OK	AC	15	39	0.277778	M	L	0.00149626	0.0694862	Yes	OK	AC	20	34	0.37037	M	L	0.0759047	0.658508	No	OK
3_prime_UTR_variant	ENSGALG00000015998	PTDSS1	2	126643651	rs16134548	C	A	AA	CC	AC	11	5	0.6875	M	L	0.210114	0.8236	No	OK	AC	8	13	0.380952	P	F	0.38331	0.939861	No	OK	AC	28	9	0.756757	M	L	0.00256321	0.0980905	Yes	OK	AC	11	10	0.52381	M	L	0.831812	1	No	OK
3_prime_UTR_variant	ENSGALG00000015998	PTDSS1	2	126643796	rs14250079	A	G	AA	GG	AG	8	6	0.571429	P	F	0.790527	1	No	OK	AG	25	7	0.78125	P	F	0.0021024	0.0826177	Yes	OK	AG	12	6	0.666667	P	F	0.237885	0.829727	No	OK	AG	14	12	0.538462	P	F	0.845019	1	No	OK
3_prime_UTR_variant	ENSGALG00000015998	PTDSS1	2	126645348	rs14250081	T	C	CC	TT	CT	10	8	0.555556	M	L	0.814529	1	No	OK	CT	14	21	0.4	P	F	0.310505	0.918552	No	OK	CT	12	17	0.413793	P	F	0.458258	0.983632	No	OK	CT	14	7	0.666667	M	L	0.189247	0.831883	No	OK
missense_variant	ENSGALG00000022789	CPQ	2	126781991	rs314744227	G	A	GG	AA	AG	37	91	0.289062	M	L	2.00613e-06	0.000450176	Yes	OK	AG	37	78	0.321739	M	L	0.000165524	0.0133965	Yes	OK	AG	60	87	0.408163	M	L	0.0316454	0.416649	No	OK	AG	26	39	0.4	M	L	0.136032	0.759755	No	OK
missense_variant	ENSGALG00000022789	CPQ	2	126793579	rs732164847	G	A	AA	GG	AG	71	45	0.612069	M	L	0.0198791	0.345655	No	OK	AG	82	48	0.630769	M	L	0.00363401	0.118016	No	OK	AG	69	56	0.552	M	L	0.283085	0.886398	No	OK	AG	57	16	0.780822	M	L	1.52566e-06	0.000437864	Yes	OK
missense_variant	ENSGALG00000022789	CPQ	2	126821646	rs736485182	A	G	GG	AA	AG	56	27	0.674699	M	L	0.00193144	0.0824609	Yes	OK	AG	50	24	0.675676	M	L	0.00337223	0.111378	No	OK	AG	75	35	0.681818	M	L	0.000172384	0.0140905	Yes	OK	AG	37	21	0.637931	M	L	0.0479403	0.564125	No	OK
missense_variant	ENSGALG00000022789	CPQ	2	126821719	rs737259153	C	T	CC	TT	CT	56	66	0.459016	M	L	0.415285	0.953629	No	OK	CT	35	64	0.353535	M	L	0.00464065	0.134352	No	OK	CT	51	83	0.380597	M	L	0.00717812	0.192594	No	OK	CT	17	50	0.253731	M	L	6.73797e-05	0.0093183	Yes	OK
missense_variant	ENSGALG00000022789	CPQ	2	126821752	rs734630335	A	G	AA	GG	AG	53	93	0.363014	M	L	0.00117256	0.0596922	Yes	OK	AG	50	76	0.396825	M	L	0.0255434	0.375986	No	OK	AG	48	78	0.380952	M	L	0.00950317	0.223988	No	OK	AG	20	57	0.25974	M	L	2.92631e-05	0.00491234	Yes	OK
intron_variant	ENSGALG00000022789	CPQ	2	126911292	rs732814401	G	A	AA	GG	AG	23	24	0.489362	P	F	1	1	No	OK	AG	30	4	0.882353	M	L	6.16489e-06	0.00103683	Yes	OK	AG	25	10	0.714286	M	L	0.0166738	0.302434	No	OK	AG	9	9	0.5	M	L	1	1	No	OK
missense_variant	ENSGALG00000022789	CPQ	2	126925678	rs731331231	G	T	TT	GG	GT	44	19	0.698413	M	L	0.00222753	0.091215	Yes	OK	GT	42	20	0.677419	M	L	0.00714873	0.182357	No	OK	GT	47	23	0.671429	M	L	0.00558267	0.165756	No	OK	GT	17	9	0.653846	M	L	0.168638	0.811913	No	OK
missense_variant	ENSGALG00000022789	CPQ	2	126925696	rs738850243	G	C	CC	GG	CG	46	16	0.741935	M	L	0.000176327	0.0152654	Yes	OK	CG	46	22	0.676471	M	L	0.00490338	0.141132	No	OK	CG	65	25	0.722222	M	L	2.96645e-05	0.00341943	Yes	OK	CG	27	17	0.613636	M	L	0.174171	0.820993	No	OK
3_prime_UTR_variant	ENSGALG00000022789	CPQ	2	126925994	rs735740908	T	A	AA	TT	AT	12	12	0.5	M	L	1	1	No	OK	AT	23	16	0.589744	M	L	0.336784	0.918552	No	OK	AT	20	17	0.540541	M	L	0.742829	1	No	OK	NA	NA	NA	NA	NA	NA	NA	NA	No	GQ<30
downstream_gene_variant	ENSGALG00000018595	HRSP12	2	127266232	rs80604680	C	T	CC	TT	NA	NA	NA	NA	NA	NA	NA	NA	No	DP<10;GQ<30	CT	7	6	0.538462	P	F	0.790527	1	No	OK	NA	NA	NA	NA	NA	NA	NA	NA	No	GQ<30	CT	3	7	0.3	M	L	0.34375	0.937715	No	OK
intron_variant	ENSGALG00000018595	HRSP12	2	127267793	rs317471316	G	T	TT	GG	GT	30	12	0.714286	M	L	0.0079159	0.204269	No	OK	GT	15	10	0.6	M	L	0.424356	0.962998	No	OK	GT	21	6	0.777778	M	L	0.00592461	0.172485	No	OK	GT	29	13	0.690476	M	L	0.0195205	0.383951	No	OK
3_prime_UTR_variant	ENSGALG00000016015	STK3	2	127439366	rs731984125	G	A	AA	GG	AG	5	6	0.454545	P	F	1	1	No	OK	AG	6	12	0.333333	P	F	0.237885	0.841214	No	OK	AG	4	20	0.166667	P	F	0.00154388	0.0701823	Yes	OK	AG	5	8	0.384615	P	F	0.581055	1	No	OK
downstream_gene_variant	ENSGALG00000028918	ZNF706	2	128503685	rs741459744	A	C	CC	AA	AC	26	9	0.742857	M	L	0.00598812	0.17245	No	OK	AC	45	27	0.625	M	L	0.0443709	0.486173	No	OK	AC	56	18	0.756757	M	L	1.10911e-05	0.00156871	Yes	OK	AC	21	7	0.75	M	L	0.012541	0.307947	No	OK
downstream_gene_variant	ENSGALG00000028918	ZNF706	2	128503686	rs732434445	G	A	AA	GG	AG	26	9	0.742857	M	L	0.00598812	0.17245	No	OK	AG	45	27	0.625	M	L	0.0443709	0.486173	No	OK	AG	56	18	0.756757	M	L	1.10911e-05	0.00156871	Yes	OK	AG	21	7	0.75	M	L	0.012541	0.307947	No	OK
downstream_gene_variant	ENSGALG00000028918	ZNF706	2	128504460	rs16722568	C	T	CC	TT	CT	11	21	0.34375	M	L	0.110184	0.665654	No	OK	CT	17	33	0.34	M	L	0.0328391	0.43173	No	OK	CT	22	49	0.309859	M	L	0.0018204	0.0785588	Yes	OK	CT	11	27	0.289474	M	L	0.013853	0.323774	No	OK
synonymous_variant	ENSGALG00000028918	ZNF706	2	128506174	rs739487286	A	T	TT	AA	AT	243	162	0.6	M	L	6.67694e-05	0.00745772	Yes	OK	AT	235	191	0.551643	M	L	0.0370945	0.449416	No	OK	AT	247	220	0.528908	M	L	0.228887	0.820437	No	OK	AT	165	127	0.565068	M	L	0.0301928	0.467832	No	OK
downstream_gene_variant	ENSGALG00000013363	NCALD	2	128666077	rs738997682	C	T	CC	TT	CT	20	17	0.540541	P	F	0.742829	1	No	OK	CT	5	12	0.294118	M	L	0.143463	0.710256	No	OK	CT	23	36	0.389831	M	L	0.117477	0.66701	No	OK	CT	8	17	0.32	M	L	0.107752	0.704301	No	OK
downstream_gene_variant	ENSGALG00000016063	KLF10	2	128995392	rs15155313	T	C	CC	TT	CT	19	31	0.38	P	F	0.11892	0.675247	No	OK	CT	26	20	0.565217	M	L	0.461391	0.996253	No	OK	CT	22	29	0.431373	P	F	0.401062	0.954459	No	OK	CT	24	5	0.827586	M	L	0.000546113	0.0461275	Yes	OK
downstream_gene_variant	ENSGALG00000016073	DCAF13	2	129229581	rs314809540	G	A	GG	AA	AG	49	49	0.5	M	L	1	1	No	OK	AG	44	59	0.427184	M	L	0.167444	0.761459	No	OK	AG	64	83	0.435374	M	L	0.137378	0.711819	No	OK	AG	24	51	0.32	M	L	0.00244423	0.129442	No	OK
downstream_gene_variant	ENSGALG00000016106	NUDCD1	2	131728945	rs731310767	G	A	AA	GG	AG	11	5	0.6875	M	L	0.210114	0.8236	No	OK	NA	NA	NA	NA	NA	NA	NA	NA	No	DP<10	AG	19	15	0.558824	M	L	0.607591	1	No	OK	AG	9	6	0.6	M	L	0.607239	1	No	OK
downstream_gene_variant	ENSGALG00000016106	NUDCD1	2	131729033	rs737824851	A	C	CC	AA	AC	9	6	0.6	M	L	0.607239	1	No	OK	NA	NA	NA	NA	NA	NA	NA	NA	No	DP<10	AC	10	6	0.625	M	L	0.454498	0.982054	No	OK	AC	9	3	0.75	M	L	0.145996	0.759755	No	OK
synonymous_variant	ENSGALG00000016107	EBAG9	2	131783788	rs10728293	A	T	TT	AA	AT	37	31	0.544118	M	L	0.544612	1	No	OK	AT	47	23	0.671429	M	L	0.00558267	0.153533	No	OK	AT	59	29	0.670455	M	L	0.00182403	0.0785588	Yes	OK	AT	32	19	0.627451	M	L	0.0919145	0.694064	No	OK
3_prime_UTR_variant	ENSGALG00000016122	EIF3H	2	134628383	rs737369333	A	C	AA	CC	AC	153	109	0.583969	P	F	0.00777436	0.202292	No	OK	AC	126	108	0.538462	P	F	0.266389	0.86204	No	OK	AC	152	94	0.617886	P	F	0.000262737	0.0194856	Yes	OK	AC	81	73	0.525974	P	F	0.572846	1	No	OK
3_prime_UTR_variant	ENSGALG00000016122	EIF3H	2	134628417	rs317856327	A	C	CC	AA	AC	107	144	0.426295	P	F	0.0228782	0.366706	No	OK	AC	115	134	0.461847	P	F	0.253946	0.86204	No	OK	AC	94	124	0.431193	P	F	0.0492658	0.50069	No	OK	AC	57	78	0.422222	P	F	0.0848126	0.692697	No	OK
3_prime_UTR_variant	ENSGALG00000016122	EIF3H	2	134628430	rs734473620	C	A	CC	AA	AC	143	108	0.569721	P	F	0.0316626	0.427961	No	OK	AC	136	115	0.541833	P	F	0.20672	0.824549	No	OK	AC	131	95	0.579646	P	F	0.0197012	0.331034	No	OK	AC	78	59	0.569343	P	F	0.123775	0.733147	No	OK
3_prime_UTR_variant	ENSGALG00000016119	RAD21	2	134750376	rs29004798	T	C	CC	TT	CT	52	47	0.525253	M	L	0.687885	1	No	OK	CT	62	68	0.476923	P	F	0.66117	1	No	OK	CT	124	80	0.607843	M	L	0.00252209	0.0972983	Yes	OK	CT	47	48	0.494737	P	F	1	1	No	OK
3_prime_UTR_variant	ENSGALG00000016428	ENPP2	2	136107199	rs16157645	G	A	AA	GG	NA	NA	NA	NA	NA	NA	NA	NA	No	DP<10;GQ<30	NA	NA	NA	NA	NA	NA	NA	NA	No	GQ<30	GG	12	NA	1	M	L	NA	NA	Yes	OK	NA	NA	NA	NA	NA	NA	NA	NA	No	GQ<30
intron_variant	ENSGALG00000016428	ENPP2	2	136110723	rs740549635	C	G	GG	CC	NA	NA	NA	NA	NA	NA	NA	NA	No	DP<10	NA	NA	NA	NA	NA	NA	NA	NA	No	DP<10;GQ<30	NA	NA	NA	NA	NA	NA	NA	NA	No	DP<10;GQ<30	CC	10	NA	1	M	L	NA	NA	Yes	OK
intron_variant	ENSGALG00000016428	ENPP2	2	136111951	rs737010456	G	A	AA	GG	NA	NA	NA	NA	NA	NA	NA	NA	No	DP<10;GQ<30	NA	NA	NA	NA	NA	NA	NA	NA	No	DP<10;GQ<30	GG	10	NA	1	M	L	NA	NA	Yes	OK	NA	NA	NA	NA	NA	NA	NA	NA	No	DP<10;GQ<30
intron_variant	ENSGALG00000016428	ENPP2	2	136112314	rs739352712	G	A	AA	GG	NA	NA	NA	NA	NA	NA	NA	NA	No	DP<10;GQ<30	NA	NA	NA	NA	NA	NA	NA	NA	No	DP<10;GQ<30	NA	NA	NA	NA	NA	NA	NA	NA	No	GQ<30	NA	NA	NA	NA	NA	NA	NA	NA	No	DP<10;GQ<30
intron_variant	ENSGALG00000016428	ENPP2	2	136112604	rs314595015	A	G	GG	AA	NA	NA	NA	NA	NA	NA	NA	NA	No	DP<10;GQ<30	NA	NA	NA	NA	NA	NA	NA	NA	No	DP<10;GQ<30	NA	NA	NA	NA	NA	NA	NA	NA	No	GQ<30	NA	NA	NA	NA	NA	NA	NA	NA	No	DP<10;GQ<30
intron_variant	ENSGALG00000016428	ENPP2	2	136112795	rs736817183	A	C	CC	AA	NA	NA	NA	NA	NA	NA	NA	NA	No	DP<10;GQ<30	NA	NA	NA	NA	NA	NA	NA	NA	No	DP<10;GQ<30	NA	NA	NA	NA	NA	NA	NA	NA	No	DP<10	NA	NA	NA	NA	NA	NA	NA	NA	No	DP<10;GQ<30
intron_variant	ENSGALG00000016428	ENPP2	2	136113428	rs734932361	G	A	AA	GG	NA	NA	NA	NA	NA	NA	NA	NA	No	DP<10;GQ<30	NA	NA	NA	NA	NA	NA	NA	NA	No	DP<10	GG	17	NA	1	M	L	NA	NA	Yes	OK	NA	NA	NA	NA	NA	NA	NA	NA	No	DP<10;GQ<30
intron_variant	ENSGALG00000016428	ENPP2	2	136113850	rs732131622	T	C	CC	TT	CT	6	4	0.6	M	L	0.753906	1	No	OK	NA	NA	NA	NA	NA	NA	NA	NA	No	DP<10;GQ<30	NA	NA	NA	NA	NA	NA	NA	NA	No	GQ<30	TT	10	NA	1	M	L	NA	NA	Yes	OK
intron_variant	ENSGALG00000016428	ENPP2	2	136113964	rs735515787	G	A	AA	GG	NA	NA	NA	NA	NA	NA	NA	NA	No	DP<10;GQ<30	NA	NA	NA	NA	NA	NA	NA	NA	No	DP<10;GQ<30	AG	11	3	0.785714	M	L	0.057373	0.528262	No	OK	NA	NA	NA	NA	NA	NA	NA	NA	No	DP<10
splice_region_variant&intron_variant	ENSGALG00000016428	ENPP2	2	136114154	rs13762772	A	G	GG	AA	NA	NA	NA	NA	NA	NA	NA	NA	No	DP<10;GQ<30	NA	NA	NA	NA	NA	NA	NA	NA	No	DP<10;GQ<30	AA	13	NA	0.928571	M	L	NA	NA	Yes	OK	NA	NA	NA	NA	NA	NA	NA	NA	No	GQ<30
synonymous_variant	ENSGALG00000016411	COL14A1	2	136441453	rs315938843	T	A	TT	AA	AT	7	24	0.225806	M	L	0.00332689	0.117235	No	OK	AT	13	3	0.8125	P	F	0.0212708	0.338947	No	OK	AT	32	25	0.561404	P	F	0.427043	0.964392	No	OK	AT	15	13	0.535714	P	F	0.850554	1	No	OK
3_prime_UTR_variant	ENSGALG00000016411	COL14A1	2	136489854	rs315384137	T	C	TT	CC	CT	40	21	0.655738	P	F	0.0204147	0.349806	No	OK	CT	23	14	0.621622	P	F	0.187742	0.787683	No	OK	CT	69	30	0.69697	P	F	0.00011094	0.00994187	Yes	OK	CT	21	23	0.477273	M	L	0.880396	1	No	OK
3_prime_UTR_variant	ENSGALG00000016386	DERL1	2	137484880	rs736908562	C	T	CC	TT	CT	17	14	0.548387	P	F	0.7201	1	No	OK	CT	11	19	0.366667	M	L	0.200488	0.817081	No	OK	CT	31	33	0.484375	M	L	0.900653	1	No	OK	CT	12	17	0.413793	M	L	0.458258	1	No	OK
3_prime_UTR_variant	ENSGALG00000016386	DERL1	2	137485047	rs318028221	T	C	TT	CC	CT	38	48	0.44186	M	L	0.331834	0.911383	No	OK	CT	36	54	0.4	M	L	0.0725495	0.588465	No	OK	CT	53	71	0.427419	M	L	0.12651	0.689018	No	OK	CT	49	45	0.521277	P	F	0.757189	1	No	OK
synonymous_variant	ENSGALG00000016336	NDUFB9	2	138074174	rs737790764	C	G	GG	CC	CG	143	122	0.539623	M	L	0.219152	0.829868	No	OK	CG	137	117	0.53937	M	L	0.233132	0.841214	No	OK	CG	144	112	0.5625	M	L	0.0524717	0.509278	No	OK	CG	143	127	0.52963	M	L	0.361336	0.950869	No	OK
synonymous_variant	ENSGALG00000016336	NDUFB9	2	138074198	rs731078031	T	G	GG	TT	GT	216	186	0.537313	M	L	0.147977	0.726562	No	OK	GT	216	171	0.55814	M	L	0.0251832	0.371319	No	OK	GT	207	162	0.560976	M	L	0.0218621	0.348942	No	OK	GT	233	170	0.578164	M	L	0.00197518	0.113865	No	OK
intron_variant	ENSGALG00000016333	MTSS1	2	138084347	rs317135507	T	C	TT	CC	CT	19	7	0.730769	P	F	0.0289593	0.41729	No	OK	CT	13	5	0.722222	P	F	0.0962524	0.634102	No	OK	CT	8	4	0.666667	P	F	0.387695	0.937289	No	OK	CT	21	9	0.7	P	F	0.0427739	0.533885	No	OK
intron_variant	ENSGALG00000016333	MTSS1	2	138084479	rs313425320	G	A	GG	AA	AG	12	13	0.48	M	L	1	1	No	OK	AG	18	8	0.692308	P	F	0.0755187	0.595702	No	OK	AG	8	3	0.727273	P	F	0.226562	0.820437	No	OK	AG	16	4	0.8	P	F	0.0118179	0.301273	No	OK
downstream_gene_variant	ENSGALG00000027760	gga-mir-6572	2	145235418	rs317694298	C	T	CC	TT	CT	7	3	0.7	P	F	0.34375	0.911383	No	OK	NA	NA	NA	NA	NA	NA	NA	NA	No	DP<10;GQ<30	CT	4	9	0.307692	M	L	0.266846	0.858918	No	OK	TT	NA	12	0	M	L	NA	NA	Yes	OK
downstream_gene_variant	ENSGALG00000016166	SLC45A4	2	145622011	.	A	T	TT	AA	NA	NA	NA	NA	NA	NA	NA	NA	No	DP<10;GQ<30	NA	NA	NA	NA	NA	NA	NA	NA	No	DP<10	AT	7	8	0.466667	P	F	1	1	No	OK	NA	NA	NA	NA	NA	NA	NA	NA	No	DP<10;GQ<30
downstream_gene_variant	ENSGALG00000016152	LY6E	2	147925460	rs733405771	T	C	TT	CC	CT	58	47	0.552381	P	F	0.329137	0.911383	No	OK	CT	28	24	0.538462	P	F	0.677809	1	No	OK	CT	72	69	0.510638	P	F	0.866322	1	No	OK	CT	33	24	0.578947	P	F	0.289244	0.929585	No	OK
downstream_gene_variant	ENSGALG00000016152	LY6E	2	147925559	rs10721976	A	G	AA	GG	AG	65	53	0.550847	P	F	0.311231	0.911383	No	OK	AG	35	31	0.530303	P	F	0.712231	1	No	OK	AG	68	75	0.475524	M	L	0.616003	1	No	OK	AG	34	40	0.459459	M	L	0.561381	1	No	OK
missense_variant	ENSGALG00000016131	EEF1D	2	148461711	rs3137836	G	A	GG	AA	AG	100	162	0.381679	M	L	0.000153872	0.0138782	Yes	OK	AG	91	146	0.383966	M	L	0.000428489	0.0268045	Yes	OK	AG	90	119	0.430622	M	L	0.0525092	0.509286	No	OK	AG	102	145	0.412955	M	L	0.00740655	0.235588	No	OK
synonymous_variant	ENSGALG00000008195	NPHP1	3	3013549	rs14309349	T	C	CC	TT	CT	11	18	0.37931	P	F	0.264931	0.864321	No	OK	CT	13	22	0.371429	P	F	0.175465	0.774995	No	OK	CT	8	27	0.228571	P	F	0.00187823	0.0801949	Yes	OK	CT	20	21	0.487805	P	F	1	1	No	OK
missense_variant	ENSGALG00000008195	NPHP1	3	3018492	rs316703231	C	G	CC	GG	CG	14	6	0.7	P	F	0.115318	0.67446	No	OK	CG	8	9	0.470588	M	L	1	1	No	OK	CG	16	5	0.761905	P	F	0.0266037	0.382409	No	OK	NA	NA	NA	NA	NA	NA	NA	NA	No	DP<10
downstream_gene_variant	ENSGALG00000008359	CD93	3	3261986	rs315747067	C	T	TT	CC	CT	25	28	0.471698	P	F	0.783846	1	No	OK	CT	6	18	0.25	P	F	0.0226558	0.346933	No	OK	CT	17	28	0.377778	P	F	0.135156	0.709443	No	OK	CT	16	22	0.421053	P	F	0.417692	0.974825	No	OK
intron_variant	ENSGALG00000008386	KIZ	3	3561436	.	C	T	CC	TT	NA	NA	NA	NA	NA	NA	NA	NA	No	DP<10	NA	NA	NA	NA	NA	NA	NA	NA	No	DP<10	NA	NA	NA	NA	NA	NA	NA	NA	No	DP<10;GQ<30	NA	NA	NA	NA	NA	NA	NA	NA	No	DP<10
intron_variant	ENSGALG00000008386	KIZ	3	3561437	.	T	C	TT	CC	NA	NA	NA	NA	NA	NA	NA	NA	No	DP<10	NA	NA	NA	NA	NA	NA	NA	NA	No	DP<10	NA	NA	NA	NA	NA	NA	NA	NA	No	DP<10;GQ<30	NA	NA	NA	NA	NA	NA	NA	NA	No	DP<10
3_prime_UTR_variant	ENSGALG00000028056	RRP36	3	4228015	rs735895829	C	T	TT	CC	CT	21	34	0.381818	P	F	0.104789	0.665654	No	OK	CT	17	30	0.361702	P	F	0.0789407	0.598207	No	OK	CT	22	17	0.564103	M	L	0.522397	1	No	OK	CT	18	27	0.4	P	F	0.232693	0.867432	No	OK
intergenic_region	ENSGALG00000009092-ENSGALG00000009086	STON1-EHD3	3	7578602	rs737044390	C	T	TT	CC	CT	10	12	0.454545	P	F	0.831812	1	No	OK	NA	NA	NA	NA	NA	NA	NA	NA	No	DP<10	CT	9	9	0.5	M	L	1	1	No	OK	CT	12	4	0.75	M	L	0.0768127	0.658508	No	OK
downstream_gene_variant	ENSGALG00000009086	EHD3	3	7598475	rs13504703	A	G	AA	GG	NA	NA	NA	NA	NA	NA	NA	NA	No	GQ<30	GG	NA	13	0	M	L	NA	NA	Yes	OK	NA	NA	NA	NA	NA	NA	NA	NA	No	GQ<30	NA	NA	NA	NA	NA	NA	NA	NA	No	DP<10;GQ<30
downstream_gene_variant	ENSGALG00000009086	EHD3	3	7598680	rs16225810	C	G	CC	GG	NA	NA	NA	NA	NA	NA	NA	NA	No	GQ<30	NA	NA	NA	NA	NA	NA	NA	NA	No	DP<10;GQ<30	CG	5	8	0.384615	M	L	0.581055	1	No	OK	NA	NA	NA	NA	NA	NA	NA	NA	No	DP<10;GQ<30
downstream_gene_variant	ENSGALG00000009086	EHD3	3	7598837	rs16225808	C	A	AA	CC	AC	12	4	0.75	M	L	0.0768127	0.599026	No	OK	AC	10	3	0.769231	M	L	0.0922852	0.627854	No	OK	AC	13	3	0.8125	M	L	0.0212708	0.341882	No	OK	NA	NA	NA	NA	NA	NA	NA	NA	No	GQ<30
downstream_gene_variant	ENSGALG00000009086	EHD3	3	7599020	rs316421473	G	A	AA	GG	AG	8	3	0.727273	M	L	0.226562	0.829868	No	OK	NA	NA	NA	NA	NA	NA	NA	NA	No	DP<10;GQ<30	AG	10	3	0.769231	M	L	0.0922852	0.626857	No	OK	NA	NA	NA	NA	NA	NA	NA	NA	No	DP<10;GQ<30
downstream_gene_variant	ENSGALG00000009086	EHD3	3	7599333	rs16225805	T	C	CC	TT	TT	10	NA	1	M	L	NA	NA	Yes	OK	NA	NA	NA	NA	NA	NA	NA	NA	No	DP<10	NA	NA	NA	NA	NA	NA	NA	NA	No	GQ<30	NA	NA	NA	NA	NA	NA	NA	NA	No	GQ<30
3_prime_UTR_variant	ENSGALG00000009056	LCLAT1	3	7804770	rs317088732	C	T	TT	CC	CT	12	13	0.48	P	F	1	1	No	OK	CT	10	15	0.4	P	F	0.424356	0.962998	No	OK	CT	22	20	0.52381	M	L	0.877614	1	No	OK	CT	5	9	0.357143	P	F	0.42395	0.974825	No	OK
3_prime_UTR_variant	ENSGALG00000008979	TRMT61B	3	8518215	rs317426535	C	T	CC	TT	CT	4	17	0.190476	M	L	0.00719738	0.193193	No	OK	CT	5	14	0.263158	M	L	0.0635681	0.547041	No	OK	CT	8	12	0.4	M	L	0.503445	1	No	OK	CT	8	7	0.533333	P	F	0.803619	1	No	OK
synonymous_variant	ENSGALG00000008969	EPCAM	3	8536080	rs312690170	G	A	GG	AA	AG	55	109	0.335366	M	L	2.99466e-05	0.00403847	Yes	OK	AG	47	81	0.367188	M	L	0.00337419	0.111378	No	OK	AG	82	113	0.420513	M	L	0.0314219	0.416111	No	OK	AG	42	91	0.315789	M	L	2.58964e-05	0.00440256	Yes	OK
3_prime_UTR_variant	ENSGALG00000008969	EPCAM	3	8539100	rs314381117	A	T	TT	AA	AT	106	101	0.512077	M	L	0.781077	1	No	OK	AT	145	88	0.622318	M	L	0.000228362	0.01704	Yes	OK	AT	146	130	0.528986	M	L	0.36661	0.937289	No	OK	AT	132	110	0.545455	M	L	0.176916	0.820993	No	OK
3_prime_UTR_variant	ENSGALG00000008969	EPCAM	3	8539114	rs317439353	C	G	CC	GG	CG	90	97	0.481283	M	L	0.660948	1	No	OK	CG	79	129	0.379808	M	L	0.000644446	0.0354762	Yes	OK	CG	128	131	0.494208	M	L	0.90113	1	No	OK	CG	92	108	0.46	M	L	0.28882	0.929585	No	OK
3_prime_UTR_variant	ENSGALG00000008969	EPCAM	3	8539171	rs315182892	T	C	TT	CC	CT	84	99	0.459016	M	L	0.300697	0.906569	No	OK	CT	82	147	0.358079	M	L	2.08125e-05	0.00288891	Yes	OK	CT	102	133	0.434043	M	L	0.0501179	0.503402	No	OK	CT	79	119	0.39899	M	L	0.00544408	0.201381	No	OK
3_prime_UTR_variant	ENSGALG00000008969	EPCAM	3	8539273	rs316671672	A	G	GG	AA	AG	133	91	0.59375	M	L	0.00603019	0.172821	No	OK	AG	134	68	0.663366	M	L	3.97962e-06	0.000719634	Yes	OK	AG	168	98	0.631579	M	L	2.1034e-05	0.00266111	Yes	OK	AG	117	90	0.565217	M	L	0.0704853	0.641269	No	OK
upstream_gene_variant	ENSGALG00000008962	MSH2	3	8539654	rs318066583	C	A	AA	CC	AC	12	4	0.75	M	L	0.0768127	0.599026	No	OK	AC	17	5	0.772727	M	L	0.0169005	0.299272	No	OK	AC	23	5	0.821429	M	L	0.000912234	0.0497093	Yes	OK	AC	6	8	0.428571	P	F	0.790527	1	No	OK
synonymous_variant	ENSGALG00000008957	MSH6	3	8664400	rs312407629	A	G	GG	AA	AG	11	11	0.5	M	L	1	1	No	OK	AG	6	4	0.6	M	L	0.753906	1	No	OK	AG	11	7	0.611111	M	L	0.480682	1	No	OK	AG	7	14	0.333333	P	F	0.189247	0.831883	No	OK
synonymous_variant	ENSGALG00000008931	COMMD1	3	8888425	rs734653701	G	A	AA	GG	AG	135	99	0.576923	M	L	0.0219347	0.362989	No	OK	AG	116	103	0.52968	M	L	0.417494	0.962998	No	OK	AG	60	65	0.48	P	F	0.720673	1	No	OK	AG	86	59	0.593103	M	L	0.0304818	0.467832	No	OK
synonymous_variant	ENSGALG00000008906	EHBP1	3	9159563	rs314970871	G	A	GG	AA	AG	35	34	0.507246	P	F	0.904975	1	No	OK	AG	19	7	0.730769	P	F	0.0289593	0.404261	No	OK	AG	33	38	0.464789	M	L	0.635308	1	No	OK	AG	36	15	0.705882	P	F	0.00460131	0.178473	No	OK
3_prime_UTR_variant	ENSGALG00000027096	LGALSL	3	9616820	rs16222222	T	C	CC	TT	CT	27	11	0.710526	M	L	0.013853	0.27935	No	OK	CT	14	22	0.388889	P	F	0.242985	0.850513	No	OK	CT	22	30	0.423077	P	F	0.33175	0.916436	No	OK	CT	21	11	0.65625	M	L	0.110184	0.704751	No	OK
3_prime_UTR_variant	ENSGALG00000027096	LGALSL	3	9616834	rs16222221	G	A	AA	GG	AG	30	16	0.652174	M	L	0.054076	0.535038	No	OK	AG	20	25	0.444444	P	F	0.551484	1	No	OK	AG	29	33	0.467742	P	F	0.703537	1	No	OK	AG	29	12	0.707317	M	L	0.0115078	0.298498	No	OK
3_prime_UTR_variant	ENSGALG00000027096	LGALSL	3	9616895	rs16222220	C	T	TT	CC	CT	34	18	0.653846	M	L	0.0364834	0.443974	No	OK	CT	20	25	0.444444	P	F	0.551484	1	No	OK	CT	32	19	0.627451	M	L	0.0919145	0.626857	No	OK	CT	27	12	0.692308	M	L	0.0237027	0.415124	No	OK
downstream_gene_variant	ENSGALG00000027096	LGALSL	3	9618496	rs318169462	C	T	TT	CC	CT	13	10	0.565217	M	L	0.677639	1	No	OK	CT	11	8	0.578947	M	L	0.647606	1	No	OK	CT	30	10	0.75	M	L	0.00222143	0.0905734	Yes	OK	CT	10	7	0.588235	M	L	0.629059	1	No	OK
missense_variant	ENSGALG00000008828	AFTPH	3	9654089	rs13503492	G	A	AA	GG	AG	8	6	0.571429	M	L	0.790527	1	No	OK	NA	NA	NA	NA	NA	NA	NA	NA	No	DP<10	AG	10	14	0.416667	P	F	0.541256	1	No	OK	AG	8	11	0.421053	P	F	0.647606	1	No	OK
intron_variant	ENSGALG00000008828	AFTPH	3	9685113	rs738874622	T	C	TT	CC	CT	7	7	0.5	M	L	1	1	No	OK	CT	22	4	0.846154	P	F	0.000533521	0.0309345	Yes	OK	CT	16	15	0.516129	P	F	0.86005	1	No	OK	NA	NA	NA	NA	NA	NA	NA	NA	No	DP<10
downstream_gene_variant	ENSGALG00000008787	CEP68	3	9850427	rs313240157	G	A	AA	GG	AG	45	53	0.459184	P	F	0.479692	1	No	OK	AG	30	56	0.348837	P	F	0.00667392	0.173173	No	OK	AG	71	82	0.464052	P	F	0.418921	0.959836	No	OK	AG	33	41	0.445946	P	F	0.415985	0.974825	No	OK
synonymous_variant	ENSGALG00000009042	ISM1	3	12088284	rs738609112	G	A	AA	GG	NA	NA	NA	NA	NA	NA	NA	NA	No	GQ<30	GG	11	NA	1	M	L	NA	NA	Yes	OK	NA	NA	NA	NA	NA	NA	NA	NA	No	GQ<30	NA	NA	NA	NA	NA	NA	NA	NA	No	DP<10;GQ<30
intron_variant	ENSGALG00000008875	PLCB1	3	13637143	rs312904217	G	C	CC	GG	NA	NA	NA	NA	NA	NA	NA	NA	No	DP<10	CG	6	4	0.6	M	L	0.753906	1	No	OK	NA	NA	NA	NA	NA	NA	NA	NA	No	DP<10	CC	NA	10	0	P	F	NA	NA	Yes	OK
synonymous_variant	ENSGALG00000008875	PLCB1	3	13652740	rs318089673	C	T	TT	CC	CT	7	3	0.7	M	L	0.34375	0.911383	No	OK	NA	NA	NA	NA	NA	NA	NA	NA	No	GQ<30	CT	9	8	0.529412	M	L	0.814529	1	No	OK	NA	NA	NA	NA	NA	NA	NA	NA	No	DP<10
synonymous_variant	ENSGALG00000008875	PLCB1	3	13652749	rs314023316	C	T	CC	TT	NA	NA	NA	NA	NA	NA	NA	NA	No	DP<10	CT	3	9	0.25	M	L	0.145996	0.710256	No	OK	CT	8	11	0.421053	M	L	0.647606	1	No	OK	NA	NA	NA	NA	NA	NA	NA	NA	No	DP<10
3_prime_UTR_variant	ENSGALG00000028587	TMX4	3	13990469	rs731262173	G	A	GG	AA	AG	11	10	0.52381	P	F	0.831812	1	No	OK	AG	5	16	0.238095	M	L	0.0266037	0.38074	No	OK	AG	9	13	0.409091	M	L	0.523467	1	No	OK	AG	4	11	0.266667	M	L	0.118469	0.717021	No	OK
3_prime_UTR_variant	ENSGALG00000008845	HAO1	3	14025656	rs314186196	G	A	GG	AA	AG	72	77	0.483221	M	L	0.743269	1	No	OK	AG	69	63	0.522727	P	F	0.663585	1	No	OK	AG	107	86	0.554404	P	F	0.149783	0.720213	No	OK	AG	61	44	0.580952	P	F	0.118	0.717021	No	OK
3_prime_UTR_variant	ENSGALG00000008845	HAO1	3	14025672	rs312285242	A	G	AA	GG	AG	78	69	0.530612	P	F	0.509502	1	No	OK	AG	71	54	0.568	P	F	0.152121	0.72556	No	OK	AG	101	77	0.567416	P	F	0.084434	0.617019	No	OK	AG	62	47	0.568807	P	F	0.179671	0.820993	No	OK
3_prime_UTR_variant	ENSGALG00000008845	HAO1	3	14026198	rs14083463	C	T	TT	CC	CT	98	104	0.485149	P	F	0.725085	1	No	OK	CT	70	120	0.368421	P	F	0.000352341	0.0233616	Yes	OK	CT	105	108	0.492958	P	F	0.891043	1	No	OK	CT	52	56	0.481481	P	F	0.772989	1	No	OK
3_prime_UTR_variant	ENSGALG00000008845	HAO1	3	14026264	rs14083462	C	T	TT	CC	CT	66	66	0.5	M	L	1	1	No	OK	CT	47	59	0.443396	P	F	0.285284	0.898037	No	OK	CT	53	95	0.358108	P	F	0.000697914	0.0411459	Yes	OK	CT	25	39	0.390625	P	F	0.103422	0.704301	No	OK
3_prime_UTR_variant	ENSGALG00000008845	HAO1	3	14026587	rs794603937	G	A	GG	AA	AG	15	8	0.652174	P	F	0.21004	0.8236	No	OK	AG	20	11	0.645161	P	F	0.149613	0.721866	No	OK	AG	32	23	0.581818	P	F	0.28061	0.883134	No	OK	AG	13	5	0.722222	P	F	0.0962524	0.695096	No	OK
3_prime_UTR_variant	ENSGALG00000008845	HAO1	3	14026742	rs312705021	T	A	TT	AA	AT	9	3	0.75	P	F	0.145996	0.718959	No	OK	AT	14	5	0.736842	P	F	0.0635681	0.547041	No	OK	AT	29	10	0.74359	P	F	0.00337785	0.118611	No	OK	NA	NA	NA	NA	NA	NA	NA	NA	No	DP<10
splice_region_variant&synonymous_variant	ENSGALG00000008793	SEC23A	3	14722718	rs313488496	C	T	TT	CC	CT	27	35	0.435484	P	F	0.374152	0.933784	No	OK	CT	19	29	0.395833	P	F	0.193413	0.801015	No	OK	CT	54	23	0.701299	M	L	0.00053878	0.0336488	Yes	OK	CT	27	26	0.509434	M	L	0.891923	1	No	OK
synonymous_variant	ENSGALG00000008676	RRBP1	3	14879647	rs14082874	A	G	AA	GG	AG	252	214	0.540773	P	F	0.0864211	0.638926	No	OK	AG	142	102	0.581967	P	F	0.0123766	0.253	No	OK	AG	256	239	0.517172	P	F	0.472087	1	No	OK	AG	210	142	0.596591	P	F	0.000342046	0.0323166	Yes	OK
3_prime_UTR_variant	ENSGALG00000008614	TTL	3	15354257	rs15746622	A	G	AA	GG	AG	36	32	0.529412	P	F	0.716301	1	No	OK	AG	19	36	0.345455	M	L	0.0300289	0.411075	No	OK	AG	36	50	0.418605	M	L	0.160578	0.749187	No	OK	AG	24	30	0.444444	M	L	0.496617	1	No	OK
3_prime_UTR_variant	ENSGALG00000008614	TTL	3	15354294	rs15746620	G	A	GG	AA	AG	30	26	0.535714	P	F	0.68888	1	No	OK	AG	18	34	0.346154	M	L	0.0364834	0.443469	No	OK	AG	32	38	0.457143	M	L	0.550413	1	No	OK	AG	24	19	0.55814	P	F	0.542384	1	No	OK
synonymous_variant	ENSGALG00000008607	POLR1B	3	15366332	rs313696171	T	G	TT	GG	GT	4	12	0.25	M	L	0.0768127	0.599026	No	OK	NA	NA	NA	NA	NA	NA	NA	NA	No	DP<10;GQ<30	NA	NA	NA	NA	NA	NA	NA	NA	No	DP<10	GT	4	6	0.4	M	L	0.753906	1	No	OK
upstream_gene_variant	ENSGALG00000028471	CNPY3	3	15372737	rs317153367	A	G	AA	GG	AG	17	19	0.472222	M	L	0.867939	1	No	OK	AG	15	10	0.6	P	F	0.424356	0.962998	No	OK	AG	17	6	0.73913	P	F	0.0346897	0.429977	No	OK	AG	19	15	0.558824	P	F	0.607591	1	No	OK
upstream_gene_variant	ENSGALG00000028471	CNPY3	3	15372745	rs317074310	G	C	GG	CC	CG	23	20	0.534884	P	F	0.760792	1	No	OK	CG	16	12	0.571429	P	F	0.571588	1	No	OK	CG	17	7	0.708333	P	F	0.0639147	0.543201	No	OK	CG	17	17	0.5	M	L	1	1	No	OK
upstream_gene_variant	ENSGALG00000028471	CNPY3	3	15372776	rs735255156	C	T	CC	TT	CT	29	22	0.568627	P	F	0.401062	0.949453	No	OK	CT	20	13	0.606061	P	F	0.296206	0.90786	No	OK	CT	16	8	0.666667	P	F	0.15159	0.720213	No	OK	CT	14	17	0.451613	M	L	0.7201	1	No	OK
downstream_gene_variant	ENSGALG00000008563	ENTPD6	3	15433796	rs29007211	A	C	CC	AA	AC	25	15	0.625	M	L	0.15386	0.734975	No	OK	AC	48	30	0.615385	M	L	0.0535444	0.527637	No	OK	AC	33	20	0.622642	M	L	0.0983706	0.635245	No	OK	AC	22	21	0.511628	M	L	0.880396	1	No	OK
downstream_gene_variant	ENSGALG00000008563	ENTPD6	3	15433867	rs316898035	A	G	GG	AA	AG	34	28	0.548387	M	L	0.525773	1	No	OK	AG	80	36	0.689655	M	L	5.40045e-05	0.00574059	Yes	OK	AG	40	41	0.493827	P	F	1	1	No	OK	AG	19	21	0.475	P	F	0.874629	1	No	OK
downstream_gene_variant	ENSGALG00000008563	ENTPD6	3	15433874	rs312585698	T	A	AA	TT	AT	37	26	0.587302	M	L	0.207368	0.8236	No	OK	AT	78	37	0.678261	M	L	0.000165524	0.0133965	Yes	OK	AT	37	40	0.480519	P	F	0.819893	1	No	OK	AT	18	19	0.486486	P	F	1	1	No	OK
downstream_gene_variant	ENSGALG00000008563	ENTPD6	3	15433936	rs29007212	C	T	TT	CC	CT	25	9	0.735294	M	L	0.00904119	0.224628	No	OK	CT	56	22	0.717949	M	L	0.000149482	0.0124474	Yes	OK	CT	22	20	0.52381	M	L	0.877614	1	No	OK	CT	15	4	0.789474	M	L	0.0192108	0.379819	No	OK
downstream_gene_variant	ENSGALG00000008563	ENTPD6	3	15434219	rs14082132	C	T	TT	CC	CT	15	7	0.681818	M	L	0.133801	0.718959	No	OK	CT	41	34	0.546667	M	L	0.488683	1	No	OK	CT	25	15	0.625	M	L	0.15386	0.724746	No	OK	CT	20	5	0.8	M	L	0.00407732	0.171652	No	OK
synonymous_variant	ENSGALG00000008504	HNRNPLL	3	15832008	rs15013886	C	T	CC	TT	CT	16	8	0.666667	P	F	0.15159	0.729346	No	OK	CT	5	23	0.178571	M	L	0.000912234	0.0444379	Yes	OK	CT	18	13	0.580645	P	F	0.47313	1	No	OK	CT	22	8	0.733333	P	F	0.0161248	0.350478	No	OK
synonymous_variant	ENSGALG00000013828	GALM	3	15866099	rs315501643	G	A	GG	AA	AG	126	68	0.649485	P	F	3.7732e-05	0.00474611	Yes	OK	AG	103	33	0.757353	P	F	1.41957e-09	1.01807e-06	Yes	OK	AG	102	59	0.63354	P	F	0.000876126	0.0486484	Yes	OK	AG	108	67	0.617143	P	F	0.00240007	0.128046	No	OK
upstream_gene_variant	ENSGALG00000013821	GEMIN6	3	15878751	rs315877159	G	A	AA	GG	NA	NA	NA	NA	NA	NA	NA	NA	No	GQ<30	NA	NA	NA	NA	NA	NA	NA	NA	No	GQ<30	AG	9	3	0.75	M	L	0.145996	0.711819	No	OK	GG	10	NA	1	M	L	NA	NA	Yes	OK
downstream_gene_variant	ENSGALG00000014483	DHX57	3	15890783	rs733462170	A	G	GG	AA	AA	11	NA	1	M	L	NA	NA	Yes	OK	NA	NA	NA	NA	NA	NA	NA	NA	No	DP<10;GQ<30	NA	NA	NA	NA	NA	NA	NA	NA	No	DP<10;GQ<30	AG	6	4	0.6	M	L	0.753906	1	No	OK
missense_variant	ENSGALG00000009119	THUMPD2	3	16092355	rs738069615	T	C	TT	CC	CT	9	11	0.45	M	L	0.823803	1	No	OK	CT	6	9	0.4	M	L	0.607239	1	No	OK	CT	11	12	0.478261	M	L	1	1	No	OK	NA	NA	NA	NA	NA	NA	NA	NA	No	DP<10
3_prime_UTR_variant	ENSGALG00000009246	ACBD3	3	16470276	rs315223311	C	T	CC	TT	CT	11	12	0.478261	M	L	1	1	No	OK	CT	16	14	0.533333	P	F	0.855536	1	No	OK	CT	15	27	0.357143	M	L	0.0884295	0.626857	No	OK	CT	14	13	0.518519	P	F	0.850554	1	No	OK
downstream_gene_variant	ENSGALG00000009291	EPHX1	3	16569256	rs732915851	G	A	GG	AA	AG	27	42	0.391304	M	L	0.0911865	0.638926	No	OK	AG	27	40	0.402985	M	L	0.142071	0.710256	No	OK	AG	34	40	0.459459	M	L	0.561381	1	No	OK	AG	25	31	0.446429	M	L	0.504404	1	No	OK
downstream_gene_variant	ENSGALG00000026009	SRP9	3	16596452	rs15280228	T	C	CC	TT	NA	NA	NA	NA	NA	NA	NA	NA	No	DP<10	NA	NA	NA	NA	NA	NA	NA	NA	No	GQ<30	CT	10	5	0.666667	M	L	0.301758	0.900622	No	OK	NA	NA	NA	NA	NA	NA	NA	NA	No	DP<10
synonymous_variant	ENSGALG00000009303	AVENAII	3	16690507	rs315532653	T	C	CC	TT	CT	25	23	0.520833	M	L	0.885433	1	No	OK	CT	14	14	0.5	M	L	1	1	No	OK	CT	36	32	0.529412	M	L	0.716301	1	No	OK	CT	20	20	0.5	M	L	1	1	No	OK
synonymous_variant	ENSGALG00000009305	LBR	3	16759853	rs15280928	T	C	TT	CC	CT	66	54	0.55	P	F	0.315303	0.911383	No	OK	CT	59	102	0.36646	M	L	0.000876126	0.0440971	Yes	OK	CT	88	89	0.497175	M	L	1	1	No	OK	CT	45	46	0.494505	M	L	1	1	No	OK
downstream_gene_variant	ENSGALG00000009305	LBR	3	16763313	.	T	C	CC	TT	CT	35	14	0.714286	M	L	0.00380165	0.127861	No	OK	CT	33	22	0.6	M	L	0.177001	0.774995	No	OK	CT	46	19	0.707692	M	L	0.00109008	0.0564557	Yes	OK	CT	27	18	0.6	M	L	0.232693	0.867432	No	OK
synonymous_variant	ENSGALG00000009453	ENSGALG00000009453	3	17968925	rs316312130	A	G	GG	AA	AG	113	94	0.545894	M	L	0.2108	0.824542	No	OK	AG	92	75	0.550898	M	L	0.215552	0.832162	No	OK	AG	129	117	0.52439	M	L	0.483171	1	No	OK	AG	78	61	0.561151	M	L	0.174532	0.820993	No	OK
synonymous_variant	ENSGALG00000026727	SLC30A10	3	18225013	rs313810801	G	A	AA	GG	AG	147	101	0.592742	M	L	0.00417716	0.136049	No	OK	AG	132	91	0.591928	M	L	0.00725626	0.18313	No	OK	AG	158	118	0.572464	M	L	0.018736	0.324219	No	OK	AG	126	93	0.575342	M	L	0.0303567	0.467832	No	OK
3_prime_UTR_variant	ENSGALG00000026727	SLC30A10	3	18225734	rs731199401	T	C	CC	TT	CT	136	110	0.552846	M	L	0.110763	0.668725	No	OK	CT	137	80	0.631336	M	L	0.00013256	0.011258	Yes	OK	CT	136	113	0.546185	M	L	0.163127	0.75491	No	OK	CT	121	88	0.578947	M	L	0.0266263	0.440596	No	OK
3_prime_UTR_variant	ENSGALG00000026727	SLC30A10	3	18225756	rs736405728	G	A	GG	AA	AG	95	133	0.416667	M	L	0.0140921	0.282952	No	OK	AG	73	142	0.339535	M	L	2.92771e-06	0.000572633	Yes	OK	AG	86	150	0.364407	M	L	3.71594e-05	0.00407238	Yes	OK	AG	76	120	0.387755	M	L	0.00205177	0.117017	No	OK
3_prime_UTR_variant	ENSGALG00000026727	SLC30A10	3	18226090	rs15284888	T	C	CC	TT	CT	129	89	0.591743	M	L	0.00810855	0.206006	No	OK	CT	129	80	0.617225	M	L	0.000856815	0.0437122	Yes	OK	CT	153	100	0.604743	M	L	0.00103879	0.0549106	Yes	OK	CT	123	80	0.605911	M	L	0.00310375	0.146623	No	OK
3_prime_UTR_variant	ENSGALG00000026727	SLC30A10	3	18226098	rs15284890	C	A	AA	CC	AC	114	90	0.558824	M	L	0.107099	0.665654	No	OK	AC	110	81	0.575916	M	L	0.0424817	0.480042	No	OK	AC	130	104	0.555556	M	L	0.101991	0.652124	No	OK	AC	103	81	0.559783	M	L	0.121353	0.724408	No	OK
3_prime_UTR_variant	ENSGALG00000026727	SLC30A10	3	18226320	rs314820042	T	C	CC	TT	CT	103	86	0.544974	M	L	0.244421	0.854225	No	OK	CT	109	76	0.589189	M	L	0.0183964	0.319838	No	OK	CT	144	89	0.618026	M	L	0.000381566	0.0264194	Yes	OK	CT	86	79	0.521212	M	L	0.640562	1	No	OK
3_prime_UTR_variant	ENSGALG00000026727	SLC30A10	3	18226354	rs15284895	G	A	AA	GG	AG	98	85	0.535519	M	L	0.375092	0.933784	No	OK	AG	95	88	0.519126	M	L	0.657499	1	No	OK	AG	132	88	0.6	M	L	0.00364561	0.126848	No	OK	AG	98	72	0.576471	M	L	0.0548652	0.595045	No	OK
3_prime_UTR_variant	ENSGALG00000026727	SLC30A10	3	18226400	rs15284898	A	T	TT	AA	AT	110	85	0.564103	M	L	0.0854116	0.635313	No	OK	AT	100	81	0.552486	M	L	0.180762	0.779246	No	OK	AT	128	94	0.576577	M	L	0.0265491	0.382409	No	OK	AT	104	64	0.619048	M	L	0.00251799	0.130309	No	OK
3_prime_UTR_variant	ENSGALG00000026727	SLC30A10	3	18226449	rs736950708	C	T	TT	CC	CT	116	103	0.52968	M	L	0.417494	0.953629	No	OK	CT	116	83	0.582915	M	L	0.0230629	0.351914	No	OK	CT	135	111	0.54878	M	L	0.142377	0.711819	No	OK	CT	111	73	0.603261	M	L	0.0062239	0.21887	No	OK
3_prime_UTR_variant	ENSGALG00000026727	SLC30A10	3	18226966	rs317427890	A	C	CC	AA	AC	138	84	0.621622	M	L	0.000352894	0.0251875	Yes	OK	AC	138	89	0.60793	M	L	0.00138986	0.0616556	Yes	OK	AC	160	98	0.620155	M	L	0.000136459	0.011603	Yes	OK	AC	120	64	0.652174	M	L	4.42736e-05	0.00687039	Yes	OK
3_prime_UTR_variant	ENSGALG00000026727	SLC30A10	3	18227231	rs317382300	G	A	AA	GG	AG	105	71	0.596591	M	L	0.0126436	0.268391	No	OK	AG	100	74	0.574713	M	L	0.0577475	0.538434	No	OK	AG	113	82	0.579487	M	L	0.0314219	0.416111	No	OK	AG	75	71	0.513699	M	L	0.80402	1	No	OK
3_prime_UTR_variant	ENSGALG00000026727	SLC30A10	3	18227889	rs740067774	G	C	GG	CC	CG	107	121	0.469298	M	L	0.389314	0.935781	No	OK	CG	105	117	0.472973	M	L	0.460427	0.996253	No	OK	CG	110	147	0.428016	M	L	0.0245392	0.365718	No	OK	CG	82	113	0.420513	M	L	0.0314219	0.474368	No	OK
3_prime_UTR_variant	ENSGALG00000026727	SLC30A10	3	18228247	rs16232384	C	G	CC	GG	CG	83	121	0.406863	M	L	0.00941431	0.229627	No	OK	CG	83	116	0.417085	M	L	0.0230629	0.351914	No	OK	CG	106	142	0.427419	M	L	0.0260502	0.381951	No	OK	CG	72	110	0.395604	M	L	0.00594258	0.21205	No	OK
3_prime_UTR_variant	ENSGALG00000026727	SLC30A10	3	18229065	rs313377681	C	T	CC	TT	CT	101	121	0.454955	M	L	0.202134	0.8236	No	OK	CT	107	119	0.473451	M	L	0.464424	1	No	OK	CT	114	132	0.463415	M	L	0.27839	0.883134	No	OK	CT	97	118	0.451163	M	L	0.172428	0.820993	No	OK
3_prime_UTR_variant	ENSGALG00000026727	SLC30A10	3	18229210	rs738663496	G	T	GG	TT	GT	98	101	0.492462	M	L	0.887303	1	No	OK	GT	94	116	0.447619	M	L	0.147123	0.715603	No	OK	GT	108	133	0.448133	M	L	0.121931	0.672798	No	OK	GT	66	108	0.37931	M	L	0.0018002	0.106069	No	OK
missense_variant	ENSGALG00000009690	CENPF	3	20359881	rs317551741	C	T	TT	CC	CT	6	4	0.6	M	L	0.753906	1	No	OK	NA	NA	NA	NA	NA	NA	NA	NA	No	DP<10;GQ<30	CT	12	10	0.545455	M	L	0.831812	1	No	OK	CT	5	7	0.416667	P	F	0.774414	1	No	OK
synonymous_variant	ENSGALG00000009690	CENPF	3	20366375	rs313011708	T	C	CC	TT	NA	NA	NA	NA	NA	NA	NA	NA	No	DP<10	NA	NA	NA	NA	NA	NA	NA	NA	No	DP<10;GQ<30	CT	5	6	0.454545	P	F	1	1	No	OK	NA	NA	NA	NA	NA	NA	NA	NA	No	DP<10
3_prime_UTR_variant	ENSGALG00000009821	NENF	3	21267143	rs10726386	C	A	CC	AA	AC	41	37	0.525641	P	F	0.734342	1	No	OK	AC	43	38	0.530864	P	F	0.656992	1	No	OK	AC	56	38	0.595745	P	F	0.0789755	0.589908	No	OK	AC	21	14	0.6	P	F	0.310505	0.937715	No	OK
3_prime_UTR_variant	ENSGALG00000009821	NENF	3	21267420	rs316302965	C	T	CC	TT	CT	44	29	0.60274	P	F	0.100644	0.659284	No	OK	CT	56	33	0.629213	P	F	0.0191866	0.321859	No	OK	CT	57	28	0.670588	P	F	0.00219491	0.0895981	Yes	OK	CT	23	30	0.433962	M	L	0.410103	0.974825	No	OK
3_prime_UTR_variant	ENSGALG00000009821	NENF	3	21267712	rs317694847	A	G	AA	GG	AG	58	34	0.630435	P	F	0.0160203	0.311287	No	OK	AG	56	56	0.5	M	L	1	1	No	OK	AG	79	31	0.718182	P	F	5.34489e-06	0.000839855	Yes	OK	AG	28	30	0.482759	M	L	0.895683	1	No	OK
downstream_gene_variant	ENSGALG00000009822	TMEM206	3	21291279	rs29005130	G	A	AA	GG	AG	9	7	0.5625	M	L	0.803619	1	No	OK	AG	8	7	0.533333	M	L	0.803619	1	No	OK	AG	12	6	0.666667	M	L	0.237885	0.829727	No	OK	AG	7	5	0.583333	M	L	0.774414	1	No	OK
synonymous_variant	ENSGALG00000009848	LPGAT1	3	21458165	rs313674160	T	C	CC	TT	CT	13	17	0.433333	P	F	0.584665	1	No	OK	CT	17	11	0.607143	M	L	0.344928	0.918552	No	OK	CT	32	18	0.64	M	L	0.0649086	0.543201	No	OK	CT	13	12	0.52	M	L	0.845019	1	No	OK
3_prime_UTR_variant	ENSGALG00000009848	LPGAT1	3	21480727	rs317925691	G	A	GG	AA	AG	16	35	0.313725	M	L	0.0109736	0.251477	No	OK	AG	5	24	0.172414	M	L	0.000546113	0.0311672	Yes	OK	AG	21	57	0.269231	M	L	5.57112e-05	0.00563863	Yes	OK	AG	11	30	0.268293	M	L	0.004324	0.176546	No	OK
downstream_gene_variant	ENSGALG00000009848	LPGAT1	3	21480755	rs313992936	T	A	AA	TT	AT	33	23	0.589286	M	L	0.228806	0.829868	No	OK	AT	27	6	0.818182	M	L	0.000324063	0.0218454	Yes	OK	AT	39	26	0.6	M	L	0.136032	0.709443	No	OK	AT	29	15	0.659091	M	L	0.0487668	0.564125	No	OK
downstream_gene_variant	ENSGALG00000009848	LPGAT1	3	21480784	rs736886625	C	T	TT	CC	CT	38	22	0.633333	M	L	0.0518939	0.525913	No	OK	CT	29	10	0.74359	M	L	0.00337785	0.111378	No	OK	CT	47	27	0.635135	M	L	0.0265168	0.382409	No	OK	CT	21	13	0.617647	M	L	0.229481	0.859455	No	OK
downstream_gene_variant	ENSGALG00000009848	LPGAT1	3	21481083	rs10729410	C	T	CC	TT	CT	20	33	0.377358	M	L	0.0983706	0.649497	No	OK	CT	15	33	0.3125	M	L	0.0132833	0.261792	No	OK	CT	28	54	0.341463	M	L	0.00543592	0.163372	No	OK	CT	15	27	0.357143	M	L	0.0884295	0.694064	No	OK
downstream_gene_variant	ENSGALG00000009848	LPGAT1	3	21481971	rs313959172	A	G	GG	AA	AG	22	11	0.666667	M	L	0.0801433	0.606099	No	OK	AG	17	12	0.586207	M	L	0.458258	0.992227	No	OK	AG	42	24	0.636364	M	L	0.0355827	0.429977	No	OK	AG	16	15	0.516129	M	L	0.86005	1	No	OK
downstream_gene_variant	ENSGALG00000009848	LPGAT1	3	21481996	rs316431859	G	A	AA	GG	AG	33	14	0.702128	M	L	0.00794273	0.204398	No	OK	AG	19	8	0.703704	M	L	0.052239	0.524951	No	OK	AG	53	28	0.654321	M	L	0.0072755	0.194081	No	OK	AG	23	20	0.534884	M	L	0.760792	1	No	OK
downstream_gene_variant	ENSGALG00000009848	LPGAT1	3	21482209	rs314792198	G	T	TT	GG	GT	23	16	0.589744	M	L	0.336784	0.911383	No	OK	GT	20	15	0.571429	M	L	0.49956	1	No	OK	GT	42	32	0.567568	M	L	0.295413	0.900622	No	OK	GT	21	5	0.807692	M	L	0.00249392	0.130309	No	OK
downstream_gene_variant	ENSGALG00000009848	LPGAT1	3	21482432	rs315649398	A	G	GG	AA	AG	26	10	0.722222	M	L	0.011331	0.256784	No	OK	AG	27	7	0.794118	M	L	0.000821395	0.0429287	Yes	OK	AG	50	32	0.609756	M	L	0.0598083	0.541754	No	OK	AG	25	11	0.694444	M	L	0.0288167	0.463678	No	OK
downstream_gene_variant	ENSGALG00000009848	LPGAT1	3	21482444	rs316384165	G	C	CC	GG	CG	25	13	0.657895	M	L	0.0729514	0.596064	No	OK	CG	30	9	0.769231	M	L	0.00106502	0.0504526	Yes	OK	CG	51	36	0.586207	M	L	0.132902	0.707055	No	OK	CG	25	12	0.675676	M	L	0.047031	0.564125	No	OK
downstream_gene_variant	ENSGALG00000009848	LPGAT1	3	21482473	rs312710779	G	T	GG	TT	GT	16	27	0.372093	M	L	0.126289	0.697233	No	OK	GT	10	29	0.25641	M	L	0.00337785	0.111378	No	OK	GT	35	57	0.380435	M	L	0.0280169	0.395779	No	OK	GT	12	27	0.307692	M	L	0.0237027	0.415124	No	OK
downstream_gene_variant	ENSGALG00000009848	LPGAT1	3	21482777	rs316495076	G	C	GG	CC	CG	7	24	0.225806	M	L	0.00332689	0.117235	No	OK	CG	13	21	0.382353	M	L	0.229481	0.832162	No	OK	CG	14	34	0.291667	M	L	0.0055152	0.164747	No	OK	CG	13	12	0.52	P	F	0.845019	1	No	OK
downstream_gene_variant	ENSGALG00000009848	LPGAT1	3	21483002	rs318196065	A	G	GG	AA	AG	19	16	0.542857	M	L	0.735879	1	No	OK	AG	25	13	0.657895	M	L	0.0729514	0.589871	No	OK	AG	56	31	0.643678	M	L	0.00967322	0.226379	No	OK	AG	16	11	0.592593	M	L	0.442068	0.996474	No	OK
downstream_gene_variant	ENSGALG00000009848	LPGAT1	3	21483826	rs736106245	T	C	TT	CC	CT	6	22	0.214286	M	L	0.00371917	0.126452	No	OK	CT	11	21	0.34375	M	L	0.110184	0.652312	No	OK	CT	11	38	0.22449	M	L	0.000141971	0.0119771	Yes	OK	CT	3	18	0.142857	M	L	0.00148964	0.0933087	Yes	OK
downstream_gene_variant	ENSGALG00000009848	LPGAT1	3	21483908	rs317010302	G	C	GG	CC	CG	15	31	0.326087	M	L	0.0258961	0.394989	No	OK	CG	12	29	0.292683	M	L	0.0115078	0.240184	No	OK	CG	26	51	0.337662	M	L	0.00587071	0.172485	No	OK	CG	6	21	0.222222	M	L	0.00592461	0.211692	No	OK
synonymous_variant	ENSGALG00000009854	NEK2	3	21507264	rs741532996	T	C	TT	CC	CT	8	12	0.4	M	L	0.503445	1	No	OK	CT	8	8	0.5	M	L	1	1	No	OK	CT	10	14	0.416667	M	L	0.541256	1	No	OK	CT	9	4	0.692308	P	F	0.266846	0.889741	No	OK
downstream_gene_variant	ENSGALG00000009858	SLC30A1	3	21537358	rs315801790	T	C	TT	CC	CT	41	48	0.460674	M	L	0.525015	1	No	OK	CT	28	31	0.474576	M	L	0.794844	1	No	OK	CT	45	66	0.405405	M	L	0.0571636	0.528262	No	OK	CT	30	31	0.491803	M	L	1	1	No	OK
3_prime_UTR_variant	ENSGALG00000009915	EML4	3	23089222	rs16238465	T	G	TT	GG	GT	35	29	0.546875	P	F	0.532309	1	No	OK	GT	24	41	0.369231	M	L	0.0463535	0.504959	No	OK	GT	68	59	0.535433	P	F	0.477922	1	No	OK	GT	16	39	0.290909	M	L	0.00266726	0.131001	No	OK
intergenic_region	ENSGALG00000009925-ENSGALG00000009926	MTA3-HAAO	3	23446417	rs313407531	C	T	CC	TT	NA	NA	NA	NA	NA	NA	NA	NA	No	DP<10;GQ<30	NA	NA	NA	NA	NA	NA	NA	NA	No	DP<10;GQ<30	NA	NA	NA	NA	NA	NA	NA	NA	No	DP<10;GQ<30	NA	NA	NA	NA	NA	NA	NA	NA	No	DP<10;GQ<30
intergenic_region	ENSGALG00000009925-ENSGALG00000009926	MTA3-HAAO	3	23446454	rs316390652	G	A	GG	AA	NA	NA	NA	NA	NA	NA	NA	NA	No	DP<10;GQ<30	NA	NA	NA	NA	NA	NA	NA	NA	No	DP<10;GQ<30	NA	NA	NA	NA	NA	NA	NA	NA	No	DP<10;GQ<30	NA	NA	NA	NA	NA	NA	NA	NA	No	DP<10;GQ<30
3_prime_UTR_variant	ENSGALG00000009926	HAAO	3	23462342	rs733523716	C	T	TT	CC	NA	NA	NA	NA	NA	NA	NA	NA	No	GQ<30	CT	12	6	0.666667	M	L	0.237885	0.841214	No	OK	CT	18	6	0.75	M	L	0.0226558	0.351028	No	OK	NA	NA	NA	NA	NA	NA	NA	NA	No	DP<10;GQ<30
[truncated: 3,049 more rows]
[truncated: 46 more columns]
